# Supplementary material for: MicroRNA expression profiles differ between primary myofiber of lean and obese pig breeds
Source: PLoS One. 2017 Jul 31;12(7):e0181897. doi: 10.1371/journal.pone.0181897 (PMC5536276; doi:10.1371/journal.pone.0181897)
Supplement: S1 Table — (XLS) [file pone.0181897.s007.xls]

## Sheet: Sheet1
Table S1. The primers of target and reference genes
Gene	Primer sequence (5'-3')	Product (bp)	GeneBank ID.
CKM	Forward: CACCCCTTCATGTGGAACGA	122	NM_001129949.1
	Reverse: TCGAACTTGGGATGCTTGCT
MRF4	Forward: CGCCATCAACTACATCGAGAGGT	189	DQ139775.1
	Reverse: ATCACGAGCCCCCTGGAAT
Myf5	Forward: GAGTTCGGGGACGAGTTTGA	156	NM_001278775.1
	Reverse: TTTCCTCTTGCACGCTTTGC
MyoD	Forward: TGCCCAAGGTGGAAATCCTG	266	NM_001002824.1
	Reverse: GCTGTAATAGGTGCCGTCGT
MyoG	Forward: GAAAACTACCTGCCCGTCCA	184	NM_001012406.1
	Reverse: CCACAGACACGGACTTCCTC
Pax7	Forward: GCTTGGTGGGGTCTTCATCA	129	XM_003362217.1
	Reverse: ATGGACCCGGTCTCTTGGTA
GAPDH	Forward: TGAAGGTCGGAGTGAACGGAT	74	NM_001206359.1
	Reverse: CACTTTGCCAGAGTTAAAAGCA
Pax7 paired box gene 7, MyoD1 myogenic differentiation factor 1, Myf5 myogenic factor 5, MRF4 muscle regulatory factor 4, CKM creatine kinase, muscle, GHR growth hormone receptor, IGF1 insulin-like growth factor 1, IGF1R insulin-like growth factor 1 receptor, IGF2 insulin-like growth factor 2, IGFBP5 insulin growth factor-binding protein 5, MYH myosin heavy chain, GAPDH glyceraldehyde-3-phosphate…
