# Supplementary material for: MicroRNA expression profiles differ between primary myofiber of lean and obese pig breeds
Source: PLoS One. 2017 Jul 31;12(7):e0181897. doi: 10.1371/journal.pone.0181897 (PMC5536276; doi:10.1371/journal.pone.0181897)
Supplement: S2 Table — (XLS) [file pone.0181897.s008.xls]

## Sheet: Sheet1
Table S2. Porcine unique miRNAs.
The list of unique miRNAs ranked by sum of the most abundant isomiR (i.e., unique miRNA) counts. (1). The list of unique miRNAs ranked by the total reads of the mappable sequences in all six libraries. (2). 492 “PC” (porcine candidate) miRNAs represent 474 unique miRNA sequences, which are derived from predicted RNA hairpins and not homologous to any known mammalian miRNAs, and thus likely to be …
ID	miRNA name	Consensus miRNA sequence	Type	Length (nt)	LW1	LW2	LW3	LW(mean)	MS1	MS2	MS3	MS(mean)	Total
1	ssc-miR-127-3p	TCGGATCCGTCTGAGCTTGGCT	known	22	191151	154120	192627	179299	140072	135053	118733	131286	310585
2	ssc-miR-10b-5p	TACCCTGTAGAACCGAATTTGT	known	22	107258	128912	122145	119438	220122	181347	137685	179718	299156
3	ssc-miR-199a-1-3p,ssc-miR-199a-2-3p,ssc-miR-199b-3p	ACAGTAGTCTGCACATTGGTT	known	21	101366	71973.4	96658.7	89999.3	131988	112094	83227.2	109103	199102
4	ssc-miR-26a-5p	TTCAAGTAATCCAGGATAGGCT	known	22	84212.3	84776.5	93907.8	87632.2	118194	97858.9	85588.8	100547	188179
5	ssc-miR-125b-1-5p	TCCCTGAGACCCTAACTTGTGA	known	22	159020	151316	161548	157295	21392.3	19082.4	23199.5	21224.7	178519
6	ssc-let-7c-5p	TGAGGTAGTAGGTTGTATGGTT	known	22	105693	166047	172570	148103	31433	23552	26736.6	27240.5	175344
7	ssc-miR-199a-1-5p,ssc-miR-199a-2-5p	CCCAGTGTTCAGACTACCTGTTC	known	23	154453	154413	171528	160132	13213.6	13420.6	9585.54	12073.2	172205
8	ssc-miR-381-3p	TATACAAGGACAAGCTCTCTGT	known	22	49148.8	43287.5	40518.8	44318.4	160278	109129	83455.3	117621	161939
9	ssc-let-7i-5p	TGAGGTAGTAGTTTGTGCTGTT	known	22	85132.7	110538	117854	104508	67049.1	54725.6	44059.1	55277.9	159786
10	ssc-let-7a-1-5p,ssc-let-7a-2-5p	TGAGGTAGTAGGTTGTATAGTT	known	22	82740.1	130537	118554	110611	38797.4	31251.8	33861.6	34636.9	145247
11	ssc-miR-92a-1-3p,ssc-miR-92a-2-3p	TATTGCACTTGTCCCGGCCTGT	known	22	54458.2	78857.4	69184.5	67500	53178.1	36626.4	80808.9	56871.1	124371
12	ssc-miR-99b-5p	CACCCGTAGAACCGACCTTGCG	known	22	88810.1	96029.5	126982	103941	8052.06	6864.26	10188.7	8368.34	112309
13	ssc-miR-21-5p	TAGCTTATCAGACTGATGTTGAC	known	23	48207.9	42827.1	51287.2	47440.8	52765.1	48449.2	37875.2	46363.2	93803.9
14	ssc-miR-148a-3p	TCAGTGCACTACAGAACTTTGT	known	22	22581.8	17507.1	19030.8	19706.6	76391.6	62046	48524.9	62320.9	82027.4
15	ssc-miR-10a-5p	TACCCTGTAGATCCGAATTTGT	known	22	32023	35840.5	41212.1	36358.5	61346.7	42687.3	24926.1	42986.7	79345.2
16	ssc-miR-30a-5p	TGTAAACATCCTCGACTGGAAGCT	known	24	33646.6	42650.2	33935.7	36744.2	49559	37061.6	28436	38352.2	75096.4
17	PN-49-3p	GAATGTTGCTCGGTGAACCCCT	conserved	22	41288.7	52877.8	49217.4	47794.6	27866.3	22450.3	23771.4	24696	72490.6
18	ssc-miR-140-3p	ACCACAGGGTAGAACCACGGAC	known	22	69624.6	53944.2	70842.8	64803.9	10059	4201.56	6068.9	6776.47	71580.4
19	ssc-miR-181a-1-5p,ssc-miR-181a-2-5p	AACATTCAACGCTGTCGGTGAGT	known	23	32721.4	42073	32420.8	35738.4	32456.8	31466.3	40618.2	34847.1	70585.5
20	ssc-miR-133a-1-3p,ssc-miR-133a-2-3p	TTGGTCCCCTTCAACCAGCTGT	known	22	12506.1	16388.6	13128.4	14007.7	65049.2	45418.1	49139.4	53202.2	67209.9
21	ssc-miR-99a-5p	AACCCGTAGATCCGATCTTGT	known	21	65292.4	52333.3	68819.1	62148.3	1654.31	1324.46	1005	1327.92	63476.2
22	ssc-miR-100-5p	AACCCGTAGATCCGAACTTGTG	known	22	60135.9	47487.6	57284.3	54969.3	3292.42	3636.43	3134.27	3354.37	58323.7
23	ssc-miR-214-3p	ACAGCAGGCACAGACAGGCAGT	known	22	35360.4	38030.3	52090.1	41826.9	12411.2	10490.1	17655.1	13518.8	55345.8
24	ssc-let-7g-5p	TGAGGTAGTAGTTTGTACAGTT	known	22	27420.7	39787.3	39750.5	35652.9	23810.2	19233.3	14490.6	19178	54830.9
25	ssc-miR-199b-5p	CCCAGTGTTTAGACTATCTGTTC	known	23	23432.5	25811.2	20224.4	23156	31863.9	28037.5	26827	28909.5	52065.5
26	ssc-let-7e-5p	TGAGGTAGGAGGTTGTATAGTT	known	22	28720.8	42546.3	42709.9	37992.3	20915	15507.9	5352.51	13925.2	51917.5
27	ssc-miR-143-3p	TGAGATGAAGCACTGTAGCTCT	known	22	20879.3	11748.4	19703.6	17443.7	44941.1	31407	22722.4	33023.5	50467.3
28	ssc-miR-30e-5p	TGTAAACATCCTTGACTGGAAGCT	known	24	17301.9	18482.8	15378	17054.2	41106.1	32224.2	25059.8	32796.7	49850.9
29	ssc-miR-30d-5p	TGTAAACATCCCCGACTGGAAGCT	known	24	21330.9	33891.2	24371.7	26531.2	24605.9	19327.1	21268.2	21733.7	48265
30	ssc-miR-27b-3p	TTCACAGTGGCTAAGTTCTGC	known	21	32203.4	21186.6	37821.4	30403.8	20673.1	17287.8	11629.4	16530.1	46933.9
31	ssc-miR-191-5p	CAACGGAATCCCAAAAGCAGCTG	known	23	20641.2	35292.3	24869	26934.2	18755	15149.9	21529.6	18478.2	45412.3
32	ssc-let-7f-1-5p,ssc-let-7f-2-5p	TGAGGTAGTAGATTGTATAGTT	known	22	18772.5	26760.4	24507.1	23346.7	25511	21175.6	14720.1	20468.9	43815.6
33	ssc-miR-125a-5p	TCCCTGAGACCCTTTAACCTGTG	known	23	23595.3	35345.2	26596.3	28512.3	10880	10268.8	17645	12931.3	41443.5
34	PN-83-3p	AAACGAGAACTTTGAAGGCCGA	conserved	22	19665.3	15151.8	11654.4	15490.5	16016.3	40463	13036.2	23171.8	38662.3
35	ssc-miR-335-5p	TCAAGAGCAATAACGAAAAATG	known	22	16083.5	20467.5	13643.9	16731.6	17819.6	16699.7	24602.1	19707.1	36438.8
36	PC-92-3p	TGGTGCCTGACGTCTTGGCAGT	candidate	22	15666.3	11548.3	10857	12690.5	31902	27007.1	11269.8	23393	36083.5
37	ssc-miR-320-3p	AAAAGCTGGGTTGAGAGGGCGA	known	22	18604.2	36818.3	29243.4	28222	7624.63	5796.43	8828.41	7416.49	35638.4
38	ssc-miR-151-5p	TCGAGGAGCTCACAGTCTAGT	known	21	24164.1	20079.1	31074.9	25106	10349.7	9133.99	9566.93	9683.53	34789.6
39	ssc-miR-532-5p	CATGCCTTGAGTGTAGGACCGT	known	22	17905.1	15976.6	20812.5	18231.4	20601.5	16293	12596.3	16496.9	34728.3
40	ssc-miR-103-1-3p,ssc-miR-103-2-3p	AGCAGCATTGTACAGGGCTATGA	known	23	17745.1	24292.7	26975.8	23004.6	12273.9	9884.75	12204.1	11454.2	34458.8
41	PN-3-5p	TTCAAGTAATTCAGGATAGGTT	conserved	22	7515.58	8060.28	5963.78	7179.88	34606.6	27178.8	17770.2	26518.5	33698.4
42	ssc-miR-128-1-3p,ssc-miR-128-2-3p	TCACAGTGAACCGGTCTCTTT	known	21	7357.72	10462.3	9833.98	9218.01	17611.3	13689	16565.5	15955.3	25173.3
43	ssc-miR-136-3p	CATCATCGTCTCAAATGAGTCT	known	22	5002.45	2879.54	3706.69	3862.9	27248.2	25629	9953.53	20943.6	24806.5
44	ssc-miR-152-3p	TCAGTGCATGACAGAACTTGG	known	21	20274.8	14147.2	23492.9	19305	4544.48	4493.54	5217.02	4751.68	24056.6
45	ssc-miR-423-3p	AGCTCGGTCTGAGGCCCCTCAGT	known	23	11490.7	23391	15310.9	16730.9	6448.12	4728.59	10183.6	7120.11	23851
46	ssc-miR-16-1-5p,ssc-miR-16-2-5p	TAGCAGCACGTAAATATTGGCG	known	22	4900.76	5280.25	4449.31	4876.77	16964.1	14798.2	17477.2	16413.2	21289.9
47	ssc-miR-432-5p	TCTTGGAGTAGGTCATTGGGTGT	known	23	11529.6	20407.3	15344.7	15760.5	4959.32	4905.8	3385.52	4416.88	20177.4
48	ssc-miR-20a-5p	TAAAGTGCTTATAGTGCAGGTAG	known	23	11502.2	15230.8	13594	13442.3	6740.87	6401.66	6832.51	6658.35	20100.7
49	PC-83-5p	TGAGGTAGTAGGTTGTGTGGTT	candidate	22	11560.9	21815.4	13991	15789.1	3012.87	2616.79	3764.51	3131.39	18920.5
50	ssc-miR-30c-1-5p,ssc-miR-30c-2-5p	TGTAAACATCCTACACTCTCAGCT	known	24	8208.38	10570.1	8164.23	8980.91	8681.69	7346.61	10706.1	8911.48	17892.4
51	ssc-miR-181b-1-5p,ssc-miR-181b-2-5p	AACATTCATTGCTGTCGGTGGGTT	known	24	6617.94	10792	8150.37	8520.12	7972.42	6879.41	7912.38	7588.07	16108.2
52	PN-74-5p	TACCCATTGCATATCGGAGTTG	conserved	22	2996.71	2445.98	2092.67	2511.79	19332.9	12316.4	7556.09	13068.4	15580.2
53	ssc-miR-378-1-3p,ssc-miR-378-2-3p	ACTGGACTTGGAGTCAGAAGGC	known	22	8090.62	9405.29	13235.1	10243.7	6300.25	5412.17	3884.63	5199.02	15442.7
54	ssc-let-7d-5p	AGAGGTAGTAGGTTGCATAGTT	known	22	8450.48	13986.1	11069.5	11168.7	4811.81	3797.87	3153.16	3920.95	15089.7
55	PN-59-3p	GTCATACACGGCTCTCCTCTCT	conserved	22	9246.95	12619.6	11480.9	11115.8	2252.27	1975.91	4109.66	2779.28	13895.1
56	ssc-miR-196b-1-5p	TAGGTAGTTTCCTGTTGTTGGG	known	22	5121.68	10699.6	7014.68	7611.98	4073.88	4888.05	7487.56	5483.16	13095.1
57	ssc-miR-196a-1-5p,ssc-miR-196a-2-5p	TAGGTAGTTTCATGTTGTTGGG	known	22	5251.34	10844.4	8526.4	8207.37	3869.16	4699.36	5353.22	4640.58	12848
58	ssc-miR-130a-3p	CAGTGCAATGTTAAAAGGGCAT	known	22	2614.6	2472.01	2289.51	2458.71	10768.5	9377.76	10170.1	10105.4	12564.1
59	ssc-miR-186-5p	CAAAGAATTCTCCTTTTGGGCTT	known	23	876.964	1370.63	627.526	958.373	14216.7	11679.2	8733.66	11543.2	12501.5
60	ssc-miR-450c-5p	TTTTGCGATGTGTTCCTAATAC	known	22	7663.41	5981.56	5949.16	6531.38	5877.14	6134.77	4694.22	5568.71	12100.1
61	ssc-miR-98-5p	TGAGGTAGTAAGTTGTATTGTT	known	22	3670.82	4531.42	3509.62	3903.95	9975.3	8690.36	5308.8	7991.49	11895.4
62	ssc-miR-500-3p	ATGCACCTGGGCAAGGATTCTGA	known	23	6048.54	8384.84	7765.97	7399.78	5214.77	4318.17	3827.11	4453.35	11853.1
63	PN-118-5p	CCTCGGTTGGCCTCGGATAGC	conserved	21	7920.23	4050.88	4486.76	5485.96	4051.21	10583.8	3349.99	5995	11481
64	ssc-miR-335-3p	TTTTTCATTATTGCTCCTGACC	known	22	2270.08	2619.25	2513.76	2467.69	10696.5	8715.3	7444.42	8952.07	11419.8
65	ssc-miR-423-5p	TGAGGGGCAGAGAGCGAGACTTT	known	23	5757.89	12152.6	8346.91	8752.48	2735.83	2029.16	2879.64	2548.21	11300.7
66	ssc-miR-542-3p	TGTGACAGATTGATAACTGAAA	known	22	6157.54	4814.69	5194.67	5388.97	6119.99	5744.09	5644.22	5836.1	11225.1
67	ssc-miR-148b-3p	TCAGTGCATCACAGAACTTTGT	known	22	4901.6	5311.29	5875.18	5362.69	5497.92	5483.79	6114.58	5698.76	11061.5
68	ssc-miR-455-3p	GCAGTCCATGGGCATATACACT	known	22	7267.52	8221.34	8697.67	8062.18	2356.61	1421.33	1884.79	1887.58	9949.76
69	ssc-miR-126-5p	CATTATTACTTTTGGTACGCG	known	21	2133.53	967.168	1162.8	1421.16	9827.97	8392.1	6593.39	8271.15	9692.32
70	ssc-miR-339-1-5p	TCCCTGTCCTCCAGGAGCTCACT	known	23	4534.32	4073.79	5010.46	4539.53	6897.74	4993.03	3208.15	5032.97	9572.5
71	ssc-miR-107-3p	AGCAGCATTGTACAGGGCTAT	known	21	3455.03	3403.39	3532.23	3463.55	7385.49	5259.91	5645.35	6096.92	9560.47
72	ssc-miR-126-3p	TCGTACCGTGAGTAATAATGCG	known	22	6726.31	4166.39	5537.21	5476.64	4160.59	3899.48	3906.63	3988.9	9465.54
73	ssc-miR-1271-5p	CTTGGCACCTAGTAAGCACTCA	known	22	9773.13	6622.14	11754	9383.09	80.5925	58.7631	54.1412	64.499	9447.59
74	ssc-miR-30b-5p	TGTAAACATCCTACACTCAGCT	known	22	3922.53	2799.83	3316.66	3346.34	6552.46	5849.99	5890.12	6097.52	9443.86
75	ssc-miR-151-3p	CTAGACTGAAGCTCCTTGAGG	known	21	4031.53	3605.12	4572.63	4069.76	6367.53	4533.94	4050.44	4983.97	9053.73
76	ssc-miR-499-5p	TTAAGACTTGCAGTGATGTTTA	known	22	2721.09	2513.5	1903.59	2379.39	8804.73	6353.76	3659.61	6272.7	8652.09
77	ssc-miR-17-5p,ssc-miR-106a-5p	CAAAGTGCTTACAGTGCAGGTAG	known	23	4562.61	6595.36	5807.96	5655.31	3534.62	2965.78	4646	3715.46	9370.77
78	ssc-miR-340-2-5p	TTATAAAGCAATGAGACTGATT	known	22	2714.83	1625.23	2009.54	2116.54	8955.84	6052.6	4255.16	6421.2	8537.74
79	PN-52-5p	TGTCTTGCAGGCCGTCATGC	conserved	20	2994.2	2947.87	2601.45	2847.84	6848.93	5644.01	4368.52	5620.49	8468.33
80	ssc-miR-296-3p	AGGGTTGGGCGGAGGCTTTCCT	known	22	3950.09	6022.64	4746.18	4906.3	3881.39	2962.03	2986.23	3276.55	8182.85
81	ssc-miR-7134-3p	ATGCGGAACCTGCGGATACGG	known	21	6122.46	6200.78	9382.74	7235.33	542.56	504.995	1142.04	729.866	7965.19
82	ssc-miR-363-2-3p	AATTGCACGGTATCCATCTGTA	known	22	6722.55	5132.74	6586.74	6147.34	2034.24	1634.35	1631	1766.53	7913.88
83	ssc-miR-133b-3p	TTTGGTCCCCTTCAACCAGCT	known	21	2157.33	2528.14	2404.75	2363.41	6698.41	5552.35	4017.73	5422.83	7786.24
84	ssc-miR-486-2-5p	TCCTGTACTGAGCTGCCCCGAG	known	22	2891.47	4061.46	3154.98	3369.3	4146.92	2948.25	6102.73	4399.3	7768.61
85	ssc-miR-23b-3p	ATCACATTGCCAGGGATTACCACT	known	24	4827.68	6178.82	6561.16	5855.89	1868.02	2008.04	1513.42	1796.49	7652.38
86	ssc-miR-28-3p	CACTAGATTGTGAGCTCCTGGA	known	22	2861.41	3659.62	3162.29	3227.77	4144.76	2963.86	5162.03	4090.22	7317.99
87	ssc-miR-301-3p	CAGTGCAATAGTATTGTCAAAGC	known	23	820.587	1413.74	486.858	907.062	6702.85	5831.32	5816.8	6116.99	7024.05
88	ssc-miR-744-5p	TGCGGGGCTAGGGCTAACAGC	known	21	5101.42	5405.24	7564.11	6023.59	805.206	745.557	1060.83	870.531	6894.12
89	ssc-miR-206-3p	TGTAATGTAAGGAAGTGTGTGA	known	22	1988.2	2688.39	3256.37	2644.32	4635.51	3986.71	3705.29	4109.17	6753.49
90	ssc-miR-181a-2-3p	ACCACCGACCGTTGACTGTACC	known	22	3966.38	3743.41	5407.96	4372.58	2427.85	1978.97	2721.44	2376.09	6748.67
91	ssc-miR-1-3p	TGTAATGTAAAGAAGTATGTAT	known	22	363.313	434.372	397.342	398.342	7918.22	6597.99	4216.25	6244.15	6642.49
92	ssc-miR-181c-5p	AACATTCAACCTGTCGGTGAGTT	known	23	658.976	875.251	474.983	669.736	7696.59	6609.93	3238.32	5848.28	6518.02
93	PN-151-5p	CTCGGAAGCTAAGCAGGGTCGGGC	conserved	24	5179.1	2778.68	3002.9	3653.56	1776.63	4328.27	2338.22	2814.38	6467.93
94	ssc-miR-574-3p	CACGCTCATGCACACACCCACA	known	22	3978.91	3740.15	4753.48	4157.52	2020.57	1659.14	2840.72	2173.48	6330.99
95	PN-51-5p	TGGTCGACCAGTTGGAAAGTAAT	conserved	23	2555.72	4369.75	3551.41	3492.29	3174.05	2481.82	2544.64	2733.5	6225.8
96	ssc-miR-24-1-3p,ssc-miR-24-2-3p	TGGCTCAGTTCAGCAGGAACAGT	known	23	3977.66	3314.32	4246.99	3846.32	2280.34	2386.33	2379.68	2348.78	6195.1
97	ssc-miR-1307-3p	ACTCGGCGTGGCGTCGGTCGTGG	known	23	4406.12	5458.12	6035.94	5300.06	931.131	422.36	878.103	743.865	6043.92
98	PN-118-3p	CTCGGATAGCCGGTCCCCCGCC	conserved	22	2728.61	2179.99	1540.95	2149.85	2155.85	6289.49	2971	3805.45	5955.3
99	ssc-miR-450b-5p	TTTTGCAATATGTTCCTGAAT	known	21	1430.7	1271.39	1023.95	1242.02	6016.38	5298.78	2495.57	4603.58	5845.59
100	ssc-miR-676-1-3p	CCGTCCTAAGGTTGTTGAGTT	known	21	2246.28	2129.56	2709.23	2361.69	4105.9	3400.91	2718.91	3408.57	5770.26
101	ssc-miR-374a-5p	TTATAATACAACCTGATAAGTG	known	22	2197.42	1569.92	1327.21	1698.18	4212.4	4117.09	3414.28	3914.59	5612.77
102	ssc-miR-19b-1-3p,ssc-miR-19b-2-3p	TGTGCAAATCCATGCAAAACTGA	known	23	1767.71	2672.8	1016.04	1818.85	3492.46	4823.78	2927.58	3747.94	5566.79
103	ssc-miR-493-5p	TTGTACATGGTAGGCTTTCATT	known	22	2999.22	3327.74	4041.01	3455.99	2585.44	1840.02	1641.16	2022.2	5478.19
104	ssc-miR-376c-3p	AACATAGAGGAAATTCCACGT	known	21	967.166	787.4	732.57	829.045	4917.94	4602.34	4297.46	4605.92	5434.96
105	ssc-miR-15b-5p	TAGCAGCACATCATGGTTTACA	known	22	3709.56	3763.74	4714.21	4062.5	1141.25	1175.26	1717.29	1344.6	5407.1
106	ssc-miR-23a-3p	ATCACATTGCCAGGGATTTCC	known	21	3548.57	3706.8	4167.98	3807.78	1456.42	1553.55	1736.75	1582.24	5390.02
107	ssc-miR-4332-3p	CCCCGGTCGGCGTCCACGGC	known	20	2668.47	1524.37	1273.32	1822.05	2154.41	5794.59	2482.04	3477.01	5299.07
108	ssc-miR-101-1-3p,ssc-miR-101-2-3p	GTACAGTACTGTGATAACTGA	known	21	2783.73	1771.65	2304.58	2286.66	3243.49	2776.1	2218.1	2745.9	5032.55
109	ssc-miR-504-5p	AGACCCTGGTCTGCACTCTATC	known	22	2981.68	4163.14	4203.6	3782.8	882.2	696.893	1884.79	1154.63	4937.43
110	ssc-miR-1307-5p	TCGACCGGACCTCGACCGGCT	known	21	243.044	186.276	190.907	206.742	6881.31	6231.64	1074.37	4729.1	4935.85
111	PN-147-5p	GAGAGATCAGAGGCGCAGAGT	conserved	21	2171.11	2641.21	3218.01	2676.78	2569.61	2204.53	1722.37	2165.5	4842.28
112	ssc-miR-1285-3p	CCACTGTACTCCAGCCTGGGC	known	21	2742.39	1804.19	1556.48	2034.35	1801.1	3831.54	1898.33	2510.32	4544.67
113	ssc-miR-27a-3p	TTCACAGTGGCTAAGTTCCGC	known	21	2194.91	1189.23	1983.05	1789.07	3475.19	3304.05	1430.51	2736.58	4525.65
114	ssc-miR-1285-5p	GTGGGATCGCGCCTGTGAATAGCC	known	24	3641.9	2247.51	2279.01	2722.81	1016.04	2583.74	1571.79	1723.86	4446.66
115	ssc-miR-210-3p	CTGTGCGTGTGACAGCGGCTGA	known	22	3702.04	2057.16	3712.18	3157.13	1224	1181.69	917.017	1107.57	4264.69
116	PN-59-5p	AGAGGCTGGCCGTGATGAATTC	conserved	22	2241.27	4238.78	3535.88	3338.65	663.449	571.104	1292.62	842.392	4181.04
117	ssc-miR-125b-1-3p	ACGGGTTAGGCTCTTGGGAGT	known	21	2318.94	2205.21	3335.84	2620	1796.78	1452.55	1263.86	1504.4	4124.4
118	ssc-miR-181d-5p	AACATTCATTGTTGTCGGTGGGTT	known	24	1609.23	2237.2	2094.34	1980.26	2402.9	1964.89	1744.08	2037.29	4017.55
119	ssc-miR-130b-5p	ACTCTTTCCCTGTTGCACTACT	known	22	2508.12	2354.88	3363.25	2742.08	1353.52	989.791	1334.92	1226.08	3968.16
120	ssc-miR-218-1-5p,ssc-miR-218b-5p	TTGTGCTTGATCTAACCATGT	known	21	860.051	765.438	675.024	766.838	3349.63	2826.14	2855.95	3010.57	3777.41
121	ssc-miR-149-5p	TCTGGCTCCGTGTCTTCACTCCC	known	23	1781.49	2240.19	1661.53	1894.4	1272.93	1144.96	2913.48	1777.12	3671.52
122	ssc-miR-532-3p	CCTCCCACACCCAAGGCTTGCA	known	22	1925.56	2586.71	2511.93	2341.4	900.19	625.276	1718.98	1081.48	3422.88
123	ssc-miR-214-5p	TGCCTGTCTACACTTGCTGTGC	known	22	1267.84	1118.47	1353.7	1246.67	2335.02	2015.39	2141.96	2164.13	3410.79
124	ssc-miR-185-5p	TGGAGAGAAAGGCAGTTCCTGA	known	22	2325.21	3086.15	3716.74	3042.7	364.106	329.624	287.625	327.118	3369.82
125	PN-151-3p	TAAGCAGGGTCGGGCCTGGTTAGT	conserved	24	2680.38	2086.45	1864.77	2210.53	649.058	1465.4	1361.14	1158.54	3369.07
126	PN-73-3p	ATAATACATGGTTAACCTCTTT	conserved	22	536.201	462.842	388.207	462.417	3553.99	3240.23	1592.09	2795.44	3257.85
127	ssc-miR-18a-5p	TAAGGTGCATCTAGTGCAGATAG	known	23	918.306	928.531	725.263	857.366	2342.22	2575.78	2234.74	2384.25	3241.61
128	PN-65-3p	ATCATACAAGGACAATTTCTTT	conserved	22	422.195	401.835	236.578	353.536	3780.65	2842.66	1937.24	2853.52	3207.06
129	ssc-miR-374a-3p	CTTATCAGGTTGTATTGTAATT	known	22	650.206	555.573	535.269	580.349	3476.27	2629.19	1548.95	2551.47	3131.82
130	ssc-miR-130b-3p	CAGTGCAATGATGAAAGGGCAT	known	22	731.638	724.766	711.104	722.503	2383.24	1967.19	2869.49	2406.64	3129.14
131	ssc-miR-874-3p	CTGCCCTGGCCCGAGGGACCGAC	known	23	2078.4	2741.26	3081	2633.55	332.444	368.187	504.19	401.607	3035.16
132	ssc-miR-362-5p	AATCCTTGGAACCTAGGTGTGAGT	known	24	1872.94	3307.41	2414.19	2531.51	475.64	580.285	426.362	494.096	3025.61
133	ssc-miR-361-5p	TTATCAGAATCTCCAGGGGTAC	known	22	1891.74	2459	1993.1	2114.61	818.158	813.502	1028.68	886.781	3001.39
134	ssc-miR-451-5p	AAACCGTTACCATTACTGAGTTT	known	23	412.173	385.566	309.652	369.13	4239.02	2200.86	1373.83	2604.57	2973.7
135	ssc-miR-615-3p	TCCGAGCCTGGGTCTCCCTCT	known	21	1906.77	2691.64	2610.58	2403	445.418	426.951	823.962	565.443	2968.44
136	ssc-miR-1343-3p	CTCCTGGGGCCCGCACTCTCGC	known	22	1533.43	2785.18	2497.31	2271.98	408	404.914	1150.5	654.472	2926.45
137	PN-117-5p	CGGTGCGGAGAGCCCTTCGTC	conserved	21	1649.94	1033.87	824.826	1169.55	1213.21	2993.24	1005	1737.15	2906.7
138	ssc-miR-455-5p	TATGTGCCTTTGGACTACATCG	known	22	1379.34	1024.11	1134.48	1179.31	2004.02	1719.74	1426.28	1716.68	2895.99
139	ssc-miR-708-5p	AAGGAGCTTACAATCTAGCTGGG	known	23	1092.45	1174.59	1312.6	1193.21	1973.8	1868.48	1174.19	1672.16	2865.37
140	ssc-miR-9-1-5p,ssc-miR-9-2-5p,ssc-miR-9-3-5p	TCTTTGGTTATCTAGCTGTATGA	known	23	435.141	1092.71	281.945	603.265	1458.58	1545.59	3753.23	2252.47	2855.73
141	PN-50-5p	GGTTGATCAGAGAACATACATT	conserved	22	1036.07	890.706	1154.57	1027.12	1956.53	1952.04	1446.59	1785.05	2812.17
142	PN-150-5p	CGTCTGATCTCGGAAGCTAAGC	conserved	22	2075.9	1124.16	1206.18	1468.75	767.788	2230.24	901.79	1299.94	2768.69
143	ssc-miR-331-3p	GCCCCTGGGCCTATCCTAGAA	known	21	1935.58	1944.1	2257.08	2045.59	887.957	717.093	544.796	716.616	2762.2
144	ssc-let-7d-3p	CTATACGACCTGCTGCCTTTCT	known	22	1284.13	2293.06	1669.75	1748.98	605.164	623.44	1710.52	979.709	2728.69
145	ssc-miR-500-5p	TAATCCTTGCTACCTGGGTGAGAGT	known	25	1202.69	2127.93	1504.42	1611.68	1116.06	1271.67	932.245	1106.66	2718.34
146	ssc-miR-493-3p	TGAAGGTCTACTGTGTGCCAGG	known	22	1559.74	1674.04	2541.16	1924.98	893.714	740.048	695.377	776.379	2701.36
147	ssc-miR-28-5p	AAGGAGCTCACAGTCTATTGA	known	21	1182.65	948.053	1418.56	1183.09	1637.76	1449.8	1398.37	1495.31	2678.39
148	ssc-miR-15a-5p	TAGCAGCACATAATGGTTTGT	known	21	527.431	523.036	406.476	485.647	2250.11	1880.42	2426.2	2185.58	2671.23
149	ssc-miR-208b-3p	ATAAGACGAACAAAAGGTTTGT	known	22	73.9155	93.5445	34.7103	67.3901	3544.63	2774.72	1208.03	2509.13	2576.52
150	ssc-miR-92b-3p	TATTGCACTCGTCCCGGCCTCC	known	22	957.143	1549.04	1147.27	1217.82	885.079	665.676	2137.45	1229.4	2447.22
151	ssc-miR-425-5p	AATGACACGATCACTCCCGTTG	known	22	691.548	993.198	692.379	792.375	1615.45	1478.26	1766.36	1620.02	2412.4
152	ssc-miR-127-5p	CTGAAGCTCAGAGGGCTCTGATT	known	23	491.1	609.259	503.299	534.553	2355.17	2294.51	720.755	1790.15	2324.7
153	PC-92-5p	AGCCAGGGCTGCAGGCACTGACA	candidate	23	1554.1	1530.88	2015.02	1700	605.883	523.818	531.261	553.654	2253.66
154	ssc-miR-136-5p	ACTCCATTTGTTTTGATGATG	known	21	170.382	139.097	153.456	154.311	2925.08	1941.02	1314.62	2060.24	2214.55
155	ssc-miR-505-3p	CGTCAACACTTGCTGGTTTCCTCT	known	24	1441.98	2163.72	1768.4	1791.37	343.957	330.542	478.812	384.437	2175.8
156	ssc-miR-145-5p	GTCCAGTTTTCCCAGGAATCCCT	known	23	1275.36	1987.21	1681.62	1648.06	451.894	501.323	477.12	476.779	2124.84
157	ssc-miR-19a-3p	TGTGCAAATCTATGCAAAACTGA	known	23	552.487	893.417	265.199	570.368	1397.06	2122.05	1089.31	1536.14	2106.51
158	ssc-miR-30e-3p	CTTTCAGTCGGATGTTTACAGC	known	22	1000.99	1012.72	1084.24	1032.65	1325.1	792.384	1065.91	1061.13	2093.78
159	ssc-miR-450a-5p	TTTTGCGATGTGTTCCTAATAT	known	22	1365.56	918.769	942.659	1075.66	1127.22	1099.51	823.116	1016.61	2092.28
160	PN-45-3p	ATCATAGAGGAAAATCCATGT	conserved	21	216.735	205.798	131.99	184.841	2032.44	1963.05	1602.24	1865.91	2050.75
161	ssc-miR-181a-1-3p	ACCATCGACCGTTGATTGTACC	known	22	1008.51	643.423	1374.71	1008.88	1207.81	952.452	848.495	1002.92	2011.8
162	PN-141-3p	AGGGGCTCTCGCTTCTGGCGCCA	conserved	23	1126.27	898.84	757.233	927.448	608.042	1738.1	695.377	1013.84	1941.29
163	PC-7-3p	TATTGCACTTGTCCCGGCCTGA	candidate	22	937.098	1236.41	1304.38	1159.3	657.693	428.787	1106.51	730.997	1890.29
164	ssc-miR-30a-3p	CTTTCAGTCGGATGTTTGCAGC	known	22	849.402	880.131	1035.83	921.787	1230.12	931.487	696.223	952.608	1874.4
165	ssc-miR-7-1-5p,ssc-miR-7-2-5p	TGGAAGACTAGTGATTTTGTTGTT	known	24	596.962	918.769	887.853	801.195	1085.84	993.923	1121.74	1067.17	1868.36
166	ssc-miR-2320-5p	TGGCACAGGGTCCAGCTGTCGGC	known	23	1383.1	2210.09	1645.09	1746.09	169.1	45.9087	113.358	109.456	1855.55
167	ssc-miR-339-2-5p,ssc-miR-4334-3p	TCCCTGTCCTCCAGGAGCTC	known	20	827.895	475.789	775.806	693.163	1821.31	1202.35	438.065	1153.91	1847.07
168	ssc-miR-769-5p	TGAGACCTCTGGGTTCTGAGCT	known	22	592.577	547.439	665.89	601.968	1558.6	1317.58	612.473	1162.88	1764.85
169	ssc-miR-221-3p	AGCTACATTGTCTGCTGGGTTTC	known	23	554.993	750.796	779.155	694.981	976.465	1015.5	1114.97	1035.65	1730.63
170	PN-52-3p	CAGGTCGTCTTGCAGGGCTTCT	conserved	22	918.306	950.086	1173.76	1014.05	762.751	609.667	627.7	666.706	1680.76
171	ssc-miR-190a-5p	TGATATGTTTGATATATTAGGTT	known	23	102.73	196.037	75.8146	124.86	1420.44	1381.85	1825.58	1542.62	1667.48
172	ssc-miR-574-5p	TGAGTGTGTGTGTGTGAGTGTGT	known	23	1101.22	1228.28	1098.86	1142.78	448.296	410.423	592.17	483.63	1626.41
173	PC-112-5p	TCCCGTCCCGTGGTCTCCCC	candidate	20	823.093	627.968	584.595	678.552	1049.14	1100.89	658.155	936.062	1614.61
174	ssc-miR-1306-3p	TGGACGTTGGCTCTGGTGGTGA	known	22	1099.96	1135.55	1830.51	1355.34	176.296	168.026	356.994	233.772	1589.11
175	PC-36-3p	ACTGGACTTGGAGTCAGAAGGCT	candidate	23	668.998	940.325	1154.57	921.299	781.46	666.594	439.898	629.317	1550.62
176	PN-50-3p	TGTATGTCAACTGATCCACAGT	conserved	22	526.178	360.35	396.428	427.652	1191.62	1485.6	673.382	1116.87	1544.52
177	PN-46-3p	ATCATAGAGGAAAATCCACAT	conserved	21	370.83	322.932	269.918	321.227	1294.16	1232.19	1094.67	1207	1528.23
178	PN-33-3p	CAGTGCAATGATATTGTCAAAGC	conserved	23	90.202	125.268	73.0743	96.1815	1491.68	1339.61	1296.01	1375.77	1471.95
179	ssc-miR-139-5p	TCTACAGTGCACGTGTCTCCAGT	known	23	859.424	1233.97	1077.85	1057.08	278.476	233.216	448.357	320.016	1377.1
180	PN-39-3p	GCAAAGCACACGGCCTGCAGAGA	conserved	23	850.655	1590.26	1541.87	1327.59	35.9788	38.5633	59.217	44.5864	1372.18
181	ssc-miR-374b-5p	ATATAATACAACCTGCTAAGTG	known	22	433.471	588.11	355.324	458.968	793.692	1056.82	813.811	888.107	1347.07
182	PN-47-5p	AGAGGTTGCCCTTGGTGAATTC	conserved	22	668.998	998.079	721.609	796.229	505.142	385.633	636.16	508.978	1305.21
183	PN-47-3p	ATCACACAAAGGCAACTTTTGT	conserved	22	347.027	386.379	235.665	323.024	938.327	949.391	993.153	960.291	1283.31
184	ssc-miR-1296-5p	TTAGGGCCCTGGCTCCATCTCC	known	22	871.952	969.609	911.602	917.721	304.381	281.879	492.347	359.536	1277.26
185	ssc-miR-20b-2-5p	CAAAGTGCTCACAGTGCAGGTAG	known	23	602.599	922.972	863.038	796.203	420.232	415.626	549.308	461.722	1257.93
186	PN-70-3p	TAATTTTATGTATAAGCTAGT	conserved	21	33.8257	43.1118	28.3163	35.0846	1612.57	1255.14	785.048	1217.59	1252.67
187	ssc-miR-652-3p	AATGGCGCCACTAGGGTTGTGT	known	22	858.172	868.743	986.503	904.473	343.957	302.079	372.221	339.419	1243.89
188	ssc-miR-7134-5p	ATGTCCGCGGGTTCCCTATCC	known	21	850.655	937.885	1119.86	969.468	244.656	237.807	338.383	273.615	1243.08
189	PN-58-3p	TAGTGCAATATTGCTTATAGGGT	conserved	23	88.9492	157.805	96.8235	114.526	1105.27	1049.47	1042.22	1065.65	1180.18
190	ssc-miR-122-5p	TGGAGTGTGACAATGGTGTTTGT	known	23	181.657	236.708	2859.95	1092.77	46.7724	89.0628	74.4442	70.0932	1162.86
191	PN-21-5p	CATCCCTTGCATGGTGGAGGGT	conserved	22	321.971	261.111	320.614	301.232	1008.85	980.609	497.423	828.959	1130.19
192	ssc-miR-383-5p	AGATCAGAAGGTGATTGTGGCT	known	22	686.537	865.49	1236.78	929.603	115.852	134.053	279.166	176.357	1105.96
193	PN-20-5p	AGAGGTCTTCCATGGTGCATTCG	conserved	23	603.852	1210.38	805.644	873.294	141.756	157.008	257.171	185.312	1058.61
194	ssc-miR-99b-3p	CAAGCTCGTGTCTGTGGGTCCGT	known	23	642.689	786.587	978.282	802.519	262.645	198.325	262.247	241.072	1043.59
195	PN-66-5p	AAAGGATTCTGCTGTCGGTCCCACT	conserved	25	323.224	858.169	385.467	522.287	615.957	429.705	468.66	504.774	1027.06
196	ssc-miR-1306-5p	CCACCTCCCCTGCAAACGTCCA	known	22	576.29	732.901	768.194	692.462	289.27	191.898	480.504	320.557	1013.02
197	ssc-miR-182-5p	TTTGGCAATGGTAGAACTCACACT	known	24	432.218	706.871	534.356	557.815	564.867	354.415	380.681	433.321	991.136
198	PC-61-5p	CTCCTGGCTGGCTCGCCA	candidate	18	388.37	79.7162	122.399	196.828	391.449	1529.68	392.524	771.217	968.045
199	PN-19-3p	TTGCATAGTCACAAAAGTGATCGT	conserved	24	3.75842	2.44029	2.74029	2.97966	603.724	550.904	1683.45	946.028	949.007
200	ssc-miR-324-5p	CGCATCCCCTAGGGCATTGGTGT	known	23	339.51	449.827	460.368	416.568	483.555	528.868	583.71	532.044	948.613
201	ssc-miR-193a-5p	TGGGTCTTTGCGGGCGAGATGA	known	22	534.948	1011.91	857.71	801.522	58.2857	86.3083	285.933	143.509	945.031
202	ssc-miR-421-3p	ATCAACAGACATTAATTGGGCGC	known	23	265.595	515.715	350.757	377.355	592.211	492.141	587.094	557.149	934.504
203	ssc-miR-205-5p	TCCTTCATTCCACCGGAGTCTG	known	22	120.269	242.402	157.11	173.26	405.841	660.167	1204.64	756.883	930.144
204	ssc-miR-99a-3p	CAAGCTCGCTTCTATGGGTCTGT	known	23	309.443	398.581	329.748	345.924	731.089	489.386	502.498	574.325	920.249
205	ssc-miR-381-5p	AGCGAGGTTGCCCTTTGTATATT	known	23	429.712	590.55	394.601	471.621	415.195	438.887	473.736	442.606	914.227
206	ssc-miR-142-5p	CATAAAGTAGAAAGCACTACT	known	21	48.8594	44.7387	46.5849	46.7276	1137.65	819.929	575.251	844.276	891.004
207	ssc-miR-144-3p	TACAGTATAGATGATGTACT	known	20	122.775	33.3506	57.546	71.2239	1608.25	630.785	216.565	818.534	889.758
208	ssc-miR-133a-1-5p,ssc-miR-133a-2-5p	AGCTGGTAAAATGGAACCAAAT	known	22	288.772	410.782	289.1	329.551	647.978	519.227	484.733	550.646	880.198
209	ssc-miR-181c-3p	ACCATCGACCGTTGAGTGGACC	known	22	394.634	272.499	469.959	379.031	634.306	508.974	284.242	475.841	854.871
210	ssc-miR-140-5p	CAGTGGTTTTACCCTATGGTAG	known	22	497.364	470.163	359.891	442.472	516.656	338.806	377.297	410.919	853.392
211	ssc-miR-328-3p	CTGGCCCTCTCTGCCCTTCCGT	known	22	389.622	591.364	506.04	495.675	246.815	226.789	497.423	323.675	819.351
212	ssc-miR-17-3p	ACTGCAGTGAAGGCACTTGTAGC	known	23	171.634	158.619	168.984	166.413	819.237	645.323	434.54	633.033	799.446
213	PN-117-3p	GTGCGGAGAGCCCTTCGTCCTGGGA	conserved	25	419.69	297.715	219.223	312.209	304.381	785.038	360.378	483.265	795.475
214	PN-66-3p	TGGTGGGCACAGAATCCGGCCT	conserved	22	189.174	164.313	146.149	166.545	934.01	609.667	311.312	618.33	784.875
215	ssc-miR-545-5p	TCAGTAAATGTTTATTGGATGA	known	22	139.061	152.111	71.2475	120.807	680.719	740.048	563.407	661.391	782.198
216	ssc-miR-338-3p	TCCAGCATCAGTGATTTTGTT	known	21	2.50561	0.81343	0.913429	1.41082	536.084	459.087	1340	778.389	779.8
217	ssc-miR-490-2-3p	CAACCTGGAGGACTCCATGCTGT	known	23	457.274	353.029	566.326	458.876	318.772	334.215	289.317	314.102	772.978
218	ssc-miR-222-3p	AGCTACATCTGGCTACTGGGTCTC	known	24	254.319	378.245	327.008	319.857	348.275	347.069	568.483	421.276	741.133
219	ssc-miR-10b-3p	ACAGATTCGATTCTAGGGGAAT	known	22	506.133	531.17	601.95	546.418	187.809	190.062	184.419	187.43	733.848
220	ssc-miR-345-1-3p	CCCTGAACTAGGGGTCTGGAGT	known	22	214.23	255.417	255.76	241.802	625.312	403.078	363.761	464.05	705.853
221	ssc-miR-542-5p	TCGGGGATCATCATGTCACGAGA	known	23	309.443	276.566	255.76	280.59	438.941	448.069	280.858	389.289	669.879
222	ssc-miR-376a-5p	GTAGATTCTCCTTCTATGAGTAC	known	23	184.162	204.171	125.14	171.158	598.328	432.46	462.738	497.842	669
223	ssc-miR-146b-5p	TGAGAACTGAATTCCATAGGCTGT	known	24	185.415	261.925	197.301	214.88	531.767	482.5	330.769	448.345	663.225
224	ssc-miR-1468-5p	CTCCGTTTGCCTGTTTTGCTGA	known	22	321.971	377.432	434.792	378.065	267.682	231.38	336.691	278.584	656.649
225	PC-252-5p	GTTTGACTGACTGTGTTT	candidate	18	96.466	20.3358	48.4117	55.0712	429.587	1183.53	191.186	601.433	656.504
226	PN-28-5p	AAATCTCTGCAGGCAAATGTGA	conserved	22	229.263	321.305	184.513	245.027	341.079	302.997	575.251	406.442	651.469
227	ssc-miR-183-5p	TATGGCACTGGTAGAATTCACT	known	22	349.533	614.14	601.95	521.874	125.206	88.1446	116.742	110.031	631.905
228	PN-48-5p	TGTAAACAATTCCTAGGTAATGT	conserved	23	16.2865	30.9103	5.48057	17.5591	754.835	634.458	450.049	613.114	630.673
229	ssc-miR-155-5p	TTAATGCTAATTGTGATAGGGGTT	known	24	141.567	332.693	244.799	239.686	333.164	389.305	428.054	383.508	623.194
230	PC-319-5p	TTCAAGTAACCCAGGATAGGCTT	candidate	23	337.005	397.767	353.497	362.756	264.084	275.452	197.954	245.83	608.586
231	PN-83-5p	AGTAGGAGGGCCGCTGCGGTG	conserved	21	413.426	144.791	211.916	256.711	177.735	547.231	284.242	336.403	593.113
232	ssc-miR-425-3p	ATCGGGAATGTCGTGTCCGCCC	known	22	350.785	335.947	282.25	322.994	416.635	213.934	153.964	261.511	584.505
233	ssc-miR-146a-5p	TGAGAACTGAATTCCATGGGTT	known	22	224.252	273.313	238.405	245.323	487.873	221.739	307.082	338.898	584.221
234	ssc-miR-204-5p	TTCCCTTTGTCATCCTATGCCT	known	22	422.195	174.887	337.055	311.379	308.698	201.08	275.782	261.853	573.233
235	ssc-miR-365-1-3p,ssc-miR-365-2-3p	TAATGCCCCTAAAAATCCTTAT	known	22	357.676	342.861	342.993	347.843	243.577	223.116	190.34	219.011	566.854
236	ssc-miR-545-3p	ATCAACAAACATTTATTGTGTGC	known	23	48.8594	51.2461	35.6237	45.2431	542.56	545.395	421.287	503.081	548.324
237	PN-15-5p	TATGGCTTTTCATTCCTATGTGA	conserved	23	111.5	105.746	69.4206	95.5554	406.561	392.06	505.882	434.834	530.39
238	ssc-miR-216-1-5p	TAATCTCAGCTGGCAACTGTGA	known	22	390.875	404.275	378.16	391.103	71.238	84.4719	155.656	103.789	494.892
239	ssc-let-7a-2-3p	CTATACAATCTACTGTCTTTCT	known	22	63.8931	49.6192	42.0177	51.8433	529.968	423.278	350.226	434.491	486.334
240	ssc-miR-30c-2-3p	CTGGGAGAAGGCTGTTTACTCT	known	22	288.145	375.805	432.052	365.334	137.439	80.7992	137.045	118.428	483.762
241	ssc-miR-144-5p	GGATATCATCATATACTGTAAGT	known	23	81.4323	88.6639	54.8057	74.9673	764.909	323.197	130.277	406.128	481.095
242	ssc-miR-362-3p	AACACACCTATTCAAGGATTC	known	21	66.3987	54.4998	38.364	53.0875	498.666	481.123	282.55	420.78	473.867
243	ssc-miR-2320-3p	CGATGATGGTCCCTGTGTTTGT	known	22	241.791	358.723	398.255	332.923	98.5819	123.035	164.116	128.578	461.501
244	ssc-miR-324-3p	ACTGCCCCAGGTGCTGCTGGT	known	21	239.286	253.79	259.414	250.83	189.968	180.88	216.565	195.804	446.634
245	PN-6-5p	GTGCATTGTAGTTGCATTGC	conserved	20	32.5729	14.6417	27.4029	24.8725	502.264	525.195	219.949	415.803	440.675
246	PN-150-3p	GGGCCTGGTTAGTACTTGGATGGGA	conserved	25	283.76	193.596	202.325	226.56	101.46	252.498	278.32	210.759	437.32
247	ssc-miR-148a-5p	AAAGTTCTGAGACACTCCGACT	known	22	83.9379	70.7684	91.3429	82.0164	475.64	360.842	192.878	343.12	425.136
248	ssc-miR-452-5p	AACTGTTTGCAGAGGAAACTGA	known	22	219.241	302.596	288.644	270.16	140.317	116.608	201.338	152.754	422.915
249	ssc-miR-708-3p	CAACTAGACTGTGAGCTTCTAG	known	22	174.14	119.574	179.946	157.887	359.068	250.661	184.419	264.716	422.603
250	ssc-miR-135-1-5p,ssc-miR-135-2-5p	TATGGCTTTTTATTCCTATGTGA	known	23	106.488	78.9027	65.3102	83.5671	341.799	319.065	345.15	335.338	418.905
251	PN-111-3p	CTCACCTGGAGCATGTTTTCT	conserved	21	222.999	262.738	276.769	254.169	154.709	181.798	148.888	161.799	415.967
252	ssc-miR-125a-3p	ACAGGTGAGGTTCTTGGGAGC	known	21	265.595	222.066	385.467	291.043	120.889	118.444	91.3634	110.232	401.275
253	ssc-miR-217-1-5p	TACTGCATCAGGAACTGATTGGA	known	23	283.134	303.409	273.115	286.553	91.3862	130.381	106.591	109.452	396.005
254	ssc-miR-21-3p	CAACAGCAGTCGATGGGCTGT	known	21	40.0898	26.0298	42.9312	36.3502	524.571	402.16	150.58	359.104	395.454
255	ssc-miR-137-3p	TTATTGCTTAAGAATACGCGT	known	21	38.837	74.8356	37.4506	50.3744	261.926	300.243	470.352	344.173	394.548
256	ssc-miR-105-1-5p	TCAAATGCTCAGACTCCTGTGGT	known	23	122.775	239.555	152.999	171.776	163.704	163.894	337.537	221.711	393.488
257	PC-84-5p	GTGAGGTAGTAGGTTGTATAGTT	candidate	23	219.867	401.021	302.345	307.744	82.7513	76.6675	74.4442	77.9543	385.699
258	PC-407-5p	TTCTACAGTCCAACGATC	candidate	18	1.25281	0.81343	0	0.688745	164.063	216.689	746.134	375.629	376.318
259	ssc-miR-132-3p	TAACAGTCTACAGCCATGGTCG	known	22	155.348	175.701	188.166	173.072	173.418	127.626	289.317	196.787	369.859
260	PN-62-3p	TGAGTATTACATGGCCAATCTC	conserved	22	60.1346	54.4998	52.0655	55.5666	313.735	238.725	382.373	311.611	367.178
261	ssc-miR-4332-5p	TGTCGCGGGGGTGGGCGGGC	known	20	116.511	66.7013	58.4595	80.5572	148.952	477.45	230.1	285.501	366.058
262	PC-26-3p	ACAGTAGTCTGCACATTGGCT	candidate	21	251.814	152.518	360.804	255.045	137.439	117.985	70.2144	108.546	363.592
263	ssc-miR-769-3p	CTGGGATCTCTGGGGTCTTGGTT	known	23	185.415	263.551	193.647	214.204	155.428	143.235	138.737	145.8	360.005
264	PN-31-3p	AGAATTGTGTCTGGACATCTGT	conserved	22	36.3313	94.3579	42.9312	57.8735	223.788	172.617	509.266	301.89	359.764
265	ssc-miR-361-3p	CCCCCAGGTGTGATTCTGATTTGC	known	24	114.005	296.089	186.34	198.811	171.259	134.971	165.808	157.346	356.157
266	ssc-miR-452-3p	TCAGTCTCAACTGCAAAGAAGT	known	22	76.4211	65.0744	69.4206	70.3054	285.672	257.089	311.312	284.691	354.996
267	ssc-miR-32-5p	TATTGCACATTACTAAGTTGC	known	21	51.365	37.4178	45.6714	44.8181	366.264	316.77	213.181	298.738	343.556
268	ssc-miR-10a-3p	CAAATTCGTATCTAGGGGAAT	known	21	162.865	155.365	195.474	171.235	242.497	140.481	131.969	171.649	342.884
269	ssc-miR-143-5p	GGTGCAGTGCTGCATCTCTGGT	known	22	250.561	241.589	267.635	253.261	121.608	75.2902	54.1412	83.6799	336.941
270	ssc-let-7i-3p	CTGCGCAAGCTACTGCCTTGCT	known	22	126.533	148.044	101.391	125.323	249.693	248.825	87.9795	195.499	320.822
271	ssc-miR-105-2-5p	TCAAATGCTCAGACTCCTTGGTG	known	23	114.005	243.622	178.575	178.734	108.296	96.8673	212.335	139.166	317.901
272	ssc-miR-95-3p	TTCAACGGGTATTTATTGAGC	known	21	251.814	204.984	237.492	231.43	81.3121	58.7631	108.282	82.7859	314.216
273	ssc-miR-326-3p	CCTCTGGGCCCTTCCTCCAGT	known	21	127.786	150.485	147.062	141.778	127.365	138.644	233.484	166.498	308.275
274	ssc-miR-2483-3p	AAACATCTGGTTGGTTGAGAGA	known	22	187.921	176.514	310.566	225	76.9946	67.0266	86.2876	76.7696	301.77
275	ssc-miR-92a-1-5p	AGGTTGGGATCGGTTGCAATGCT	known	23	132.797	239.148	287.73	219.892	58.2857	42.236	143.813	81.4448	301.337
276	ssc-miR-29a-3p,ssc-miR-29c-3p	TAGCACCATTTGAAATCGGTTA	known	22	37.5842	24.8096	32.8834	31.7591	227.026	184.553	353.61	255.063	286.822
277	ssc-miR-148b-5p	GAAGTTCTGTTATACACTCAGGCT	known	24	31.3201	34.9775	33.7969	33.3648	337.481	307.588	109.974	251.681	285.046
278	ssc-miR-378-1-5p	CTCCTGACTCCAGGTCCTGTGT	known	22	103.983	117.134	161.677	127.598	164.783	130.381	143.813	146.325	273.923
279	ssc-miR-331-5p	TCTAGGTATGGTCCCAGGGATC	known	22	154.095	186.276	200.954	180.442	111.534	80.7992	87.9795	93.4377	273.879
280	ssc-miR-582-5p	TTACAGTTGTTCAACCAGTTACT	known	23	55.1234	55.3133	71.2475	60.5614	243.936	220.362	169.191	211.163	271.724
281	ssc-miR-2483-5p	TCCGTCAACCATCCAGCTGTTT	known	22	90.202	122.015	118.746	110.321	165.503	139.562	175.959	160.341	270.662
282	ssc-miR-18b-5p	TAAGGTGCATCTAGTGCAGT	known	20	22.5505	23.9962	19.182	21.9096	306.18	277.135	157.912	247.076	268.985
283	PC-282-5p	TGTTGGAACAATGTAGGT	candidate	18	176.646	35.7909	53.8923	88.7763	94.2645	324.574	99.8229	172.887	261.663
284	PN-65-5p	GGAGAAATTATCCTTGGTGTGTT	conserved	23	81.4323	132.589	99.5638	104.528	130.963	136.808	201.338	156.369	260.898
285	ssc-miR-345-1-5p	GCTGACTCCTAGTCCAGTGCT	known	21	145.325	72.3953	153.456	123.726	146.794	185.471	64.2927	132.186	255.911
286	ssc-let-7e-3p	CTATACGGCCTCCTAGCTTTCC	known	22	110.247	136.656	157.11	134.671	122.328	107.426	123.51	117.755	252.426
287	ssc-miR-34c-1-5p	AGGCAGTGTAGTTAGCTGATTGC	known	23	100.224	83.7833	146.149	110.052	132.402	89.981	201.338	141.24	251.292
288	PC-337-5p	TCCCTGGTCTAGTGGTTAGGATT	candidate	23	27.5617	42.2984	11.8746	27.2449	206.518	402.16	57.5251	222.068	249.313
289	ssc-miR-4331-5p	TGGCGTAGATCACAGACACAGC	known	22	182.91	143.164	318.787	214.953	59.7248	37.6451	3.38383	33.5846	248.538
290	ssc-miR-15b-3p	CGAATCATTATTTGCTGCTCT	known	21	52.6178	53.6864	71.2475	59.1839	260.487	171.698	135.353	189.179	248.363
291	ssc-miR-219-5p	TGATTGTCCAAACGCAATTCT	known	21	27.5617	17.082	27.4029	24.0155	178.455	169.862	319.772	222.696	246.712
292	ssc-miR-9-1-3p,ssc-miR-9-2-3p,ssc-miR-9-3-3p	ATAAAGCTAGATAACCGAAAGT	known	22	98.3452	203.629	50.9998	117.658	90.0669	77.2796	200.774	122.707	240.365
293	ssc-miR-132-5p	ACCGTGGCTTTAGATTGTTACT	known	22	32.5729	17.082	31.0566	26.9039	171.259	132.217	336.691	213.389	240.293
294	ssc-miR-7-2-3p	CAACAAATCACAGTCTGCCATA	known	22	62.6403	62.6341	73.0743	66.1162	211.555	141.399	138.737	163.897	230.013
295	ssc-miR-7138-5p	TCCCAGCAAGTGTCCATCCATCTCT	known	25	112.752	201.731	138.841	151.108	61.164	57.8449	103.207	74.0719	225.18
296	PN-20-3p	ATCATACATGGTTGACCTTTTT	conserved	22	50.1122	41.4849	32.8834	41.4935	197.883	247.907	99.8229	181.871	223.365
297	PN-51-3p	GTACTTCACCTGGTCCACTAGC	conserved	22	152.842	161.873	227.444	180.72	39.5767	37.6451	49.0655	42.0958	222.815
298	PN-68-5p	TCTTGTTAAAAGGCAGATTCT	conserved	21	145.325	75.649	97.7369	106.237	112.973	148.744	86.2876	116.002	222.239
299	ssc-miR-340-2-3p	TCCGTCTCAGTTACTTTATAGCC	known	23	58.8818	57.7535	70.334	62.3231	160.465	145.071	160.732	155.423	217.746
300	ssc-miR-124a-1-3p,ssc-miR-124a-2-3p	TAAGGCACGCGGTGAATGCC	known	20	51.9914	105.339	54.349	70.5599	108.296	67.4857	236.022	137.268	207.828
301	PN-48-3p	ATTCCTAGAAATTGTTCACAAT	conserved	22	3.75842	17.8955	10.0477	10.5672	232.423	239.643	118.434	196.833	207.401
302	PC-410-3p	TGAGATGAGAGCCCTTGGCCACT	candidate	23	96.466	113.067	185.426	131.653	89.2274	76.2084	47.3736	70.9365	202.589
303	PC-197-3p	CTTCTCTGTTACTTCCCTCAGT	candidate	22	70.1571	55.3133	50.2386	58.5696	166.222	134.053	123.51	141.262	199.831
304	PN-103-5p	TGGCTCTGCGAGGTCGGCTCA	conserved	21	117.764	72.3953	73.9877	88.0489	146.794	112.935	74.4442	111.391	199.44
305	ssc-miR-671-3p	TCCGGTTCTCAGGGCTCCACC	known	21	93.9604	104.119	98.6503	98.9099	89.2274	74.372	133.661	99.0869	197.997
306	ssc-miR-497-5p	CAGCAGCACACTGTGGTTTGTA	known	22	77.6739	70.7684	88.6026	79.015	120.169	90.8992	140.429	117.166	196.181
307	ssc-miR-135-1-3p	ATATAGGGATTGGAGCCGTGGC	known	22	125.281	136.656	193.647	151.861	55.4074	42.236	33.8383	43.8272	195.688
308	ssc-miR-376c-5p	GTGGATATTCCTTCTATGTTTA	known	22	27.5617	27.6566	11.8746	22.3643	186.01	200.162	122.664	169.612	191.976
309	PN-39-5p	TCTCTGGGCCTGTGTCTTAGGCT	conserved	23	37.5842	26.8432	34.7103	33.0459	235.301	163.435	57.5251	152.087	185.133
310	ssc-miR-212-5p	ACCTTGGCTCTAGACTGCTTACT	known	23	76.4211	82.9699	117.832	92.4078	69.7989	53.254	150.58	91.2111	183.619
311	PC-148-5p	TAAGCAGCAAGGTTGTCTGTCT	candidate	22	35.0785	33.3506	51.152	39.8604	169.82	160.68	99.8229	143.441	183.301
312	ssc-miR-7139-5p	CCATTCCTTCGTCTGTGCACTAGA	known	24	52.6178	60.1938	74.9012	62.5709	141.756	107.426	98.131	115.771	178.342
313	ssc-miR-664-5p	CAGGCTAGGAGAAGTGATTGGAT	known	23	112.752	177.328	194.56	161.547	20.8677	12.8544	15.2272	16.3165	177.863
314	ssc-miR-20a-3p	ACTGCATTATGAGCACTTAAAGT	known	23	15.0337	30.0969	22.8357	22.6554	157.587	140.481	162.424	153.497	176.153
315	ssc-miR-16-1-3p	ACCAATATTATTGTGCTGCTTT	known	22	13.7809	11.388	8.22086	11.1299	197.164	155.171	142.121	164.819	175.949
316	ssc-miR-24-1-5p	GTGCCTACTGAGCTGAAACACAGT	known	24	107.741	84.5967	105.044	99.1274	69.7989	66.1085	81.2119	72.3731	171.501
317	PC-376-5p	TCAGGGAGGACAGAAACC	candidate	18	77.6739	16.2686	45.6714	46.538	66.201	265.352	37.2221	122.925	169.463
318	ssc-miR-139-3p	TGGAGACGCGGCCCTGTTGGAGT	known	23	85.1908	191.156	132.447	136.265	21.5873	22.9543	52.4493	32.3303	168.595
319	ssc-miR-142-3p	TGTAGTGTTTCCTACTTTATGGA	known	23	36.3313	25.2163	26.4894	29.3457	163.344	134.053	118.434	138.61	167.956
320	ssc-miR-2366-1-3p	TGGGTCACAGAAGAGGGTCTGGT	known	23	72.6627	178.955	95.91	115.842	45.3333	36.7269	71.0604	51.0402	166.883
321	ssc-miR-152-5p	AGGTTCTGTGATACACTCCGACT	known	23	45.101	30.9103	48.4117	41.4744	163.344	134.971	76.1361	124.817	166.291
322	ssc-miR-30d-3p	CTTTCAGTCAGATGTTTGCTGC	known	22	23.8033	16.2686	29.2297	23.1005	182.772	129.922	110.82	141.171	164.272
323	ssc-miR-4331-3p	TGTGGCTGTGGCGTAGGCCAGC	known	22	108.994	70.7684	105.958	95.2401	55.4074	99.1627	43.9898	66.1866	161.427
324	ssc-miR-551a-3p	GCGACCCACTCTTGGTTTCC	known	20	71.4099	38.2312	83.122	64.2544	141.037	80.7992	60.9089	94.2484	158.503
325	ssc-miR-145-3p	GGATTCCTGGAAATACTGTTCT	known	22	121.522	87.8505	110.525	106.632	50.3703	46.8268	40.6059	45.9344	152.567
326	ssc-miR-374b-3p	CTTATCAGGTTGTATTATCATT	known	22	25.0561	21.1492	29.2297	25.145	150.391	144.612	83.7497	126.251	151.396
327	PN-31-5p	TGATTGTCCAAACGCAATTCTT	conserved	22	0	4.06715	0	1.35572	94.2645	81.7174	267.322	147.768	149.124
328	ssc-miR-18a-3p	ACTGCCCTAAGTGCTCCTTCTGGC	known	24	71.4099	112.253	81.2952	88.3195	51.8095	52.3359	74.4442	59.5299	147.849
329	ssc-miR-138-5p	AGCTGGTGTTGTGAATCAGGCCG	known	23	26.3089	32.5372	28.3163	29.0541	89.2274	74.372	191.186	118.262	147.316
330	ssc-miR-1249-2-3p	ACGCCCTTCCCCCCCTTCTTCA	known	22	90.202	128.522	144.322	121.015	17.2698	24.7907	35.5302	25.8636	146.879
331	PN-61-3p	TTGAAAGGCTATTTCTTGGTCT	conserved	22	8.76964	4.06715	1.82686	4.88788	198.603	136.808	81.2119	138.874	143.762
332	ssc-miR-582-3p	TAACCGGTTGAACAACTGAACCC	known	23	30.0673	30.9103	31.0566	30.6781	166.942	124.872	38.914	110.242	140.92
333	ssc-miR-192-5p	CTGACCTATGAATTGACAGCC	known	21	40.0898	18.7089	69.4206	42.7398	84.1904	131.299	73.5983	96.3625	139.102
334	ssc-miR-432-3p	ACTGGATGGCTCCTCCATGGCT	known	22	78.9267	77.2759	89.516	81.9062	56.8465	37.6451	71.0604	55.184	137.09
335	ssc-miR-100-3p	CAAGCTTGTGTCTATAGGTAT	known	21	26.3089	18.7089	23.7492	22.9223	137.439	87.2265	104.899	109.855	132.777
336	ssc-miR-27b-5p	AGAGCTTAGCTGATTGGTGAACA	known	23	56.3762	78.9027	146.149	93.8092	45.3333	22.9543	43.9898	37.4258	131.235
337	ssc-miR-210-5p	AGCCACTGCCCACCGCACACTG	known	22	68.9043	74.0221	100.477	81.1345	37.418	37.6451	72.7523	49.2718	130.406
338	ssc-miR-224-5p	CAAGTCACTAGTGGTTCCGTTT	known	22	101.477	83.7833	117.832	101.031	28.783	20.1998	38.914	29.299	130.33
339	ssc-miR-185-3p	AGGGGCTGGCTTTCCTCTGGT	known	21	103.983	81.343	102.304	95.8766	43.1746	35.8088	18.6111	32.5315	128.408
340	ssc-let-7f-1-3p	CTATACAGTCTACTGTCTTTCT	known	22	13.7809	10.5746	10.0477	11.4677	147.153	101.917	94.7472	114.606	126.074
341	ssc-miR-150-2-5p	TCTCCCAACCCTTGTACCAGTG	known	22	50.1122	41.4849	57.546	49.7144	63.3227	40.3996	113.358	72.3602	122.075
342	ssc-miR-129a-5p,ssc-miR-129b-5p	CTTTTTGCGGTCTGGGCTTGC	known	21	31.9465	45.9588	56.6326	44.846	41.3756	44.5314	143.813	76.5732	121.419
343	ssc-miR-7144-5p	ACTTTCCCGGGATTTGGAGCGC	known	22	52.6178	90.2908	83.122	75.3435	43.8941	22.9543	69.3685	45.4056	120.749
344	ssc-miR-7142-3p	TTTGTTGGCTCCTCTGAAGTGA	known	22	65.1459	63.4476	98.6503	75.7479	51.8095	34.8906	47.3736	44.6912	120.439
345	ssc-miR-196a-2-3p	TCGGCAACAAGAAACTGCCTGAGT	known	24	21.2977	21.1492	15.5283	19.3251	118.73	112.935	65.9846	99.2167	118.542
346	ssc-miR-31-5p	AGGCAAGATGCTGGCATAGCTGT	known	23	57.629	66.7013	83.122	69.1508	59.0052	35.8088	52.4493	49.0878	118.239
347	ssc-miR-628-5p	ATGCTGACATATTTACTAGAGG	known	22	32.5729	29.2835	29.2297	30.362	108.656	85.3901	69.3685	87.8049	118.167
348	PN-24-3p	TAATACTGCCTGGTAATGATGA	conserved	22	58.8818	54.4998	95.4533	69.6117	22.3069	44.9905	76.1361	47.8112	117.423
349	ssc-miR-421-5p	TCCGGTGCACATTGTAGGC	known	19	87.6964	25.2163	73.0743	61.9957	68.3597	52.3359	43.9898	54.8951	116.891
350	PN-32-3p	TGTCAGTTTGTCAAATACCCCA	conserved	22	10.0224	6.50744	6.394	7.6413	94.2645	60.5994	172.575	109.146	116.788
351	ssc-miR-376a-3p	ATCATAGAGGAAAATCCACGT	known	21	33.8257	43.9252	22.8357	33.5289	95.3438	80.3402	71.0604	82.2481	115.777
352	PC-272-5p	GGAGTCGGGTTGCTTGGGA	candidate	19	92.7076	33.3506	50.2386	58.7656	27.3439	105.59	37.2221	56.7186	115.484
353	ssc-miR-193a-3p	AACTGGCCTACAAAGTCCCAGT	known	22	7.51683	8.94773	10.9611	9.1419	134.561	160.68	21.9949	105.745	114.887
354	ssc-miR-489-3p	GTGACATCACATATACGGCGGC	known	22	31.3201	57.7535	22.8357	37.3031	70.5185	57.8449	101.515	76.6261	113.929
355	ssc-miR-195-5p	TAGCAGCACAGAAATATTGGCA	known	22	50.5298	32.8084	45.6714	43.0032	62.3633	84.4719	64.8567	70.564	113.567
356	ssc-miR-133b-5p	GCTGGTCAAACGGAACCAAGTC	known	22	6.26403	8.1343	12.788	9.06211	145.354	106.508	59.217	103.693	112.755
357	PC-182-3p	TCTGGCTGTGGTGTAGACCGTC	candidate	22	82.6851	73.2087	134.274	96.7226	19.4286	15.6089	11.8434	15.627	112.35
358	PC-369-3p	TCGCAAGGCTGAAACTTAA	candidate	19	2.50561	4.06715	0.913429	2.4954	85.6296	73.4539	169.191	109.425	111.92
359	PC-408-5p	GGGAGAGGGTGTAAATCTC	candidate	19	53.8706	26.0298	25.576	35.1588	54.6878	109.263	52.4493	72.1332	107.292
360	ssc-miR-491-5p	AGTGGGGAACCCTTCCATGAGGA	known	23	75.1683	89.4773	82.2086	82.2847	20.8677	19.2816	33.8383	24.6625	106.947
361	PC-46-3p	GCGACCCATACTTGGTTTCAGT	candidate	22	12.5281	13.0149	8.22086	11.2546	107.217	86.3083	93.0553	95.5268	106.781
362	ssc-miR-874-5p	CGGCCCCACGCACCAGGGTAAGA	known	23	51.365	52.0595	34.7103	46.0449	41.7354	33.9724	93.0553	56.2544	102.299
363	ssc-miR-325-3p	TTTATTGAGCACCTCCTATCA	known	21	27.5617	23.5895	34.7103	28.6205	82.0317	70.6993	64.2927	72.3412	100.962
364	PN-147-3p	CCTGTGCCTTTTACCTCTTTAA	conserved	22	41.3426	44.7387	60.2863	48.7892	64.7619	50.4995	38.914	51.3918	100.181
365	PN-88-5p	TGGATTTCTTTGTGAATCACC	conserved	21	3.75842	4.88058	3.65372	4.09757	111.534	113.853	57.5251	94.3043	98.4019
366	PN-84-3p	CGGCTCTGGGTCTGTGGGGAGT	conserved	22	48.8594	91.1042	69.4206	69.7947	18.709	19.2816	40.6059	26.1989	95.9936
367	ssc-miR-2411-3p	TGAACTGTCATACTCCCACATCT	known	23	50.1122	52.0595	59.3729	53.8482	47.492	34.8906	43.9898	42.1241	95.9723
368	ssc-miR-128-1-5p	CGGGGCCGTAGCACTGTCTGAGA	known	23	46.3538	54.4998	68.5072	56.4536	42.455	22.9543	50.7574	38.7222	95.1758
369	ssc-miR-450c-3p	ATTGGGAACATTTTGCATTCGT	known	22	61.3875	56.9401	45.6714	54.6663	50.3703	44.0723	25.3787	39.9405	94.6068
370	ssc-miR-27a-5p	AGGGCTTAGCTGCTTGTGAGCA	known	22	21.2977	25.2163	170.811	72.4417	23.746	19.2816	18.6111	20.5462	92.988
371	ssc-miR-135-2-3p	TGTAGGGATGGAAGCCATGAAA	known	22	73.9155	40.6715	137.928	84.1716	5.03703	3.67269	16.9191	8.54295	92.7146
372	PC-30-3p	TATGCAAGGACAAGCTCTCT	candidate	20	16.2865	9.76116	13.7014	13.2497	105.778	59.6813	65.9846	77.1479	90.3976
373	PC-163-3p	GGAGTTTGACTGGGGCGG	candidate	18	56.3762	20.3358	21.9223	32.8781	23.746	85.3901	60.9089	56.6817	89.5598
374	PC-402-5p	CTGAGGCCATGATTAAGAG	candidate	19	120.269	23.5895	32.8834	58.9141	21.5873	49.5814	18.6111	29.9266	88.8406
375	ssc-miR-30c-1-3p	CTGGGAGAGGGTTGTTTACTCC	known	22	26.3089	39.8581	59.3729	41.8466	61.164	40.3996	28.7625	43.442	85.2887
376	ssc-miR-98-3p	CTATACAACTTACTACTTTCCT	known	22	7.51683	3.25372	3.65372	4.80809	104.339	86.3083	50.7574	80.4681	85.2762
377	PC-8-3p	AGCAGCATTGTACAGGGCTATGAG	candidate	24	41.3426	83.7833	72.1609	65.7623	14.3915	19.2816	21.9949	18.556	84.3183
378	PC-342-3p	CGACTCCCGGTATGGGAACC	candidate	20	18.7921	9.76116	4.11043	10.8879	64.4021	118.903	33.8383	72.3813	83.2691
379	ssc-miR-129a-3p	AAGCCCTTACCCCAAAAAGCAT	known	22	13.1545	17.8955	18.2686	16.4395	47.1322	33.0542	120.126	66.7708	83.2103
380	ssc-miR-615-5p	GGGGCTCCCCGGTGCTCGGATC	known	22	30.0673	72.3953	52.0655	51.5094	33.8201	10.0999	49.0655	30.9952	82.5045
381	ssc-miR-628-3p	TCTAGTAAGAGTGGCAGTCGAA	known	22	48.8594	73.2087	64.8535	62.3072	16.5503	28.4634	15.2272	20.0803	82.3875
382	ssc-miR-105-1-3p,ssc-miR-105-2-3p	CCACGGATGTTTGAGCATGTGCT	known	23	37.5842	47.9924	63.94	49.8389	29.8624	31.2179	32.9923	31.3575	81.1964
383	ssc-miR-92b-5p	AGGGACGGGACGCGGTGCAGTGTT	known	24	48.8594	98.4251	79.4683	75.5843	4.31746	0	11.8434	5.38695	80.9712
384	PC-464-3p	TCCCTGTGGTCTAGTGGTTAGG	candidate	22	50.1122	54.4998	24.6626	43.0915	21.5873	60.5994	28.7625	36.9831	80.0746
385	PC-313-5p	CGTCTCCTGGCTGGCTCGCCA	candidate	21	98.9716	41.4849	38.364	59.6069	5.75661	44.9905	10.1515	20.2995	79.9064
386	ssc-miR-216-1-3p	CACAGTGGTCTCTGGGATTATG	known	22	55.1234	56.1267	43.8446	51.6982	25.9047	20.1998	37.2221	27.7756	79.4738
387	ssc-miR-184-3p	TGGACGGAGAACTGATAAGGGT	known	22	26.3089	28.4701	74.9012	43.2267	25.9047	26.627	55.8332	36.1216	79.3484
388	ssc-miR-301-5p	GCTCTGACTTTATTGCACTACT	known	22	13.7809	21.9626	48.4117	28.0517	63.3227	39.4814	50.7574	51.1872	79.2389
389	ssc-miR-26a-3p	CCTATTCTTGATTACTTGTTTC	known	22	3.75842	0.81343	9.13429	4.56871	95.7036	62.4358	55.8332	71.3242	75.8929
390	PN-55-5p,PN-57-5p	TGGCAGTGTATTGTTAGCTGGT	conserved	22	11.2752	11.7947	9.591	10.887	73.3968	56.4677	64.2927	64.719	75.606
391	PC-45-3p	CCTCCCACACCCAAGGCTTGCAA	candidate	23	37.5842	71.5819	52.9789	54.0483	12.9524	9.18173	42.2978	21.4773	75.5256
392	ssc-miR-181b-1-3p	CTCACTGAACAATGAATGCAA	known	21	31.3201	11.388	54.8057	32.5046	39.5767	33.0542	52.4493	41.6934	74.198
393	ssc-miR-196b-1-3p	TCGACAGCACGACACTGCCTTCA	known	23	38.837	29.2835	39.2774	35.7993	38.1375	42.236	33.8383	38.0706	73.8699
394	ssc-miR-7138-3p	GAGGACTGGCCTTGCAGGGTGT	known	22	42.5954	49.6192	65.7669	52.6605	22.3069	18.3635	16.9191	19.1965	71.857
395	PN-87-5p	TGCAGGAACTTGTGAGTCTCCT	conserved	22	20.0449	8.1343	21.9223	16.7005	71.238	61.5176	30.4545	54.4034	71.1039
396	PC-425-5p	CTGTACCACCTTGTCGGG	candidate	18	38.837	12.2015	25.576	25.5381	46.7724	53.254	33.8383	44.6216	70.1597
397	PN-3-3p	CCTGTTCTCCATTACTTGGCTC	conserved	22	27.5617	17.082	29.2297	24.6245	41.7354	37.6451	50.7574	43.3793	68.0038
398	PC-94-5p	CACAACTCTGGGAAGTACCATTT	candidate	23	26.3089	30.9103	18.2686	25.1626	50.3703	33.0542	42.2978	41.9075	67.0701
399	ssc-miR-499-3p	AACATCACAGCAAGTCTGTGCT	known	22	6.26403	2.44029	5.48057	4.7283	82.0317	87.2265	16.9191	62.0591	66.7874
400	ssc-miR-23b-5p	TGGGTTCCTGGCATGCTGATTT	known	22	40.0898	69.1416	83.122	64.1178	2.15873	2.75452	0	1.63775	65.7555
401	PN-46-5p	GTAGATTTTCCTTCTATG	conserved	18	3.75842	2.44029	0.913429	2.37071	71.238	70.6993	47.3736	63.1037	65.4744
402	PN-60-3p	AATCATACAGGGACATCCAGTT	conserved	22	26.3089	28.4701	15.5283	23.4358	38.1375	47.745	35.5302	40.4709	63.9067
403	ssc-miR-2411-5p	GTGGAGTGACTGTCAGATGCAGC	known	23	31.3201	45.5521	65.7669	47.5464	12.2328	22.9543	13.5353	16.2408	63.7872
404	ssc-miR-194a-5p,ssc-miR-194b-5p	TGTAACAGCAACTCCATGTGGA	known	22	45.101	32.5372	72.1609	49.933	14.3915	12.3953	13.5353	13.4407	63.3738
405	PN-21-3p	CTCCCACGTGCAGGGTTTGCA	conserved	21	23.8033	11.388	15.5283	16.9065	58.2857	53.254	27.0706	46.2034	63.11
406	PC-308-5p	TTGCGGGGCACGTAGCGTGTGT	candidate	22	48.8594	55.3133	73.0743	59.0823	2.8783	1.83635	3.38383	2.69949	61.7818
407	PC-288-5p	ACCGGGGGCTGTAGGCTTT	candidate	19	30.0673	3.25372	10.0477	14.4563	40.2963	73.4539	25.3787	46.3763	60.8325
408	PC-224-5p	TGTCATGCTGGGGAGTGTAGTGA	candidate	23	26.3089	69.955	71.2475	55.8371	2.15873	4.59087	6.76766	4.50575	60.3429
409	PC-356-3p	CCAGGGCTGCAGGCACTGACAT	candidate	22	45.7274	48.8058	60.743	51.7587	7.19576	9.64082	6.76766	7.86808	59.6268
410	PC-31-3p	AAAAGCTGGGTTGAGAGGGCAA	candidate	22	38.837	55.3133	49.3252	47.8251	15.8307	5.50904	11.8434	11.061	58.8862
411	ssc-miR-7137-5p	GGGGAACTCCCAGACCAGCTTC	known	22	22.5505	14.6417	21.9223	19.7048	35.9788	35.8088	45.6817	39.1564	58.8613
412	PC-105-3p	ATTAAAAGATATGAACACCTGAGA	candidate	24	18.7921	43.1118	26.4894	29.4644	28.0635	31.2179	28.7625	29.348	58.8124
413	ssc-miR-30b-3p	CTGGGAGGTGGATGTTTACTTC	known	22	27.5617	39.8581	45.6714	37.6971	23.0264	15.6089	23.6868	20.7741	58.4711
414	PN-71-5p	TTGTGTCAATATGCGATGATGT	conserved	22	6.26403	8.1343	4.56714	6.32182	55.4074	50.4995	49.0655	51.6575	57.9793
415	ssc-miR-130a-5p	GCTCTTTTCACATTGTGCTACT	known	22	6.26403	5.69401	13.7014	8.55316	68.3597	52.3359	27.0706	49.2554	57.8086
416	PN-63-3p	TGATTGGCACCTCTTGGAGTGA	conserved	22	51.365	53.6864	64.8535	56.635	0.719576	0.918173	0	0.545916	57.1809
417	PC-27-3p	TAACACTGTCTGGTAACGATG	candidate	21	1.25281	0.81343	4.56714	2.21113	42.455	46.8268	69.3685	52.8834	55.0946
418	ssc-miR-744-3p	CTGTTGCCACTAACCTCAACC	known	21	20.0449	7.32087	13.7014	13.6891	51.0899	34.8906	33.8383	39.9396	53.6287
419	PC-95-5p	AGGGTCTAGGTCGCAGATACAGT	candidate	23	41.3426	84.5967	32.8834	52.9409	0	0.918173	0	0.306058	53.247
420	PC-93-5p	AGGGAACCTGGAAAAGCTGAAG	candidate	22	36.3313	47.179	37.4506	40.3203	10.7936	8.26356	18.6111	12.5561	52.8764
421	PN-144-3p	ATCATGTATGATACTGCAAACA	conserved	22	27.5617	17.082	29.2297	24.6245	33.8201	26.627	23.6868	28.0446	52.6691
422	PN-144-5p	TTTGCAGTAACAGGTGTGAAC	conserved	21	36.3313	23.5895	25.576	28.4989	25.9047	20.1998	25.3787	23.8278	52.3267
423	ssc-miR-212-3p	TAACAGTCTCCAGTCACGGCCAC	known	23	31.3201	34.9775	45.6714	37.323	22.3069	7.34539	15.2272	14.9598	52.2828
424	ssc-let-7g-3p	CTGTACAGGCCACTGCCTTGCT	known	22	7.51683	4.88058	12.788	8.39514	64.0423	56.0086	8.45957	42.8368	51.2319
425	PC-307-5p	TAAGGCGAGCTCAGGGAGG	candidate	19	22.5505	13.0149	21.0089	18.8581	20.1481	61.5176	15.2272	32.2977	51.1557
426	PN-141-5p	GGGGGCGAGCCCCGAGGGGC	conserved	20	7.51683	8.1343	0.913429	5.52152	38.8571	66.1085	30.4545	45.14	50.6615
427	ssc-let-7f-2-3p	CTATACAATCTATTGCCTTCCT	known	22	8.76964	9.76116	12.788	10.4396	52.5291	35.8088	28.7625	39.0334	49.4731
428	ssc-miR-191-3p	GCTGCACTTGGATTTCGTTCCC	known	22	12.5281	22.776	15.5283	16.9441	35.2592	37.6451	21.9949	31.6331	48.5772
429	PN-70-5p	GAGCTTATTCATAAAAGTACAG	conserved	22	6.26403	8.94773	7.30743	7.5064	50.3703	28.4634	43.9898	40.9412	48.4475
430	PC-355-3p	ATCTGGGGTAGGGCCTGGGAAT	candidate	22	18.7921	49.6192	43.8446	37.4186	10.0741	13.7726	8.45957	10.7687	48.1874
431	PC-44-5p	CATGCCTTGAGTGTAGGACCGTTA	candidate	24	18.7921	41.4849	28.3163	29.5311	24.4656	19.2816	11.8434	18.5302	48.0613
432	ssc-miR-671-5p	AGGAAGCCCTGGAGGGGCTGGAGG	known	24	2.50561	12.2015	2.74029	5.81578	64.0423	26.627	35.5302	42.0665	47.8823
433	ssc-let-7c-3p	CTGTACAACCTTCTAGCTTTCC	known	22	6.26403	2.44029	6.394	5.03277	53.6084	37.6451	37.2221	42.8252	47.858
434	ssc-miR-490-2-5p	CCATGGATCCCCAGGTGGGT	known	20	12.5281	6.50744	6.394	8.4765	34.5397	43.1541	38.914	38.8693	47.3458
435	PC-19-5p	AACATTCATTGCTGTCGGTGGGTTGT	candidate	26	11.2752	44.3319	20.5522	25.3864	30.2222	17.4453	16.9191	21.5289	46.9153
436	ssc-miR-32-3p	CAATTTAGTGTGTGTGATATT	known	21	12.5281	8.1343	10.9611	10.5412	43.1746	31.2179	33.8383	36.0769	46.6181
437	PC-220-3p	TTCGACTCCCGGTATGGGAACC	candidate	22	18.7921	15.4552	3.197	12.4814	27.7037	49.1223	23.6868	33.5042	45.9857
438	ssc-miR-339-1-3p	AGCTCCTCGAGGCCAGAGCCC	known	21	27.5617	17.082	35.6237	26.7558	25.1852	11.0181	18.6111	18.2714	45.0273
439	ssc-miR-181b-2-3p	CTCACTGATCAATGAATGCAAA	known	22	16.2865	14.6417	21.9223	17.6168	36.6984	17.4453	25.3787	26.5075	44.1243
440	PN-18-3p	AGTGTGCGGAAATGCTTCTGCT	conserved	22	7.51683	4.06715	5.48057	5.68819	51.0899	38.5633	23.6868	37.78	43.4682
441	ssc-miR-365-2-5p	GAGGGACTTTCAGGGGCAGCTGT	known	23	11.2752	43.9252	45.6714	33.624	11.5132	10.0999	6.76766	9.46026	43.0842
442	PC-25-5p	CCCAGTGTTCAGACTACCTGTCC	candidate	23	35.0785	40.2648	47.0416	40.795	2.8783	2.29543	1.69191	2.28855	43.0835
443	ssc-miR-505-5p	GGGAGCCAGGAAGTATTGATGTT	known	23	21.2977	44.7387	34.7103	33.5822	12.2328	11.9363	3.38383	9.18429	42.7665
444	PC-325-3p	CCACCCCGCCTCCTCTCGCCGCC	candidate	23	27.5617	22.776	24.6626	25.0001	7.19576	23.8725	21.9949	17.6877	42.6878
445	ssc-miR-221-5p	ACCTGGCATACAATGTAGATTTC	known	23	28.8145	39.0446	30.1432	32.6674	5.03703	11.0181	13.5353	9.86347	42.5309
446	PN-25-3p	TAATACTGCCGGGTAATGATGGA	conserved	23	28.8145	43.9252	34.2536	35.6644	2.8783	7.34539	6.76766	5.66378	41.3282
447	PC-364-3p	TAGGGCACAGGATGGGATGAGGA	candidate	23	20.0449	26.8432	46.5849	31.1577	14.3915	5.50904	10.1515	10.0173	41.175
448	PN-120-5p	TTTCCTCTCTGCCCCATAGGGT	conserved	22	20.0449	14.6417	13.7014	16.1294	33.8201	28.4634	10.1515	24.145	40.2743
449	ssc-miR-1224-5p	GTGAGGACTCGGGAGGTGGAGGGT	known	24	23.8033	40.6715	38.364	34.2796	7.91534	6.42721	1.69191	5.34482	39.6244
450	PC-387-3p	TGAACGCGGGTCCCTCCCCAGT	candidate	22	55.1234	21.1492	38.364	38.2122	0.719576	0	3.38383	1.3678	39.58
451	PC-73-5p	AGCTACTCGGGAGGCTGAGGC	candidate	21	31.9465	13.8283	8.67758	18.1508	13.6719	33.5133	16.0732	21.0862	39.237
452	ssc-miR-206-5p	ACATGCTTCTTTATATCCCCATA	known	23	2.50561	0	4.56714	2.35759	44.6137	32.1361	30.4545	35.7347	38.0923
453	ssc-miR-190b-5p	TGATATGTTTGATATTGGGTTG	known	22	12.5281	14.6417	15.5283	14.2327	12.2328	22.0362	37.2221	23.8304	38.063
454	ssc-miR-29b-1-3p,ssc-miR-29b-2-3p	TAGCACCATTTGAAATCAGTGTT	known	23	2.50561	2.84701	3.197	2.84987	26.6243	30.2997	45.6817	34.2019	37.0518
455	ssc-miR-429-3p	TAATACTGTCTGGTAATGCCGT	known	22	5.01122	4.06715	0.913429	3.3306	19.4286	37.6451	42.2978	33.1238	36.4544
456	ssc-miR-218-1-3p	AAACATGGTTCTGTCAAGCACC	known	22	8.76964	8.1343	8.22086	8.37493	28.0635	21.118	32.1464	27.1093	35.4842
457	PN-88-3p	TGGTGGTTTACAAAGTAATTC	conserved	21	8.76964	8.94773	8.22086	8.64608	29.5026	27.5452	21.9949	26.3476	34.9936
458	ssc-miR-128-2-5p	GGGGGCCGAGGCACTGTCCGAGA	known	23	20.0449	29.2835	52.9789	34.1024	0.719576	0.918173	0	0.545916	34.6483
459	ssc-miR-218b-3p	GGTGGAACGATGGAAACGGAAC	known	22	12.5281	26.8432	23.7492	21.0401	15.8307	12.8544	11.8434	13.5095	34.5496
460	PC-87-3p,PC-88-3p	ATGGGTCTGACGGAGCAGCCGC	candidate	22	13.7809	17.8955	52.0655	27.9139	0.359788	9.64082	8.45957	6.15339	34.0673
461	PN-73-5p	AGAGGTTATCCGTGTTATGTTC	conserved	22	18.7921	18.7089	14.6149	17.3719	16.5503	12.8544	20.303	16.5692	33.9412
462	PC-386-5p	GGGCCCTTCCCGTGGATCG	candidate	19	12.5281	1.62686	3.65372	5.93621	8.63491	34.8906	38.914	27.4798	33.416
463	ssc-miR-190a-3p	CTATATATCAAACATATTCCT	known	21	3.75842	4.06715	9.13429	5.65329	33.8201	33.0542	15.2272	27.3672	33.0205
464	PC-16-5p	TGAGAACTGAATTCCATGGGTTA	candidate	23	11.9016	22.776	23.2924	19.3234	15.8307	8.72265	16.0732	13.5422	32.8655
465	PC-230-5p	CCTCCACCCGCCCTCCGTCC	candidate	20	25.0561	10.5746	12.788	16.1396	16.5503	17.4453	15.2272	16.4076	32.5472
466	PC-113-5p	TATCCAGACAGGTGCTGTTCTC	candidate	22	15.0337	8.1343	16.4417	13.2032	34.5397	9.18173	10.1515	17.9576	31.1609
467	PC-261-3p	TGAGTGTGTGTGTGTGAGTGTGAA	candidate	24	26.3089	27.6566	30.1432	28.0362	2.8783	2.75452	1.69191	2.44158	30.4778
468	PN-58-5p	ACCCTATCGATATTGTCTCTGC	conserved	22	7.51683	11.388	10.0477	9.65086	28.783	20.1998	11.8434	20.2754	29.9263
469	PC-433-3p	CCCCGCGCGGCTCCCTCCA	candidate	19	12.5281	3.25372	4.56714	6.78297	10.7936	24.7907	33.8383	23.1409	29.9238
470	ssc-miR-325-5p	CCTAGTAGGTGTTCAGTAAGTG	known	22	6.26403	4.06715	0.913429	3.7482	25.1852	33.9724	18.6111	25.9229	29.6711
471	ssc-miR-935-3p	CAGTTACCGCTTCCGCTACCGC	known	22	17.5393	26.8432	23.7492	22.7105	5.03703	3.67269	11.8434	6.85104	29.5616
472	PN-82-5p	AAGGAAAGGAGAATGTTTTGTGGACC	conserved	26	10.0224	10.5746	10.9611	10.5194	14.3915	30.2997	11.8434	18.8449	29.3643
473	PN-64-5p	TACTGCAGAGAGTGGCAATCAT	conserved	22	18.7921	21.1492	17.3552	19.0988	7.91534	7.34539	15.2272	10.1626	29.2615
474	PN-97-5p	ATCCCACCACTGCCACCA	conserved	18	18.7921	4.06715	4.56714	9.14212	8.63491	32.1361	18.6111	19.794	28.9361
475	ssc-let-7a-1-3p	CTGTACAGCCTCCTAGCTTTCC	known	22	13.7809	10.5746	30.1432	18.1662	13.3122	6.42721	11.8434	10.5276	28.6938
476	ssc-miR-1343-5p	TGGGGAGCGGCCCCCGGGCGGGT	known	23	12.5281	21.9626	9.13429	14.5417	12.9524	3.67269	25.3787	14.0013	28.5429
477	ssc-miR-107-5p	AGCTTCTTTACAGTGTTGCCTTG	known	23	0	3.25372	7.30743	3.52038	20.1481	23.8725	30.4545	24.825	28.3454
478	PC-23-5p	TAGGTAGTTTCCTGTTGTTGGGC	candidate	23	16.2865	29.2835	26.4894	24.0198	2.8783	2.75452	6.76766	4.13349	28.1533
479	PN-68-3p	ATTCTGCATTTTTAGCAAGTTT	conserved	22	0	0.81343	0	0.271143	37.418	32.1361	13.5353	27.6964	27.9676
480	PC-133-3p	ACTAGGTTGGGAGTTCCTGTTGT	candidate	23	22.5505	22.776	20.0954	21.8073	7.19576	7.34539	3.38383	5.97499	27.7823
481	PC-382-3p	TCACCCACCCCCTTCCCTCCAGT	candidate	23	11.2752	26.0298	14.6149	17.3066	2.15873	5.50904	21.9949	9.88755	27.1942
482	PC-72-5p	CTACTCGGGAGGCTGAGGC	candidate	19	20.0449	6.10073	8.67758	11.6077	10.7936	26.627	9.30553	15.5754	27.1831
483	ssc-miR-664-3p	TATTCATTTATCTCCCAGCCTACA	known	24	12.5281	17.8955	11.8746	14.0994	8.63491	18.3635	11.8434	12.9473	27.0466
484	PC-264-3p	TGATTGGCACCTCTTTGAGTGAC	candidate	23	27.5617	21.9626	25.576	25.0334	1.43915	0.918173	1.69191	1.34975	26.3832
485	ssc-miR-219-3p	AGAGTTGAGTCTGGACGTCCCG	known	22	13.7809	7.32087	27.4029	16.1682	9.35449	11.0181	10.1515	10.1747	26.3429
486	PC-211-5p	CTCCCTGGGCTCTGCCTCCC	candidate	20	10.0224	8.94773	26.4894	15.1532	6.47619	9.18173	16.9191	10.859	26.0122
487	PC-129-3p,PC-130-3p	TGACCGCGTCCCTCTGCCCAGT	candidate	22	18.1657	12.6082	24.6626	18.4788	6.47619	4.13178	10.9974	7.2018	25.6806
488	PN-111-5p	AAAAGCATGCTCCAGTGGCGC	conserved	21	13.7809	7.32087	12.788	11.2966	15.1111	11.9363	15.2272	14.0915	25.3881
489	ssc-miR-149-3p	GAGGGAGGGACGGGGGCTGTGC	known	22	13.7809	10.5746	30.1432	18.1662	5.03703	4.59087	11.8434	7.1571	25.3233
490	ssc-miR-652-5p	ACAACCCTAGGAGAGGGTGCCATT	known	24	6.26403	4.06715	3.65372	4.66163	36.6984	20.1998	5.07574	20.658	25.3196
491	PC-42-3p	TGAATGGCGCCTTTCTGAGTAGA	candidate	23	7.51683	26.8432	33.7969	22.719	1.43915	2.75452	3.38383	2.52583	25.2448
492	PC-324-5p,PC-361-3p	TGTGATCAGTCTGGTGCCGGTT	candidate	22	0.626403	2.23693	3.42536	2.09623	1.97883	0.918173	0.845957	1.24765	3.34389
493	PC-424-5p	GTGGATTCACTCAACTTGGGTT	candidate	22	3.75842	8.1343	12.788	8.22691	17.2698	16.5271	16.9191	16.9054	25.1323
494	PN-40-5p	TGTCTGCCCGCATGCCTGCCTCT	conserved	23	10.0224	19.5223	27.4029	18.9825	2.15873	7.34539	8.45957	5.98789	24.9704
495	ssc-miR-19b-1-5p	AGTTTTGCAGGTTTGCATCCAGC	known	23	3.75842	2.44029	2.74029	2.97966	21.5873	22.0362	21.9949	21.8728	24.8524
496	PN-44-3p	TTTGTTCGTTCGGCTCGCGTGA	conserved	22	6.26403	4.06715	19.182	9.83773	7.19576	7.34539	28.7625	14.4346	24.2723
497	PC-5-5p,PC-6-5p	AGGCAGTGTAGTTAGCTGATTGT	candidate	23	1.25281	1.22015	3.65372	2.04222	11.1534	12.3953	42.2978	21.9489	23.9911
498	ssc-miR-24-2-5p	GGTGCCTACTGAGCTGATATCA	known	22	11.2752	4.88058	14.6149	10.2569	15.8307	10.0999	15.2272	13.7193	23.9762
499	PN-17-3p	TAACACTGTCTGGTAAAGATG	conserved	21	1.25281	0.81343	0	0.688745	13.6719	34.8906	20.303	22.9552	23.6439
500	PC-14-5p	TCTACAGTGCATGTGTCTCCAGT	candidate	23	1.25281	0	0.913429	0.722078	15.8307	20.1998	32.1464	22.7256	23.4477
501	PC-256-5p	GTTGATGGCTGTTCCTCTCACT	candidate	22	16.2865	15.4552	12.788	14.8432	9.35449	12.8544	3.38383	8.53091	23.3741
502	PC-176-3p	TCTGTGAACTAGAAACCTCTGG	candidate	22	2.50561	8.94773	1.82686	4.42673	19.4286	8.26356	28.7625	18.8182	23.245
503	PC-315-5p	CTCGCGCTGGCGACGGGA	candidate	18	21.2977	17.082	17.3552	18.5783	6.47619	2.75452	1.69191	3.64087	22.2192
504	PN-30-3p	CACAAGAATTGCGTTTGGACA	conserved	21	0	0	0	0	20.1481	10.0999	34.6842	21.6441	21.6441
505	PC-133-5p	TGACGGGAACTCCTTACCATTC	candidate	22	18.7921	12.2015	16.4417	15.8118	10.0741	1.83635	5.07574	5.66205	21.4738
506	PC-426-5p	CCTGTGAGCTCTCGCTGGC	candidate	19	0	0	0	0	35.2592	22.0362	6.76766	21.3543	21.3543
507	ssc-miR-7139-3p	TAGGGCACAGGATGGGATGAGG	known	22	6.26403	15.4552	21.0089	14.2427	7.19576	7.34539	6.76766	7.10293	21.3456
508	PN-28-3p	ACACTTACCTGTAGAGATTCTA	conserved	22	8.76964	4.06715	4.56714	5.80131	19.4286	12.8544	13.5353	15.2728	21.0741
509	PC-247-5p	TGGAAACAATTCCTAGGTAATGT	candidate	23	1.25281	0	1.82686	1.02655	19.4286	21.118	18.6111	19.7192	20.7458
510	ssc-miR-7137-3p	AGCTGGTCTGGGAGTTCCCGGG	known	22	6.26403	10.5746	12.788	9.87554	6.47619	5.50904	20.303	10.7627	20.6383
511	PC-81-3p	TTCCCGGCCAACGCACCAAA	candidate	20	15.0337	8.94773	13.7014	12.5609	5.03703	5.50904	13.5353	8.02713	20.5881
512	PC-18-5p	TCGAGGAGCTCACAGTCTAGA	candidate	21	16.2865	5.69401	20.0954	14.0253	7.91534	4.59087	6.76766	6.42462	20.4499
513	PN-103-3p	AGCAGGCCTGTCAGGGCGTTG	conserved	21	2.50561	2.44029	3.65372	2.86654	22.3069	12.8544	16.9191	17.3601	20.2267
514	PC-310-5p	CCACGCCCGGGGCACCCCC	candidate	19	13.7809	4.88058	8.22086	8.96077	6.47619	12.8544	13.5353	10.9553	19.9161
515	PC-460-5p	TGGGCTACGGGCTGTCCAGGGGT	candidate	23	6.26403	20.3358	20.0954	15.5651	2.8783	6.42721	3.38383	4.22978	19.7949
516	PC-106-3p	TTCCCTGCCCTCTTCCTCCAGT	candidate	22	12.5281	12.2015	13.7014	12.8103	8.63491	1.83635	10.1515	6.87425	19.6846
517	ssc-miR-129b-3p	AAGCCCTTACCCCAAAAAGTAT	known	22	5.63762	19.5223	6.394	10.518	8.9947	2.75452	15.2272	8.99215	19.5101
518	ssc-miR-187-3p	TCGTGTCTTGTGTTGCAGCC	known	20	2.50561	1.62686	1.82686	1.98644	17.2698	11.9363	21.9949	17.067	19.0534
519	ssc-miR-363-2-5p	CGGGTGGATCACGATGCAATTTT	known	23	7.51683	19.5223	11.8746	12.9712	3.59788	3.67269	10.1515	5.80735	18.7786
520	ssc-miR-1-5p	ACATACTTCTTTATGTGCCCATA	known	23	8.76964	3.25372	0	4.00779	20.1481	10.0999	13.5353	14.5944	18.6022
521	PC-89-5p	TATGGTCATTACCAAGGCTCTT	candidate	22	7.51683	4.06715	4.56714	5.38371	16.5503	12.8544	10.1515	13.1854	18.5691
522	PC-33-3p	CCCTGAACTAGGGGTCTGGAGA	candidate	22	11.2752	10.5746	10.9611	10.937	7.19576	8.26356	6.76766	7.40899	18.346
523	PN-8-5p	TTTGGCACTAGCACATTTTTGCT	conserved	23	7.51683	17.8955	11.8746	12.429	5.75661	8.26356	3.38383	5.80133	18.2303
524	PN-124-3p	CAGAAGGGGAGTCGGAGCAGA	conserved	21	12.5281	16.2686	13.7014	14.166	6.47619	1.83635	3.38383	3.89879	18.0648
525	PC-338-3p	AGCTGGTCTGGGAGTTCCCGGGT	candidate	23	0	7.32087	10.0477	5.78953	15.8307	10.0999	10.1515	12.0274	17.8169
526	PC-214-5p	CTGTCTCTCTGTGTCCTGC	candidate	19	18.7921	7.32087	17.3552	14.4894	8.63491	0.918173	0	3.18436	17.6737
527	ssc-miR-365-1-5p	AGGGACTTTTGGGGGCAGATGTGT	known	24	8.76964	13.8283	17.3552	13.3177	1.43915	2.75452	8.45957	4.21775	17.5354
528	ssc-miR-450a-3p	ATTGGGAGCATTTTGCATGCAT	known	22	6.26403	7.32087	8.22086	7.26859	7.91534	11.0181	11.8434	10.2589	17.5275
529	PN-127-5p	TTATGGCCCTTCGGTAATTCACT	conserved	23	7.51683	10.5746	10.9611	9.68419	10.7936	3.67269	8.45957	7.64197	17.3262
530	PC-206-3p	TTGGCCTTCGCACCCTAACAGT	candidate	22	15.0337	8.1343	25.576	16.248	0	0.918173	1.69191	0.870029	17.118
531	PC-147-5p	CCCGGGAGGTGAGGGGACTCTGAGC	candidate	25	7.51683	18.7089	10.9611	12.3956	7.91534	0.918173	5.07574	4.63642	17.032
532	PC-167-3p	CTGACTCACTCTGTTGTGCAGC	candidate	22	11.2752	1.62686	0	4.3007	15.1111	17.4453	5.07574	12.544	16.8447
533	PC-94-3p	AATGGTGCTCCAGGGTTGTAC	candidate	21	6.26403	7.32087	7.30743	6.96411	11.5132	7.34539	10.1515	9.67003	16.6341
534	ssc-miR-101-2-5p	TCAGTTATCACAGTGCTGATGC	known	22	3.75842	0	1.82686	1.86176	8.63491	13.7726	20.303	14.2368	16.0986
535	ssc-miR-215-5p	ATGACCTATGAATTGACAGACA	known	22	5.01122	2.44029	8.22086	5.22412	10.7936	5.50904	16.0732	10.792	16.0161
536	PC-17-5p	TCTCCCAACCCTTGTACCAGTGT	candidate	23	7.51683	9.76116	16.4417	11.2399	2.8783	2.75452	8.45957	4.69746	15.9374
537	ssc-miR-4339-3p	AGAGGAGCCGCGACAGAGCCGT	known	22	10.0224	17.8955	4.56714	10.8284	10.0741	1.83635	3.38383	5.09808	15.9264
538	ssc-miR-1839-5p	AAGGTAGATAGAACAGGTCTTG	known	22	13.7809	4.06715	11.8746	9.90753	7.19576	7.34539	3.38383	5.97499	15.8825
539	ssc-miR-16-2-3p	CCAGTATTAACTGTGCTGCTGAA	known	23	6.26403	4.88058	5.48057	5.54173	7.91534	13.7726	8.45957	10.0492	15.5909
540	PC-318-3p	TGGCACCAGCACTGGCGGTGGC	candidate	22	10.0224	5.69401	10.9611	8.89253	9.35449	7.34539	3.38383	6.69457	15.5871
541	PC-326-5p	TGAGCCACAGAAACTCCAGGACT	candidate	23	6.26403	15.4552	10.0477	10.589	6.47619	2.75452	5.07574	4.76882	15.3578
542	PC-3-3p	TTCACAGTGGCTAAGTTCTGCG	candidate	22	8.76964	7.32087	16.4417	10.8441	5.03703	4.59087	3.38383	4.33724	15.1813
543	PC-465-5p	GCATCCAGCTTGTCCTCGCTGT	candidate	22	13.7809	8.94773	12.788	11.8389	5.03703	0.918173	3.38383	3.11301	14.9519
544	PC-241-3p	TTTGGTCTTTTCTCCTTGGCAGT	candidate	23	5.01122	12.2015	4.56714	7.25994	5.75661	8.26356	8.45957	7.49325	14.7532
545	PN-69-3p	GCGACCCATACTTGGTTTCAG	conserved	21	1.25281	0.81343	1.82686	1.2977	14.3915	11.9363	13.5353	13.2877	14.5854
546	PN-15-3p	ATGTAGGGCTAAAAGCCATGGG	conserved	22	2.50561	4.06715	5.48057	4.01778	15.8307	10.0999	5.07574	10.3354	14.3532
547	PC-93-3p	TCAGCAATTCTTGGTTCTCATTT	candidate	23	8.76964	8.1343	5.48057	7.4615	5.75661	6.42721	8.45957	6.88113	14.3426
548	PN-100-5p	TGGCCCTGACTGAAGACCTGCAGTT	conserved	25	16.2865	15.4552	0.913429	10.885	2.15873	6.42721	1.69191	3.42595	14.311
549	ssc-miR-338-5p	AACAATATCCTGGTGCTGAGT	known	21	0	4.88058	0.913429	1.93134	8.63491	11.0181	16.9191	12.1907	14.122
550	ssc-miR-491-3p	CTTATGCAAGATTCCCTTCTAC	known	22	1.25281	2.44029	4.56714	2.75341	12.9524	17.4453	3.38383	11.2605	14.0139
551	PC-461-3p	TGTGGCTGTGGCTGTGACCCGC	candidate	22	13.7809	6.50744	8.22086	9.50305	4.31746	3.67269	5.07574	4.3553	13.8584
552	PC-122-3p,PC-123-3p	TCTCCTTGCGAGTCTCTGCTGCC	candidate	23	5.63762	19.1156	12.3313	12.3615	2.51852	0.918173	0.845957	1.42755	13.7891
553	PN-75-3p	ACCAGGAGGCTGAGGCCCCTCACT	conserved	24	3.75842	3.25372	5.48057	4.16424	13.6719	6.42721	8.45957	9.51958	13.6838
554	PN-108-5p	CTGGAGGACTAAGAAGGC	conserved	18	11.2752	7.32087	5.48057	8.02556	2.15873	4.59087	10.1515	5.63369	13.6593
555	PC-297-3p	CTAACTCCCGTGTACTGCACT	candidate	21	2.50561	5.69401	8.22086	5.47349	9.35449	10.0999	5.07574	8.17671	13.6502
556	PC-291-3p	TTTCCCCTCGCCCATCCCCAGT	candidate	22	3.75842	12.2015	9.13429	8.36472	2.8783	2.75452	10.1515	5.26144	13.6262
557	ssc-miR-103-2-5p	AGCTTCTTTACAGTGCTGCCTTG	known	23	11.2752	14.6417	6.394	10.7703	3.59788	0.918173	3.38383	2.63329	13.4036
558	PC-43-3p	ACTGTCACCTTTTTGAGTAGA	candidate	21	15.0337	6.50744	10.9611	10.8341	5.03703	0.918173	1.69191	2.54904	13.3831
559	PC-352-5p	AGTGAAAGTTGAAAAGAACTT	candidate	21	0	0	0.913429	0.304476	10.7936	19.2816	8.45957	12.8449	13.1494
560	PC-154-5p	GTTGCTGTTTCATACTTGA	candidate	19	8.76964	2.44029	1.82686	4.34559	8.63491	9.18173	8.45957	8.75874	13.1043
561	PN-7-5p	AGGCAGTGTAATTAGCTGATTGT	conserved	23	6.26403	5.69401	4.56714	5.50839	8.63491	13.7726	0	7.46917	12.9776
562	PC-235-3p	TATCAAGTATTGGTGAGGATCT	candidate	22	11.2752	12.2015	4.56714	9.34795	5.03703	5.50904	0	3.51536	12.8633
563	ssc-miR-551a-5p	GAAATCCAGAGCGGGTGAGGCCT	known	23	3.75842	17.082	12.788	11.2095	2.15873	2.75452	0	1.63775	12.8472
564	PC-140-5p	AAACGGAACCTGGCGCGATCACT	candidate	23	0	11.388	16.4417	9.27658	5.03703	0	5.07574	3.37092	12.6475
565	ssc-miR-18b-3p	ACTGCCCTAAATGCCCCTTCTGGC	known	24	2.50561	8.1343	10.9611	7.20035	5.75661	1.83635	8.45957	5.35084	12.5512
566	PC-274-3p	TCTCTCCCCCTCCGTCCCAGGCT	candidate	23	3.75842	6.50744	5.48057	5.24881	2.8783	2.75452	15.2272	6.95335	12.2022
567	PN-33-5p	GCTCTGACGAGGTTGCACTAC	conserved	21	8.76964	6.50744	11.8746	9.05055	1.43915	4.59087	3.38383	3.13795	12.1885
568	PC-306-5p	TTCCCTCCTGCTGGTACTCCCT	candidate	22	5.01122	8.1343	5.48057	6.2087	5.75661	0	11.8434	5.86667	12.0754
569	ssc-miR-208b-5p	AAGCTTTTTGCTCGCGTTATGT	known	22	1.25281	2.44029	0	1.23103	7.19576	11.0181	13.5353	10.5831	11.8141
570	PC-280-3p	CTCTGCCACACCACCCGCCTGC	candidate	22	10.0224	8.94773	10.9611	9.97711	2.8783	0.918173	1.69191	1.82946	11.8066
571	PN-95-5p	ACCTTCTTGTATAAGCACTGTGCT	conserved	24	2.50561	3.25372	0.913429	2.22425	8.63491	16.5271	3.38383	9.51529	11.7395
572	ssc-miR-106a-3p	ACTGCAATGCAAGCACTTCTTAC	known	23	1.25281	0.81343	1.82686	1.2977	16.5503	4.59087	10.1515	10.4309	11.7286
573	PN-69-5p	GAAATCAAGCGTGGGTGAGACCT	conserved	23	2.50561	10.5746	9.13429	7.40483	0	0.918173	11.8434	4.25386	11.6587
574	PN-101-5p	TTCATTCGGCTGTCCAGATGTA	conserved	22	2.50561	16.2686	4.56714	7.78045	5.03703	6.42721	0	3.82142	11.6019
575	PC-332-5p	TCCCCAGCTTTCTCAGATCCC	candidate	21	2.50561	3.25372	7.30743	4.35559	5.75661	3.67269	11.8434	7.0909	11.4465
576	PC-383-3p	TCATTCTCCTTCTTTGACCAGT	candidate	22	1.25281	0.81343	0	0.688745	11.5132	13.7726	6.76766	10.6845	11.3732
577	ssc-miR-450b-3p	TTGGGAACATTTTGCATCCAT	known	21	2.50561	1.62686	6.394	3.50882	7.91534	10.0999	5.07574	7.69699	11.2058
578	PN-99-3p	TCGCCTCCTCCTCCCCCCC	conserved	19	5.01122	6.50744	4.56714	5.36194	0.719576	8.26356	8.45957	5.81423	11.1762
579	PN-61-5p	CCCAGATAATGGCACTCTCAAAC	conserved	23	13.7809	3.25372	11.8746	9.63638	2.8783	0	1.69191	1.52341	11.1598
580	ssc-miR-20b-2-3p	ACTGTAGTGTGGGCACTTCCAGT	known	23	7.51683	2.44029	2.74029	4.23247	7.91534	11.0181	1.69191	6.87511	11.1076
581	PN-129-5p	TTTAGTGTGATAATGGCGTTTG	conserved	22	7.51683	8.94773	1.82686	6.09714	5.03703	2.75452	6.76766	4.85307	10.9502
582	PN-56-5p	AGGCAGTGTATTGTTAGCTGGCTGC	conserved	25	1.25281	3.25372	1.82686	2.11113	11.5132	6.42721	8.45957	8.8	10.9111
583	PC-116-3p,PC-117-3p	TTAGTCCTTCGGAACCCCAAAT	candidate	22	10.6488	10.1679	8.22086	9.67919	1.07936	0.918173	1.69191	1.22982	10.909
584	PC-368-5p	CATTGTGGTTCAGTGGTAGAATTCTC	candidate	26	5.01122	8.94773	5.48057	6.47984	5.75661	7.34539	0	4.36733	10.8472
585	PC-29-5p	TGATTGTCCAAACGCAATTCTCGT	candidate	24	0.626403	2.84701	0.456714	1.31004	10.4339	10.559	7.61361	9.53549	10.8455
586	PC-99-3p	CATTCTCTGGTGGCCTAGCAGG	candidate	22	7.51683	12.2015	4.56714	8.09514	4.31746	3.67269	0	2.66338	10.7585
587	PC-201-3p	TGCCTCTGCCTGCCCTGCCAGT	candidate	22	6.26403	11.388	10.0477	9.23326	2.8783	0	1.69191	1.52341	10.7567
588	ssc-miR-676-1-5p	CTCTTCAATCTCAGGACTCGCA	known	22	1.25281	7.32087	1.82686	3.46684	5.75661	11.0181	5.07574	7.28348	10.7503
589	ssc-miR-15a-3p	CAGGCCATATTGTGCTGCCTCT	known	22	6.26403	3.25372	2.74029	4.08601	8.63491	11.0181	0	6.551	10.637
590	PC-28-5p	TCCTTCATTCCACCGGAGTCTGTT	candidate	24	2.50561	4.88058	0.913429	2.76654	4.31746	5.50904	13.5353	7.78727	10.5538
591	PC-113-3p	TGAACGGCGCCTGTGTGGTTAGA	candidate	23	6.26403	12.2015	6.394	8.28649	0.719576	0.918173	5.07574	2.23783	10.5243
592	PC-90-3p,PC-91-3p	TCCCTGACTTCTGGCCCCCAGT	candidate	22	4.38482	6.91416	5.02386	5.44094	4.67724	2.75452	7.61361	5.01513	10.4561
593	PC-137-5p	TGGGAAGGCCGGTGGGGAA	candidate	19	13.7809	0.81343	5.48057	6.69162	2.8783	8.26356	0	3.71395	10.4056
594	ssc-miR-4337-3p	AGTGAAGGCTTATATATCTTGT	known	22	3.75842	4.06715	3.65372	3.82643	10.7936	5.50904	3.38383	6.56217	10.3886
595	ssc-miR-29c-5p	TGACCGATTTCTCCTGGTGTTCT	known	23	3.75842	7.32087	5.48057	5.51995	3.59788	9.18173	1.69191	4.82384	10.3438
596	PC-254-5p	TACGTGACTGTTCCTGGTA	candidate	19	6.26403	2.44029	5.48057	4.7283	8.63491	3.67269	3.38383	5.23048	9.95877
597	PC-105-5p	GTTTCTGTGATGAATCAAACT	candidate	21	5.01122	8.94773	1.82686	5.26194	2.8783	0.918173	10.1515	4.64932	9.91126
598	PC-179-5p	TCCCTAGTGGTTAGGATTCGGC	candidate	22	6.26403	5.69401	4.56714	5.50839	8.63491	2.75452	1.69191	4.36045	9.86884
599	PC-403-3p	AACCTTGCTGGAGATCTTGGA	candidate	21	5.01122	8.1343	8.22086	7.12213	2.15873	0.918173	5.07574	2.71755	9.83968
600	PC-85-5p	GGTAGTAGGTTGTGTGGTT	candidate	19	2.50561	3.25372	4.56714	3.44216	2.8783	0.918173	15.2272	6.34123	9.78339
601	PN-82-3p	AGAATGTTTTGTGGACCATT	conserved	20	3.75842	2.44029	2.74029	2.97966	5.03703	8.26356	6.76766	6.68942	9.66908
602	PC-253-3p	TGATTGGCACCTCTTGGAGTGAAT	candidate	24	8.76964	12.2015	7.30743	9.42617	0.719576	0	0	0.239859	9.66603
603	ssc-miR-486-2-3p	CGGGCCAGCTCAGTACCCGGCGT	known	23	2.50561	0	0.913429	1.13968	20.1481	3.67269	1.69191	8.50425	9.64393
604	PC-231-3p	CCGGGGGAGAGGGTGTAA	candidate	18	1.25281	0.81343	3.65372	1.90665	4.31746	13.7726	5.07574	7.72193	9.62858
605	PN-96-5p	ACTCTAGCTGCCAAAGGCGCT	conserved	21	1.25281	1.62686	0	0.959889	15.8307	8.26356	1.69191	8.59538	9.55527
606	PC-87-5p,PC-88-5p	CTCTGCCCCCTTTGTCACATGG	candidate	22	3.75842	2.44029	8.67758	4.95876	0	4.13178	9.30553	4.4791	9.43786
607	ssc-miR-29b-2-5p	CTGGTTTCACATGGTGGCTTAGA	known	23	2.50561	10.5746	10.9611	8.01378	0.719576	0	3.38383	1.3678	9.38158
608	PC-112-3p	GCTGGGGTCCGCCGGCCTTG	candidate	20	0	2.44029	0	0.81343	8.63491	11.9363	5.07574	8.54897	9.3624
609	PC-78-3p	AATCAGGGTCGGGCCTGGTT	candidate	20	0	0.406715	0	0.135572	8.27513	10.559	8.45957	9.0979	9.23347
610	ssc-miR-1271-3p	AGTGCCTGCTATGTGCCAGG	known	20	6.26403	3.25372	7.30743	5.60839	5.75661	4.59087	0	3.44916	9.05755
611	PC-184-5p	GTGATTCTCATGTCTAGCTGTG	candidate	22	10.0224	0	12.788	7.60348	1.43915	2.75452	0	1.39789	9.00137
612	PC-121-5p	GTGAGTTTGTAGGGTTGGAGA	candidate	21	6.26403	6.50744	11.8746	8.21535	1.43915	0.918173	0	0.785775	9.00112
613	PC-223-3p	TAAGTAGTACCGGAGTTCCCAT	candidate	22	6.26403	11.388	9.13429	8.92878	0	0	0	0	8.92878
614	PC-394-5p	AACGGAGGCCTCTTACCAGCA	candidate	21	6.26403	11.388	9.13429	8.92878	0	0	0	0	8.92878
615	PC-120-5p	CTGGGGGACAGCAGGGGCATCAGT	candidate	24	3.75842	9.76116	8.22086	7.24681	1.43915	1.83635	1.69191	1.6558	8.90262
616	PC-419-3p	TGCTCTGCAGTGCCCCACCTTGT	candidate	23	7.51683	8.1343	8.22086	7.95733	0	0.918173	1.69191	0.870029	8.82736
617	PC-39-3p	ATCCACCTGGGCAAGGATTCTGA	candidate	23	1.25281	2.44029	0.913429	1.53551	10.4339	11.0181	0	7.15064	8.68615
618	PC-292-5p	TGGGTTAGGACGAGCATGCGCTGT	candidate	24	2.50561	8.94773	3.65372	5.03569	1.43915	0.918173	8.45957	3.60563	8.64132
619	PC-347-3p	ACGAGGCAGCGCTGAGGATGAAC	candidate	23	8.76964	5.69401	10.9611	8.47493	0	0	0	0	8.47493
620	PC-34-5p	AATCCTTGGAACCTAGGTGTGAA	candidate	23	7.51683	8.94773	6.394	7.61952	0.719576	1.83635	0	0.851974	8.4715
621	PC-86-5p	TGAGGTATTAGTTTGTGCTGTT	candidate	22	1.25281	5.69401	7.30743	4.75142	7.19576	3.67269	0	3.62282	8.37423
622	PN-27-5p	TTCCCTTTGTCATCCTTTGCCC	conserved	22	7.51683	8.94773	3.65372	6.70609	0	2.75452	1.69191	1.48214	8.18824
623	PC-1-5p	TAGCAGCACATCATGGTTTGC	candidate	21	0	0	0	0	1.43915	5.50904	16.9191	7.95578	7.95578
624	PC-257-3p	ACACGTGCGTGCTGGTATCTGG	candidate	22	10.0224	1.62686	4.56714	5.40548	4.31746	2.75452	0	2.35733	7.76281
625	PC-106-5p	CCTGGAGGAAGTGGGCTGAGGAAT	candidate	24	7.51683	5.69401	7.30743	6.83942	0	0.918173	1.69191	0.870029	7.70945
626	PC-64-3p	CCTCCTGGCTGGCTCGCCA	candidate	19	8.76964	0.81343	0.913429	3.49883	0.719576	8.26356	3.38383	4.12232	7.62115
627	PC-32-5p	TCCCTGTCCTCCAGGAGCTCACGT	candidate	24	2.50561	8.94773	3.65372	5.03569	1.43915	2.75452	3.38383	2.52583	7.56152
628	PC-196-5p	TGTGGCTGTGACGTAGGCCAGAT	candidate	23	1.25281	0	9.13429	3.46236	2.15873	8.26356	1.69191	4.03807	7.50043
629	PC-370-5p	CACCTGCCCTCTGAACGTGGGCT	candidate	23	2.50561	4.88058	2.74029	3.37549	4.31746	4.59087	3.38383	4.09738	7.47288
630	ssc-miR-34c-1-3p	ATCACTAACCACACAGCCAGGT	known	22	2.50561	1.62686	0.913429	1.68197	4.31746	4.59087	8.45957	5.7893	7.47126
631	PC-331-3p	TCCCCCTGTCTGTGTCCCCCAGT	candidate	23	1.25281	8.94773	4.56714	4.92256	2.15873	1.83635	3.38383	2.45963	7.38219
632	PN-18-5p	TGGAAACACTTCTGCACAAACT	conserved	22	3.75842	3.25372	4.56714	3.85976	5.03703	3.67269	1.69191	3.46721	7.32697
633	PC-443-3p	TTGGGCCTGGGTCTCTCCTAGT	candidate	22	1.25281	7.32087	8.22086	5.59818	0.719576	2.75452	1.69191	1.722	7.32018
634	PC-186-3p	AGTTGAACAGCCTCTGGCA	candidate	19	1.25281	0	0	0.417602	4.31746	14.6908	1.69191	6.90005	7.31765
635	ssc-miR-19a-5p	AGTTTTGCATAGTTGCACTA	known	20	1.25281	0.81343	0	0.688745	10.0741	6.42721	3.38383	6.62837	7.31711
636	PC-35-5p	TGCCTGCTGGGGTGGAACC	candidate	19	3.75842	9.76116	4.56714	6.02891	2.15873	0	1.69191	1.28355	7.31245
637	PC-411-3p	CGTCTCTCTGCTAGGGGTTCTGT	candidate	23	6.26403	4.06715	4.56714	4.96611	1.43915	3.67269	1.69191	2.26792	7.23403
638	PC-65-5p	AGGACTGTCCAACCTGAGAAT	candidate	21	0	0.81343	0	0.271143	4.31746	4.59087	11.8434	6.91724	7.18838
639	PC-406-3p	GCGCGTCTTTTGGTGCTCTGCA	candidate	22	3.75842	8.1343	8.22086	6.70453	1.43915	0	0	0.479717	7.18424
640	PN-113-5p	TTGCACTGCATGGTATCTGCATTC	conserved	24	1.25281	0.81343	1.82686	1.2977	5.03703	7.34539	5.07574	5.81939	7.11708
641	PN-1-5p	ACATACTTCTTTATGTACCCAT	conserved	22	0	0	1.82686	0.608953	5.75661	10.0999	3.38383	6.41345	7.0224
642	PC-136-3p	TCTAGCATCGAGCACCCGCC	candidate	20	2.50561	5.69401	10.0477	6.08245	0	0.918173	1.69191	0.870029	6.95248
643	PC-269-3p	AGGACTTAACTCCTGCCA	candidate	18	0	0	0	0	3.59788	13.7726	3.38383	6.9181	6.9181
644	PC-95-3p	TGTGGTTGTGGCATAGACCTCAGT	candidate	24	0	0	3.65372	1.21791	7.91534	5.50904	3.38383	5.60273	6.82064
645	PN-87-3p	GAGACTGATAAGTTCCCGGGA	conserved	21	3.75842	0	6.394	3.38414	5.75661	2.75452	1.69191	3.40101	6.78515
646	PC-120-3p	GATCCCTCTGCTATCCCCCAGT	candidate	22	2.50561	4.06715	2.74029	3.10435	0.719576	1.83635	8.45957	3.67183	6.77618
647	PC-99-5p	TGCCGGGCCACCAGAGAACTTGT	candidate	23	3.75842	8.94773	5.48057	6.06224	0	0	1.69191	0.563971	6.62621
648	PN-138-3p	CGTCCCGGGGCCGCGCGAGGCAC	conserved	23	6.26403	6.50744	3.65372	5.47506	0	0	3.38383	1.12794	6.603
649	PC-380-3p	AGTTGGAAGAACTATCAGCTGC	candidate	22	5.01122	2.44029	3.65372	3.70174	0.719576	4.59087	3.38383	2.89809	6.59983
650	PC-279-3p	TTACCTCTCCTCCCACGTCCTGT	candidate	23	1.25281	6.50744	3.65372	3.80465	5.75661	0.918173	1.69191	2.7889	6.59355
651	PC-59-5p	CTCCCGTGCTGATCAGTA	candidate	18	2.50561	0	0.913429	1.13968	2.15873	10.0999	3.38383	5.21415	6.35383
652	PC-384-3p	CTATTCCCGGCCAACGCACCA	candidate	21	6.26403	2.44029	3.65372	4.11934	2.15873	2.75452	1.69191	2.20172	6.32106
653	ssc-miR-7143-3p	TCTGCACTTGAAGCTGAGACTGA	known	23	1.25281	2.44029	5.48057	3.05789	0.719576	3.67269	5.07574	3.156	6.21389
654	PC-227-3p	TATATCTGCCTGTATATATGCC	candidate	22	1.25281	3.25372	0	1.50218	5.03703	7.34539	1.69191	4.69144	6.19362
655	PC-371-5p	TGAGCCAGCCTGTGGGGCAGA	candidate	21	2.50561	9.76116	5.48057	5.91578	0.719576	0	0	0.239859	6.15564
656	PN-60-5p	GTGGCTAGCCCTGCTGTGTTCG	conserved	22	6.26403	1.62686	3.65372	3.8482	0	1.83635	5.07574	2.30403	6.15223
657	PN-38-5p	AGGTTGTCCGTGGTGAGTTCGCA	conserved	23	3.75842	4.88058	5.48057	4.70652	0	0.918173	3.38383	1.434	6.14052
658	PN-123-3p	ACAGCAAGTGTAGACAGGCAGAC	conserved	23	3.75842	4.88058	5.48057	4.70652	1.43915	0.918173	1.69191	1.34975	6.05627
659	PC-248-3p	AGTTACAGCCGCCTGTCTCTGG	candidate	22	2.50561	4.88058	7.30743	4.89787	0	0	3.38383	1.12794	6.02582
660	PC-409-5p	CCTCGGGCCCACGGGGGCC	candidate	19	0	0	0	0	3.59788	9.18173	5.07574	5.95178	5.95178
661	PN-38-3p	CACAATACACGGTCGACCTCT	conserved	21	3.75842	3.25372	7.30743	4.77319	0.719576	0.918173	1.69191	1.10989	5.88308
662	PC-202-3p	TCCCTGGTTAGGATTCGGC	candidate	19	6.26403	0	0.913429	2.39248	8.63491	1.83635	0	3.49042	5.8829
663	PC-459-5p	GCCGTACAGGACCTGTTTCACT	candidate	22	0	3.25372	0.913429	1.38905	2.8783	5.50904	5.07574	4.4877	5.87675
664	ssc-miR-204-3p	GCTGGGAAGGCAAAGGGACGT	known	21	5.01122	0.81343	9.13429	4.98631	0	0.918173	1.69191	0.870029	5.85634
665	PC-89-3p	TAGCTGTGGACATGACCATAAT	candidate	22	2.50561	2.44029	1.82686	2.25759	4.31746	6.42721	0	3.58156	5.83914
666	PC-159-5p	CGGCAAGAGGCTTGTGTTT	candidate	19	0	0.81343	0.913429	0.57562	5.03703	7.34539	3.38383	5.25542	5.83104
667	PC-351-3p	TTCACCGGCTGTCCTCCCTTCAGT	candidate	24	1.25281	4.88058	1.82686	2.65341	0.719576	3.67269	5.07574	3.156	5.80942
668	PC-418-3p	TTGGTCCTTCGGAACCCCAAAT	candidate	22	5.01122	4.88058	5.93729	5.27636	0.719576	0	0.845957	0.521844	5.79821
669	PC-322-5p	GGCCGCGCGCCGGCCGGGCG	candidate	20	2.50561	0	0.913429	1.13968	5.75661	6.42721	1.69191	4.62525	5.76492
670	PC-444-5p	GAGGGGCACACACATGAGCAGT	candidate	22	6.26403	7.32087	2.74029	5.44173	0	0.918173	0	0.306058	5.74779
671	PN-142-3p	CGGAAGGCGGAGCGGCAGAT	conserved	20	1.25281	5.69401	4.56714	3.83799	2.15873	1.83635	1.69191	1.89566	5.73365
672	PC-462-3p	TTTGTTGGCTCCTCTGAAGTGAA	candidate	23	5.01122	4.88058	1.82686	3.90622	3.59788	0	1.69191	1.76326	5.66948
673	PC-300-5p	TCATGCCGGCTCTTGGCTCAGT	candidate	22	3.75842	4.06715	2.74029	3.52195	0	4.59087	1.69191	2.09426	5.61621
674	PC-141-5p	ACATTGTCAGGTGGGGAGT	candidate	19	2.50561	0.81343	1.82686	1.7153	6.47619	1.83635	3.38383	3.89879	5.61409
675	PC-378-3p	CTGCTGGTGACTCTGCTCTGGC	candidate	22	3.75842	4.06715	7.30743	5.04433	0.719576	0.918173	0	0.545916	5.59025
676	PC-448-5p	TGGGGCGAGGGGACTTGGATC	candidate	21	5.01122	1.62686	10.0477	5.56193	0	0	0	0	5.56193
677	PC-102-5p	TCTGAGCCGCCAAGAAAGGGCAC	candidate	23	0.626403	2.03358	1.82686	1.49561	3.95767	5.50904	2.53787	4.00153	5.49714
678	PC-170-5p	ACACTCAGCATGCACATGGAGGCT	candidate	24	2.50561	4.06715	6.394	4.32225	0.719576	2.75452	0	1.15803	5.48029
679	PC-466-5p	TCCCCTTTCTAAAAGCACTC	candidate	20	1.87921	2.44029	0	1.43983	5.03703	3.67269	3.38383	4.03118	5.47102
680	PC-102-3p	TCAATCGGTGGTGTGACAAGTT	candidate	22	5.01122	1.62686	4.56714	3.73508	1.43915	1.83635	1.69191	1.6558	5.39088
681	PC-379-5p	TGGGGAGGGCCGGACAGAGCA	candidate	21	2.50561	4.06715	5.48057	4.01778	1.43915	0.918173	1.69191	1.34975	5.36752
682	ssc-miR-504-3p	AGGGAGCGCAGGGCAGGGTTTCT	known	23	2.50561	4.88058	4.56714	3.98445	0.719576	0	3.38383	1.3678	5.35225
683	ssc-miR-4338-3p	TTCCCATTGAAACTGAGCATCT	known	22	1.25281	0.81343	2.74029	1.60217	8.63491	0.918173	1.69191	3.74833	5.35051
684	PN-74-3p	CCTCCTATGTGCATGGTTTACA	conserved	22	2.50561	1.62686	6.394	3.50882	3.59788	1.83635	0	1.81141	5.32023
685	ssc-miR-92a-2-5p	GGGTGGGGATTTGTTGCATTACT	known	23	2.50561	6.50744	4.56714	4.52673	1.43915	0.918173	0	0.785775	5.31251
686	PC-285-3p	AATGTGGAGTTCCCGCTCTGGC	candidate	22	3.75842	3.25372	6.394	4.46871	0.719576	0	1.69191	0.80383	5.27254
687	PC-395-5p	TTGGAAGGGCTGGGCTGAGCCT	candidate	22	6.26403	1.62686	4.56714	4.15268	0.719576	0.918173	1.69191	1.10989	5.26256
688	PN-45-5p	CTTTCTTTGGTATTTAAAAG	conserved	20	0	0.81343	0	0.271143	8.63491	4.59087	1.69191	4.97256	5.24371
689	PC-139-3p	TGCTCTGCTCCCCTGGCCCAGT	candidate	22	2.50561	4.06715	3.65372	3.40883	2.8783	0.918173	1.69191	1.82946	5.23829
690	PC-173-3p	CAGGCCCCTGGGGCCGCGTCCG	candidate	22	0	0	1.82686	0.608953	5.03703	3.67269	5.07574	4.59516	5.20411
691	PC-108-5p,PC-109-5p	TATCCCCATGGAGTCTGTTGCCC	candidate	23	5.01122	2.84701	4.11043	3.98955	1.79894	0.918173	0.845957	1.18769	5.17724
692	PC-177-5p	TCTGCCTGTAGGAATGCTGTAGG	candidate	23	2.50561	4.06715	0	2.19092	0	5.50904	3.38383	2.96429	5.15521
693	PN-95-3p	AAGAAGAAGAGTAACTGC	conserved	18	2.50561	0.81343	1.82686	1.7153	2.15873	6.42721	1.69191	3.42595	5.14125
694	ssc-miR-326-5p	CCTCGTCTGTCTGTTGGGCT	known	20	0	1.62686	4.56714	2.06467	2.8783	4.59087	1.69191	3.05369	5.11836
695	PN-76-3p	TTTCCTCATATTCATTCAGGAGTGT	conserved	25	0	0	0.913429	0.304476	7.19576	5.50904	1.69191	4.7989	5.10338
696	PN-19-5p	TCATTTTTGTGATTTGCAGCT	conserved	21	0	0	0	0	5.75661	2.75452	6.76766	5.09293	5.09293
697	PC-344-5p	AGGCTGTGTCCTCTCCCTGCTCT	candidate	23	2.50561	1.62686	0.913429	1.68197	1.43915	3.67269	5.07574	3.39586	5.07783
698	PC-413-3p	TGGCGGCCTGGCCAGGACGGC	candidate	21	1.25281	4.06715	6.394	3.90465	1.43915	1.83635	0	1.09183	4.99649
699	PC-124-3p,PC-125-3p	TTCCCCCCATCCTTGCCCCCAGT	candidate	23	1.87921	4.88058	2.28357	3.01445	0.359788	0.459087	5.07574	1.96487	4.97933
700	PC-262-3p	TCAGCTGCTTCCCCGCCTCAGT	candidate	22	1.25281	1.62686	4.56714	2.48227	2.15873	1.83635	3.38383	2.45963	4.9419
701	PC-339-5p	CACTCCTCCCCTGTGTGCCAGG	candidate	22	3.75842	4.06715	4.56714	4.1309	0.719576	0	1.69191	0.80383	4.93473
702	PC-240-5p	TCGTGAGTGCAGGCGCTGACCT	candidate	22	6.26403	4.88058	3.65372	4.93277	0	0	0	0	4.93277
703	PC-405-3p	CGCCCCCTCCCTGTCCCGCAGT	candidate	22	0	4.88058	5.48057	3.45372	0	0.918173	3.38383	1.434	4.88772
704	PN-136-5p	AGATGGACGTACTTTGTCTGACT	conserved	23	0	3.25372	0	1.08457	1.43915	6.42721	3.38383	3.75006	4.83464
705	PN-102-5p	GTACATGATGACTAAAATTTCTT	conserved	23	0	0	0	0	3.59788	9.18173	1.69191	4.82384	4.82384
706	PC-385-3p	TTCCTCTCCTCTGCCCCCCAGT	candidate	22	3.75842	0.81343	0	1.52395	2.15873	0.918173	6.76766	3.28152	4.80547
707	ssc-miR-885-5p	TCCATTACACTACCCTGCCTCT	known	22	5.01122	3.25372	3.65372	3.97289	2.15873	0	0	0.719576	4.69246
708	PC-228-3p	TTAAGGGATTTGGGGCTAGGT	candidate	21	1.25281	5.69401	4.56714	3.83799	0.719576	1.83635	0	0.851974	4.68996
709	PC-239-5p	ACAGTCAACGGTCGGTGGTTT	candidate	21	2.50561	0	4.56714	2.35759	3.59788	0	3.38383	2.32724	4.68482
710	ssc-miR-183-3p	TGAATTACCGAAGGGCCATAA	known	21	2.50561	2.44029	3.65372	2.86654	3.59788	1.83635	0	1.81141	4.67795
711	PC-298-3p	CATTGTCAGGTGGGGAGTT	candidate	19	1.25281	0	0	0.417602	5.03703	0.918173	6.76766	4.24095	4.65856
712	PN-16-5p	AGCTGGTGTTGTGAATCAGGCCGA	conserved	24	1.25281	2.44029	1.82686	1.83998	2.15873	2.75452	3.38383	2.76569	4.60568
713	PN-1-3p	TGTAATGTAAAGAAGTGTGTAT	conserved	22	0	0.81343	0	0.271143	5.75661	5.50904	1.69191	4.31919	4.59033
714	PC-164-3p	TTCTCAGGTTTGACAGTCCTGGA	candidate	23	0	0	0	0	5.75661	4.59087	3.38383	4.5771	4.5771
715	PN-135-3p	GTGCTCAGAGTGTGGCCAGGCGGCT	conserved	25	7.51683	1.62686	3.65372	4.2658	0	0.918173	0	0.306058	4.57186
716	PN-49-5p	CCGAGCAACTTTGCATCT	conserved	18	1.25281	0.81343	0	0.688745	7.19576	2.75452	1.69191	3.88073	4.56948
717	PC-362-3p	AGAGCGCAGCCGTTGGGACC	candidate	20	0	0	0	0	0.719576	2.75452	10.1515	4.54186	4.54186
718	PC-146-5p	AGGGGCCTTAGCCTCTGCCC	candidate	20	2.50561	1.62686	0.913429	1.68197	5.03703	1.83635	1.69191	2.8551	4.53706
719	PC-188-3p	AGGCGGTCCTGAGAGATGGGC	candidate	21	0	0	0	0	2.8783	7.34539	3.38383	4.53584	4.53584
720	ssc-miR-383-3p	CCACAGCACTGCCTGGTCAGA	known	21	0	1.62686	3.65372	1.76019	2.15873	2.75452	3.38383	2.76569	4.52588
721	PN-78-5p	ATCTGGCACTGTGGTTCCTGCATGAA	conserved	26	2.50561	3.25372	1.82686	2.52873	0.719576	1.83635	3.38383	1.97992	4.50865
722	PC-126-3p,PC-127-3p	TCTGAGATGTGACCTGGGCATC	candidate	22	1.87921	3.25372	4.11043	3.08112	3.23809	0.918173	0	1.38542	4.46654
723	PC-453-5p	TATGGTCACTGCTGTGACACGGGT	candidate	24	1.25281	1.62686	1.82686	1.56884	4.31746	0.918173	3.38383	2.87315	4.44199
724	PC-80-3p	ATTGTTCTCCAACCTGGCTCTTT	candidate	23	1.25281	2.44029	3.65372	2.44894	2.15873	3.67269	0	1.94381	4.39274
725	PC-438-3p	TTCGCCGCGCAGCCTGCTGGGA	candidate	22	1.25281	3.25372	5.48057	3.32903	1.43915	0	1.69191	1.04369	4.37272
726	PC-55-3p	TATATATATATATGGACGTAT	candidate	21	0	0	0	0	5.03703	4.59087	3.38383	4.33724	4.33724
727	PN-132-3p	ATCGGAAAGGAGGCGGCGGCT	conserved	21	2.50561	0	0.913429	1.13968	4.31746	1.83635	3.38383	3.17921	4.31889
728	PC-191-3p	GACTGCCCCCTGGTCCCCCTGCAGT	candidate	25	1.25281	2.44029	2.74029	2.14446	1.43915	0	5.07574	2.17163	4.31609
729	PC-340-3p	TTCTGTCCTCTTCCTCTTTCCC	candidate	22	6.26403	4.06715	0.913429	3.7482	0	0	1.69191	0.563971	4.31217
730	PC-134-3p	TTGCGGCTGCTTGGCCCCCCAGT	candidate	23	2.50561	5.69401	0.913429	3.03768	2.8783	0.918173	0	1.26549	4.30318
731	PC-158-3p	CCTGTGCTTCCTCACCTGCAGT	candidate	22	0	4.88058	0.913429	1.93134	0.719576	2.75452	3.38383	2.28597	4.21731
732	PC-428-3p	TGGCGGCACCCCTGCTGCAGT	candidate	21	1.25281	0	1.82686	1.02655	2.15873	7.34539	0	3.16804	4.19459
733	PC-107-5p	AAAGATCATAGAGGTAAAGTTG	candidate	22	2.50561	1.62686	0.913429	1.68197	2.15873	3.67269	1.69191	2.50778	4.18974
734	PC-195-3p	ACCTCCCCTCCACCCTCCAGT	candidate	21	5.01122	0.81343	2.74029	2.85498	2.15873	1.83635	0	1.33169	4.18667
735	ssc-miR-124a-1-5p,ssc-miR-124a-2-5p	CGTGTTCACAGCGGACCTTGAT	known	22	1.25281	3.25372	0.456714	1.65441	2.15873	2.75452	2.53787	2.48371	4.13812
736	PC-103-5p,PC-104-5p	TGGGGTGTGCTCAGAGCAGAAT	candidate	22	1.87921	2.44029	4.11043	2.80998	2.15873	0	1.69191	1.28355	4.09352
737	PC-249-5p	ATCTAAACCATCCTCTGCTACCA	candidate	23	0	0	0	0	1.43915	7.34539	3.38383	4.05612	4.05612
738	PC-350-3p	TGCATCTGGAGGTCACTGACAGT	candidate	23	2.50561	2.44029	4.56714	3.17102	0.719576	1.83635	0	0.851974	4.02299
739	PC-299-5p	ATGGTGGAACAATGTAGGT	candidate	19	0	0	0	0	2.8783	9.18173	0	4.02001	4.02001
740	PC-277-5p	CCCACTTCTGACACATCTTT	candidate	20	0	0	0	0	2.15873	6.42721	3.38383	3.98992	3.98992
741	PC-97-3p,PC-98-3p	TTTTCCAGCCCCGTCCCCATCT	candidate	22	1.87921	3.66044	1.37014	2.30326	0.359788	0.459087	4.22978	1.68289	3.98615
742	PC-181-3p	TTCCTAAAGCAGACTGGGGACT	candidate	22	3.75842	0	0.913429	1.55728	3.59788	3.67269	0	2.42352	3.98081
743	ssc-miR-328-5p	TGTTTCGGAGCCTGGAGCG	known	19	3.75842	0	2.74029	2.16623	3.59788	1.83635	0	1.81141	3.97764
744	PN-86-5p	TCAGTAACAAAGATTCATCCTTG	conserved	23	1.25281	0	1.82686	1.02655	5.03703	1.83635	1.69191	2.8551	3.88165
745	PC-287-3p	TTTTTTGCTGGAACATTTCTGGT	candidate	23	0	3.25372	0.913429	1.38905	5.75661	0	1.69191	2.48284	3.87189
746	PC-134-5p	TGGGGGACGAGAGGCTGTGGCC	candidate	22	6.26403	1.62686	3.65372	3.8482	0	0	0	0	3.8482
747	PC-323-5p	GCCGAGAATGGGAGAAGAGC	candidate	20	1.25281	5.69401	3.65372	3.53351	0	0.918173	0	0.306058	3.83957
748	PC-121-3p	TCTAGCCTAACAAACTCCCGT	candidate	21	1.25281	3.25372	0	1.50218	3.59788	0	3.38383	2.32724	3.82941
749	ssc-miR-224-3p	AAATGGTGCCCTAGTGACTACA	known	22	2.50561	1.62686	7.30743	3.8133	0	0	0	0	3.8133
750	PC-22-3p	AACTGGCCCACAAAGTCCC	candidate	19	1.25281	0	2.74029	1.33103	2.15873	1.83635	3.38383	2.45963	3.79066
751	PC-317-3p	GAGAGCGGGTTGGGAAGGGCC	candidate	21	0	0.81343	5.48057	2.098	1.43915	1.83635	1.69191	1.6558	3.75381
752	PN-94-3p	CTGTACTATAAGTAGTTGGTTTGTAT	conserved	26	1.25281	1.62686	1.82686	1.56884	2.15873	0.918173	3.38383	2.15358	3.72242
753	PC-260-5p	AGGACTGGGGAGCTTGCAAGGGC	candidate	23	3.75842	4.88058	0	2.87967	1.43915	0.918173	0	0.785775	3.66544
754	PC-348-5p	ATCATTTTTGTGACTATGCAACT	candidate	23	0	0	0	0	2.15873	3.67269	5.07574	3.63572	3.63572
755	PC-391-3p	TGGACTAACTGTGGTATTGGGA	candidate	22	2.50561	6.50744	1.82686	3.6133	0	0	0	0	3.6133
756	PC-373-5p	TGGAGGCATGTAGTTCCTAAGT	candidate	22	1.25281	3.25372	3.65372	2.72008	0	0.918173	1.69191	0.870029	3.59011
757	PC-442-5p	TACTCAGGAAGGCATTATTCAC	candidate	22	2.50561	3.25372	0.913429	2.22425	1.43915	0.918173	1.69191	1.34975	3.574
758	PN-32-5p	CGTGTATTTGACAAGCTGAGTTT	conserved	23	0	0	0.913429	0.304476	2.8783	1.83635	5.07574	3.26346	3.56794
759	PC-333-5p	AGAGGAGCAGCGTGGACCCACCT	candidate	23	2.50561	2.44029	0.913429	1.95311	1.43915	0	3.38383	1.60766	3.56077
760	PN-77-5p	CTCACTGATGAGTAGCTTCTGACT	conserved	24	1.25281	1.62686	0.913429	1.26436	5.03703	1.83635	0	2.29113	3.55549
761	PC-457-5p	TACTGCAGAGAGTGGCAATCATGA	candidate	24	1.25281	4.06715	3.65372	2.99122	0	0	1.69191	0.563971	3.5552
762	PC-37-5p	TTTTGCGATGTGTTCCTAATG	candidate	21	3.75842	2.44029	2.74029	2.97966	0.719576	0.918173	0	0.545916	3.52558
763	PC-200-3p	AAATAGTCACGCAAAGCAT	candidate	19	0	0	0	0	0	3.67269	6.76766	3.48012	3.48012
764	PC-110-3p,PC-111-3p	CTCAAGTGATGCCTCTGCTT	candidate	20	2.50561	1.62686	4.56714	2.89987	0.359788	1.37726	0	0.579016	3.47889
765	PC-20-3p	ACCACCAACCGTTGACTGTACC	candidate	22	1.25281	1.62686	1.82686	1.56884	2.8783	2.75452	0	1.87761	3.44645
766	PC-447-5p	GTTGCTGTGATGACTAACT	candidate	19	6.26403	2.44029	0.913429	3.20592	0.719576	0	0	0.239859	3.44577
767	PC-193-3p	TGAGTGTGTGTGTGTGAGTGTAGA	candidate	24	2.50561	3.25372	2.74029	2.83321	0	0	1.69191	0.563971	3.39718
768	PC-185-3p	AAAGACTATAAAATAAAAAGGA	candidate	22	0	0	0	0	6.47619	3.67269	0	3.38296	3.38296
769	PC-417-3p	CGGCTTCTCCCTCACCCCTCTCT	candidate	23	0	1.62686	2.74029	1.45572	1.43915	0.918173	3.38383	1.91372	3.36943
770	PC-135-3p	TATAAAGGACAAGCTCTCTGT	candidate	21	0	3.25372	0.913429	1.38905	0.719576	1.83635	3.38383	1.97992	3.36897
771	PC-427-5p	CAAGTTTTCACTGCAGCAGCTT	candidate	22	2.50561	0	1.82686	1.44416	1.43915	0.918173	3.38383	1.91372	3.35787
772	PC-2-5p	TTTCAAGTAATCCAGGATAGGCT	candidate	23	2.50561	1.62686	1.82686	1.98644	0.719576	0	3.38383	1.3678	3.35424
773	PC-128-5p	CTTTAAGCTGCATGCACTGAGCG	candidate	23	3.75842	0.81343	3.65372	2.74185	0	1.83635	0	0.612116	3.35397
774	PC-114-5p,PC-115-5p	AACCCAGGGAGGTGCTGTTCACC	candidate	23	1.25281	2.84701	0.913429	1.67108	0.719576	0.918173	3.38383	1.67386	3.34494
775	PC-217-3p	TGGTGGTCTTGGCATGCTTCTG	candidate	22	1.25281	3.25372	5.48057	3.32903	0	0	0	0	3.32903
776	PN-152-5p	AATAGCTCAGAATGTCACTTCT	conserved	22	0	0	0	0	7.19576	2.75452	0	3.31676	3.31676
777	PC-343-5p	CCTCGACCGGCTCCGGGA	candidate	18	2.50561	0	0.913429	1.13968	1.43915	0	5.07574	2.17163	3.31131
778	PC-440-5p	CTTCCAGCAAGGAGTCTCAGA	candidate	21	7.51683	0	0.913429	2.81009	1.43915	0	0	0.479717	3.2898
779	PC-96-5p	AGAGACAGGCGGCTGTAACTCCT	candidate	23	1.25281	3.25372	1.82686	2.11113	0	1.83635	1.69191	1.17609	3.28721
780	PC-258-3p	TCAGAAGTGGGTCCAGGAATCT	candidate	22	3.75842	2.44029	3.65372	3.28414	0	0	0	0	3.28414
781	PC-289-3p	TGGGGGACTGTGAACAGCGGG	candidate	21	1.25281	3.25372	3.65372	2.72008	0.719576	0.918173	0	0.545916	3.266
782	ssc-miR-205-3p	GATTTCAGTGGAGTGAAGCTCA	known	22	1.25281	1.62686	0.913429	1.26436	0	0.918173	5.07574	1.99797	3.26234
783	PC-390-5p	AAATGAAAAGGATTGGTTTCTC	candidate	22	1.25281	0	0.913429	0.722078	5.75661	1.83635	0	2.53099	3.25306
784	PC-96-3p	AGGTGCAGCGGCCTGTCCCTGG	candidate	22	0	2.44029	5.48057	2.64029	0	1.83635	0	0.612116	3.2524
785	ssc-miR-31-3p	TGCTATGCCAACATATTGCCATC	known	23	1.25281	0.81343	0.913429	0.993221	0.719576	0.918173	5.07574	2.23783	3.23105
786	PC-131-5p,PC-132-5p	TGATGCCTGGCATTTTGTGTGT	candidate	22	2.50561	0.406715	1.37014	1.42749	1.07936	0	4.22978	1.76972	3.19721
787	PC-162-5p	GAGAGATCAGAGGCGCAGAAA	candidate	21	0	2.44029	0.913429	1.11791	3.59788	0.918173	1.69191	2.06932	3.18723
788	PC-437-5p	CACCGGCCCGGGGCTGCCTCCA	candidate	22	0	1.62686	5.48057	2.36914	0.719576	0	1.69191	0.80383	3.17297
789	PC-174-5p	ATTCTGTTAGAAAAATGCAAGA	candidate	22	0	0.81343	0	0.271143	0	1.83635	6.76766	2.868	3.13914
790	PC-436-3p	TGCTTCCTGCCTCCGTCCCCAGT	candidate	23	2.50561	0.81343	3.65372	2.32425	0.719576	0	1.69191	0.80383	3.12808
791	ssc-miR-296-5p	GAGGGCCTCCCCCAATCCTGT	known	21	0	0	0.913429	0.304476	1.43915	1.83635	5.07574	2.78375	3.08822
792	PC-388-3p	TGTGTGGCTAAGTGGTAGATTT	candidate	22	2.50561	3.25372	2.74029	2.83321	0.719576	0	0	0.239859	3.07306
793	PC-389-5p	AAGGGGTGGACGGGCACCGAGC	candidate	22	1.25281	2.44029	5.48057	3.05789	0	0	0	0	3.05789
794	PC-11-3p	CAGTGCAATGGTAAAAGGGCAT	candidate	22	0	0	0	0	1.43915	0.918173	6.76766	3.04166	3.04166
795	PC-161-5p	GGGGGAAAAGAAACTAACC	candidate	19	0	0	0	0	3.59788	5.50904	0	3.03564	3.03564
796	PC-432-5p	GCGGGATAAGGATTGGCTCT	candidate	20	0	0	0	0	3.59788	5.50904	0	3.03564	3.03564
797	PC-335-5p	CAGCAATTTATTTTCCAGTGAT	candidate	22	0	0	0	0	2.15873	1.83635	5.07574	3.02361	3.02361
798	PC-100-3p,PC-101-3p	GCACTTGTCCCGGCCTGTAT	candidate	20	1.87921	0.406715	3.197	1.82764	1.79894	0.918173	0.845957	1.18769	3.01533
799	PC-155-3p	TTTGCAGCAGTGATAGGATAGT	candidate	22	1.25281	4.06715	0.913429	2.0778	0	2.75452	0	0.918173	2.99597
800	PC-354-5p	CCGGGTGCTGGAGGCTTT	candidate	18	0	0	0	0	0.719576	6.42721	1.69191	2.94623	2.94623
801	PC-430-3p	TGTGTCTGTGACATCTGCTGGC	candidate	22	2.50561	0.81343	5.48057	2.9332	0	0	0	0	2.9332
802	PC-441-3p	CAATTTAGGTTAATGACTGTC	candidate	21	3.75842	0	0	1.25281	5.03703	0	0	1.67901	2.93182
803	PC-399-5p	TTAGCTTGACTCTAGTCT	candidate	18	0	0	0	0	1.43915	7.34539	0	2.92818	2.92818
804	PC-70-5p	TTTGATGGCTGTTCCTCTCACT	candidate	22	3.75842	2.44029	0.913429	2.37071	0.719576	0.918173	0	0.545916	2.91663
805	PN-22-5p	TGATATGTTTGATATTAGGTTG	conserved	22	0	0	0	0	3.59788	0	5.07574	2.89121	2.89121
806	PC-439-3p	AGGTGGACCCCTTGTCATG	candidate	19	0	0	0	0	1.43915	5.50904	1.69191	2.88004	2.88004
807	PC-366-5p	ACCCTCATCCTGGTGTCCAGCA	candidate	22	3.75842	4.88058	0	2.87967	0	0	0	0	2.87967
808	PC-304-3p	AATGGCGCTTTTTTGTGAAGA	candidate	21	2.50561	2.44029	0	1.64863	0	3.67269	0	1.22423	2.87286
809	PC-359-5p	TGTTTGGCTGTGGCCTCAGGATG	candidate	23	2.50561	3.25372	2.74029	2.83321	0	0	0	0	2.83321
810	PC-450-3p	CTTTCTGAGCGTCGCTTGA	candidate	19	0	0	0	0	1.43915	3.67269	3.38383	2.83189	2.83189
811	PC-401-3p	AGGTTAGGGTGAGCGGCTGTTT	candidate	22	0	3.25372	0	1.08457	0	1.83635	3.38383	1.74006	2.82463
812	PC-456-5p	CTCTTGAGAGCTGCAGTTAAGTG	candidate	23	0	0	0	0	0	0	8.45957	2.81986	2.81986
813	PC-363-5p	TGACTCTTAGCGGTGGATC	candidate	19	1.25281	0	0	0.417602	0	5.50904	1.69191	2.40032	2.81792
814	PN-16-3p	GCTATTTCACTACACCAGGGT	conserved	21	0	0	0	0	0.719576	0.918173	6.76766	2.8018	2.8018
815	PC-302-5p	TCAGCCCCAGAGACAAGGAATCT	candidate	23	2.50561	4.06715	1.82686	2.79987	0	0	0	0	2.79987
816	PC-151-5p	TCCGAGCTGCAGCTGCCACACT	candidate	22	5.01122	2.44029	0.913429	2.78831	0	0	0	0	2.78831
817	PC-327-5p	TTCCCACCCGCCTCCTCGCGTG	candidate	22	5.01122	0	0.913429	1.97488	0.719576	0	1.69191	0.80383	2.77871
818	PC-63-5p	CGGCTCCTGGCTGGCTCGCC	candidate	20	3.75842	0	2.74029	2.16623	0	1.83635	0	0.612116	2.77835
819	PC-281-3p	TGAGGGCAGGTGCTGAGCTTAG	candidate	22	3.75842	0	4.56714	2.77519	0	0	0	0	2.77519
820	PC-336-5p	CCTTGGAGGCGTGGGTTCG	candidate	19	1.25281	0	0	0.417602	0	3.67269	3.38383	2.35217	2.76978
821	PC-255-3p	TTTCCTGGCTGCAGAGGATACTTGG	candidate	25	0	5.69401	0.913429	2.20248	0.719576	0.918173	0	0.545916	2.7484
822	PN-133-3p	CATGAGGGCCCTGTGGGTGC	conserved	20	2.50561	2.44029	0.913429	1.95311	1.43915	0.918173	0	0.785775	2.73889
823	PN-62-5p	GGTTGTCCATGGTGTGTTCATT	conserved	22	3.75842	1.62686	1.82686	2.40404	0	0.918173	0	0.306058	2.7101
824	PC-222-3p	GGAGGGCGGGCCGAGGCCTGGAC	candidate	23	3.75842	0.81343	0.913429	1.82842	0	0.918173	1.69191	0.870029	2.69845
825	PC-189-5p	GTCAGGGACTTGGAGTGCTGGGC	candidate	23	3.75842	2.44029	0	2.06624	0	1.83635	0	0.612116	2.67835
826	PC-293-3p	CTGCTCTCCTGTCTCCGCTCAGT	candidate	23	6.26403	0.81343	0.913429	2.66363	0	0	0	0	2.66363
827	PC-199-3p	ACCAGCTGTCCCTCCTGAGT	candidate	20	1.25281	0	0.913429	0.722078	0.719576	0	5.07574	1.93177	2.65385
828	PC-15-5p	GATATCATCGTATACTGTAAGT	candidate	22	0	0	0	0	2.8783	0	5.07574	2.65135	2.65135
829	PC-204-5p	ATCCCACCTGGGGTGCCAT	candidate	19	0	0	0.913429	0.304476	1.43915	5.50904	0	2.31606	2.62054
830	PC-372-3p	TCTTAGCCAAGCTTTTGT	candidate	18	0	0	0	0	0.719576	3.67269	3.38383	2.59203	2.59203
831	ssc-miR-138-3p	GCTACTTCACAACACCAGGGT	known	21	0	0.81343	0	0.271143	4.31746	0.918173	1.69191	2.30918	2.58032
832	PN-55-3p	TCAGCTAACATGCAACTGCTGT	conserved	22	0	0	3.65372	1.21791	2.15873	1.83635	0	1.33169	2.5496
833	PC-250-3p	ACTGCACTAGGCTGGAGCTCAT	candidate	22	2.50561	0.81343	0	1.10635	0	0.918173	3.38383	1.434	2.54035
834	PC-321-3p	TGGCCAGCTGTTTCCTCTCTTT	candidate	22	2.50561	3.25372	0.913429	2.22425	0	0.918173	0	0.306058	2.53031
835	ssc-miR-222-5p	GCTCAGTAGTCAGTGTAGATTC	known	22	0	0.81343	0	0.271143	0	0	6.76766	2.25589	2.52703
836	PC-446-5p	AACGATCTGGGCACTGTC	candidate	18	0	0	0	0	1.43915	2.75452	3.38383	2.52583	2.52583
837	PN-7-3p	AATCACTAATTCCACTGCCATC	conserved	22	1.25281	0.81343	0.913429	0.993221	2.8783	0	1.69191	1.52341	2.51663
838	PC-267-3p	CTGACCTGCCACCCCACCCACAGT	candidate	24	0	2.44029	3.65372	2.03134	1.43915	0	0	0.479717	2.51105
839	PC-397-5p	CCCTGCCAGGGAGAGGGGACAGC	candidate	23	0	4.06715	1.82686	1.96467	0.719576	0.918173	0	0.545916	2.51059
840	PC-21-5p	AACATTCATTACTGTCGGTGGGTT	candidate	24	0	0.406715	0.456714	0.28781	1.43915	1.83635	3.38383	2.21978	2.50759
841	PC-68-3p	TCACCGACAGCGTTGAATGTTCT	candidate	23	1.25281	0.81343	0.913429	0.993221	3.59788	0.918173	0	1.50535	2.49857
842	PC-156-3p	CTGAGCGGGCTGTAAAATTGAGC	candidate	23	0	1.62686	0	0.542287	2.15873	3.67269	0	1.94381	2.48609
843	PC-143-5p	AAGTCGGCAAGTCAGATC	candidate	18	0	0	0	0	1.43915	0.918173	5.07574	2.47769	2.47769
844	PN-136-3p	TTCAAAAGGAGTCCACTCTTC	conserved	21	1.25281	0	0	0.417602	0	2.75452	3.38383	2.04612	2.46372
845	PC-233-5p	AAGGGGCTTGGCGGAATC	candidate	18	0	0	0.913429	0.304476	0	6.42721	0	2.1424	2.44688
846	PC-79-5p	GCTAATCAGGGTCGGGCCT	candidate	19	0	2.84701	1.82686	1.55795	0.359788	2.29543	0	0.885074	2.44303
847	PN-106-5p	TGAGTACCGCCATGTCTGTTGGG	conserved	23	0	7.32087	0	2.44029	0	0	0	0	2.44029
848	PN-119-3p	TTGTTATAGTATCCCACCTACC	conserved	22	1.25281	1.62686	0.913429	1.26436	0.719576	2.75452	0	1.15803	2.4224
849	PC-353-5p	CACGCACCCCAGGGCCCAGACACG	candidate	24	1.25281	3.25372	2.74029	2.4156	0	0	0	0	2.4156
850	PC-212-5p	TGGGGTGTGCTCAGAGCAAGAG	candidate	22	0	3.25372	0.913429	1.38905	2.15873	0.918173	0	1.02563	2.41468
851	PC-330-3p	TCGCTGACCGCCCCCTCCCCCAGT	candidate	24	3.75842	0.81343	0.913429	1.82842	0	0	1.69191	0.563971	2.3924
852	PC-463-3p	TCCCCGGCATCTCCACTA	candidate	18	1.25281	0.81343	0	0.688745	0.719576	0.918173	3.38383	1.67386	2.3626
853	PC-60-5p	ATGGCCCTGACTGAAGACC	candidate	19	1.25281	0.81343	0	0.688745	1.43915	1.83635	1.69191	1.6558	2.34455
854	PC-226-5p	AAGTAGGGCCCCTTGCCGTTGCTG	candidate	24	0	2.44029	4.56714	2.33581	0	0	0	0	2.33581
855	PC-422-3p	CGTCACTCCCCACCTCCTGCAGT	candidate	23	0	2.44029	4.56714	2.33581	0	0	0	0	2.33581
856	PC-48-3p	CCGTCCTAAGGTTGGTGAGTT	candidate	21	0	1.62686	0	0.542287	0	3.67269	1.69191	1.7882	2.33049
857	PC-415-5p	TCCCTCGGTGTCCGCGGCA	candidate	19	0	0	0	0	0	1.83635	5.07574	2.30403	2.30403
858	PN-116-5p	TTCTGGGAACCGGTTTTGCTGCTG	conserved	24	0	0	0	0	0	0	6.76766	2.25589	2.25589
859	PC-290-3p	GTGAAATGACTTGAGAGG	candidate	18	0	0	0	0	0.719576	0.918173	5.07574	2.23783	2.23783
860	PC-54-5p	TATGTATATATATGTACGTATG	candidate	22	0	0	0	0	1.43915	1.83635	3.38383	2.21978	2.21978
861	PC-294-3p	TGGCTGTAGCCTGGGCCCGCA	candidate	21	0	0	0.913429	0.304476	1.43915	0.918173	3.38383	1.91372	2.21819
862	PC-208-5p	CCTGGGGATCTGGCAACGAGGA	candidate	22	0	5.69401	0.913429	2.20248	0	0	0	0	2.20248
863	PN-108-3p	ACTCTGCTGATACACTCCTCC	conserved	21	2.50561	0	0	0.835203	1.43915	0.918173	1.69191	1.34975	2.18495
864	PC-190-5p	TGTTGAAACACTCTGTTGAAC	candidate	21	0	0	0	0	2.8783	3.67269	0	2.18367	2.18367
865	PC-237-3p	CAGGTGTGGCCACTTGTTT	candidate	19	0	0	0	0	2.8783	3.67269	0	2.18367	2.18367
866	PC-431-5p	CGTCCGCGCGCGCGCGCGCGCGTG	candidate	24	0	0	0	0	2.8783	3.67269	0	2.18367	2.18367
867	ssc-miR-4337-5p	CAGGGTATATAAGCCTTCACTGT	known	23	0	0	0	0	2.8783	3.67269	0	2.18367	2.18367
868	PC-349-3p	GGAGGACGTTACTCAGAT	candidate	18	0	0	0	0	1.43915	0	5.07574	2.17163	2.17163
869	ssc-miR-122-3p	AACGCCATTATCACACTAAAT	known	21	1.25281	0.81343	3.65372	1.90665	0.719576	0	0	0.239859	2.14651
870	PC-345-3p	CCTCCCTGCTCTTCGGCTCAGA	candidate	22	3.75842	0	0.913429	1.55728	0	0	1.69191	0.563971	2.12125
871	PC-451-3p	TTGTGAAGCTCCTCTCCTCTTT	candidate	22	0	0	0	0	2.8783	0	3.38383	2.08738	2.08738
872	PC-215-5p	CTGTGGAGGGGCTGGGCATGCAGAT	candidate	25	1.25281	4.06715	0.913429	2.0778	0	0	0	0	2.0778
873	ssc-miR-196a-1-3p	CAACGACATTAAACCACCCGAC	known	22	1.25281	0	0.913429	0.722078	1.43915	0.918173	1.69191	1.34975	2.07182
874	PC-171-5p	GTTCCCGGGCATGGTGAGA	candidate	19	3.75842	2.44029	0	2.06624	0	0	0	0	2.06624
875	PC-244-3p	CGCGGTCCAGCCCCTCTCACC	candidate	21	0	0	0	0	0	2.75452	3.38383	2.04612	2.04612
876	PC-421-3p	AAAGCATCTGGGACCAGCCTTGT	candidate	23	0	2.44029	3.65372	2.03134	0	0	0	0	2.03134
877	ssc-miR-146b-3p	TGCCCTAGGAACTCAGTTCTGGT	known	23	0	0.81343	0	0.271143	0	1.83635	3.38383	1.74006	2.0112
878	PC-434-5p	TCGTGATGGGGATAGATCA	candidate	19	0	0.81343	0.913429	0.57562	0	0.918173	3.38383	1.434	2.00962
879	PC-180-5p	AAGGACTTTGAAAAGAGAGT	candidate	20	0	0	0	0	0	0.918173	5.07574	1.99797	1.99797
880	PC-360-3p	GCAACAGTAGGGGGCCGTAGCGC	candidate	23	0	4.06715	1.82686	1.96467	0	0	0	0	1.96467
881	PC-205-3p	CCCCTCGGCCTGCCCTGCCCGT	candidate	22	0	0.81343	0	0.271143	0	0	5.07574	1.69191	1.96306
882	PC-52-3p	ATCCCACCGCTGCCACCC	candidate	18	0	0.81343	0	0.271143	1.43915	1.83635	1.69191	1.6558	1.92695
883	PC-50-5p	TTTGTGTCCTGGTCCACTAAC	candidate	21	0	2.44029	0.913429	1.11791	0.719576	0	1.69191	0.80383	1.92174
884	PC-219-3p	GATATGAGAGTGTTGGTCCTGAA	candidate	23	1.25281	0.81343	3.65372	1.90665	0	0	0	0	1.90665
885	PC-259-3p	TGACCGTGGATTCCTCTCCAGT	candidate	22	1.25281	0.81343	3.65372	1.90665	0	0	0	0	1.90665
886	PC-49-3p	GTGGAGATCTTGGTGGTA	candidate	18	1.25281	0	0	0.417602	0	2.75452	1.69191	1.48214	1.89975
887	PC-69-3p	CTCTAAGAAGTTGACTGAAG	candidate	20	0	0	0	0	2.15873	1.83635	1.69191	1.89566	1.89566
888	PN-4-3p	CCTATTCTTGGTTACTTGCACG	conserved	22	1.25281	0	1.82686	1.02655	0.719576	1.83635	0	0.851974	1.87853
889	PN-56-3p	CAGCCACGACTACCCTGCCACT	conserved	22	1.25281	0.81343	1.82686	1.2977	0	0	1.69191	0.563971	1.86167
890	PC-312-3p	GGCCCACGGGGGCCCGGGCA	candidate	20	1.25281	0	0	0.417602	0	0.918173	3.38383	1.434	1.8516
891	PC-273-3p	GAGTTGTGGTTGGCTGGAC	candidate	19	0	0	0	0	2.15873	0	3.38383	1.84752	1.84752
892	PC-365-3p	CTTGCCCCCCCTCTAGCCC	candidate	19	0	0	0	0	2.15873	0	3.38383	1.84752	1.84752
893	PC-160-3p	ACTGTCAGCTACTCTACAATG	candidate	21	0	0	0	0	0	5.50904	0	1.83635	1.83635
894	PC-329-5p	CTATTGTAAAGTGCTTCAG	candidate	19	3.75842	0.81343	0	1.52395	0	0.918173	0	0.306058	1.83001
895	PC-128-3p	CTCAGTGGGTGTGGCTTAGAGA	candidate	22	0	0	5.48057	1.82686	0	0	0	0	1.82686
896	PC-166-3p	TGTAGTCCTGGAGTTCCCATCGA	candidate	23	0	0	5.48057	1.82686	0	0	0	0	1.82686
897	ssc-miR-217-1-3p	ATCAGTTCTTAATGCATTGCCT	known	22	1.25281	0	0.913429	0.722078	1.43915	1.83635	0	1.09183	1.81391
898	PC-416-3p	TTCCCGTCGTGGCGCAGGGGAC	candidate	22	0	0.81343	3.65372	1.48905	0	0.918173	0	0.306058	1.79511
899	PC-458-5p	TCTGGCACATGTTCTAACCTGTCT	candidate	24	3.75842	1.62686	0	1.79509	0	0	0	0	1.79509
900	PC-242-3p	CGTGAGCGGCCGGGGCCC	candidate	18	0	0	0	0	0	3.67269	1.69191	1.7882	1.7882
901	PC-358-3p	AAGAAAGCATCGCGAAGGC	candidate	19	0	0	0	0	0.719576	4.59087	0	1.77015	1.77015
902	PC-381-3p	GCAGAACTATCTGAACACC	candidate	19	0	0	0.913429	0.304476	0	0.918173	3.38383	1.434	1.73848
903	ssc-miR-194a-3p	CCAGTGGGGCTGCTGTTATCTG	known	22	0	2.44029	1.82686	1.42238	0	0.918173	0	0.306058	1.72844
904	PN-133-5p	CGATCAAAGGGGACTTGAGACTCAC	conserved	25	0	0	0.913429	0.304476	0.719576	1.83635	1.69191	1.41595	1.72042
905	PC-80-5p	TAGCCAGTTTGGGAAGAATGC	candidate	21	0	1.62686	0.913429	0.846763	0	0.918173	1.69191	0.870029	1.71679
906	PN-36-5p	TAAACGTGGATGTACTTGCTTT	conserved	22	2.50561	0.81343	1.82686	1.7153	0	0	0	0	1.7153
907	PC-377-5p	ATCCAGCGGTTGTCAGCTGT	candidate	20	0	0	0	0	1.43915	3.67269	0	1.70395	1.70395
908	PC-286-5p	TCATCCTCAGCGCTGCCTCGTGC	candidate	23	0	3.25372	1.82686	1.69353	0	0	0	0	1.69353
909	PC-175-3p	GAGAGGGCAGAATTTTTT	candidate	18	0	0	0	0	0	0	5.07574	1.69191	1.69191
910	PC-192-3p	TAGGACTAGAATGGAGCCAGG	candidate	21	0	0	0	0	0	0	5.07574	1.69191	1.69191
911	PC-207-5p	TGGGACTGAAGGCCGCGGCCTT	candidate	22	0	0	0	0	0	0	5.07574	1.69191	1.69191
912	PC-296-3p	CACCACCTGGCGGATGCGGCTGG	candidate	23	0	0	0	0	0	0	5.07574	1.69191	1.69191
913	PC-398-5p	AAGCATCCGGCGTAGTCACTGCA	candidate	23	0	0	0	0	0	0	5.07574	1.69191	1.69191
914	ssc-miR-181d-3p	CCCACCGAGGGATGAATGTCA	known	21	2.50561	0	1.82686	1.44416	0.719576	0	0	0.239859	1.68401
915	PC-243-5p	TGTTGCCTGACGTCTTGG	candidate	18	0	0	0	0	5.03703	0	0	1.67901	1.67901
916	PC-218-5p	AGGCTCAGGGCCTTCGGGCGCGCT	candidate	24	0	0	0	0	0.719576	0.918173	3.38383	1.67386	1.67386
917	PC-203-5p	TGAGCTACAGCGGGAACTTCTGT	candidate	23	0	4.06715	0.913429	1.66019	0	0	0	0	1.66019
918	PC-367-3p	AGAGGCGTCGGCTCCTCCCTCTTT	candidate	24	0	0.81343	0	0.271143	0.719576	0	3.38383	1.3678	1.63894
919	PN-153-3p	CTGCCGCCGCCGCCACCGCCGCC	conserved	23	0	0.81343	0	0.271143	1.43915	0.918173	1.69191	1.34975	1.62089
920	PC-70-3p	TTAGGTAGTGGGATTTTAGTC	candidate	21	1.25281	0.81343	0	0.688745	0	2.75452	0	0.918173	1.60692
921	PC-316-3p	ATCTGTCTGTGTCTCTGAGCAGT	candidate	23	3.75842	0	0.913429	1.55728	0	0	0	0	1.55728
922	PC-66-3p	AATGCTGCCAGTCTCCTTCAGA	candidate	22	1.25281	0.81343	0.913429	0.993221	0	0	1.69191	0.563971	1.55719
923	PC-118-3p,PC-119-3p	TATGAAATCAATGTAAACTTAT	candidate	22	0	0	0	0	3.23809	0.459087	0.845957	1.51438	1.51438
924	PC-283-3p	AGTGTGGAAAGATGGACG	candidate	18	0	0	0	0	3.59788	0.918173	0	1.50535	1.50535
925	ssc-miR-451-3p	ATGGTAACGGTTCTCTTGCTGT	known	22	0	1.62686	0	0.542287	2.8783	0	0	0.959435	1.50172
926	PC-10-5p	CCATTATTACTTTTGGTACGCG	candidate	22	0	0	0	0	0.719576	3.67269	0	1.46409	1.46409
927	PC-455-5p	TGTATCACAGCAGGAACTCCCT	candidate	22	0	0	3.65372	1.21791	0.719576	0	0	0.239859	1.45776
928	PN-90-3p	AAGGCAGGGCCCCCGCTTCCC	conserved	21	0	0	3.65372	1.21791	0.719576	0	0	0.239859	1.45776
929	PC-67-3p	ATCTCGCCCGCAAAGACCCAGC	candidate	22	0	1.62686	1.82686	1.15124	0	0.918173	0	0.306058	1.4573
930	PN-29-3p	TCGAGAATTGCGTTTGGACAAT	conserved	22	0	0	0.913429	0.304476	0	0.918173	2.53787	1.15201	1.45649
931	PN-30-5p	AGATGTCCAGCCACAATTCTCG	conserved	22	0	0.81343	0.913429	0.57562	0	0.918173	1.69191	0.870029	1.44565
932	PN-139-3p	CCTTTGGACATGCTGTTCCTCCTGCC	conserved	26	2.50561	0	1.82686	1.44416	0	0	0	0	1.44416
933	PN-112-3p	ATTTGTGCTTGGCTCTGTCAC	conserved	21	1.25281	0	0	0.417602	2.15873	0.918173	0	1.02563	1.44324
934	PC-107-3p	CACTTTACCTCTATGGTCTTTC	candidate	22	0	0	0	0	4.31746	0	0	1.43915	1.43915
935	PC-246-5p	ATGATTGCAAGGTTTGGGGAC	candidate	21	0	0	0.913429	0.304476	0	0	3.38383	1.12794	1.43242
936	ssc-miR-195-3p	CCAGTATTGGCTGTGCTGCCCCA	known	23	0	0.81343	1.82686	0.880096	0.719576	0.918173	0	0.545916	1.42601
937	PC-76-3p	CAGAGTCGGGCCTGGTTAGTACTTG	candidate	25	0	1.62686	0	0.542287	0	0.918173	1.69191	0.870029	1.41232
938	PC-187-3p	CTAGAAGTGACTGGTTATA	candidate	19	0	0.81343	0	0.271143	0	0	3.38383	1.12794	1.39909
939	PC-270-3p	TTTTGGGGTCGGGCTCAGGAAT	candidate	22	0	0.81343	0	0.271143	0	0	3.38383	1.12794	1.39909
940	PC-221-5p	AACTGTATTTATGAGTAGCCA	candidate	21	0	3.25372	0	1.08457	0	0.918173	0	0.306058	1.39063
941	PC-157-5p	ACATGTACGTGTGTGTGTGAAT	candidate	22	0	3.25372	0.913429	1.38905	0	0	0	0	1.38905
942	PC-295-5p	TCTGTTCACATGACGTCAGGT	candidate	21	0	3.25372	0.913429	1.38905	0	0	0	0	1.38905
943	ssc-miR-7136-5p	TCTGGTCCAGACACTGTGGAGC	known	22	2.50561	1.62686	0	1.37749	0	0	0	0	1.37749
944	PC-198-5p	GTTCAAATAGGCTATACTTTACT	candidate	23	0	0	0	0	0.719576	0	3.38383	1.3678	1.3678
945	PC-209-3p	CAAGGACTGGGAGTTCTCTTGT	candidate	22	0	0	0	0	0.719576	0	3.38383	1.3678	1.3678
946	ssc-miR-186-3p	GCCCAAAGGTGAATTTTTTGG	known	21	0	0.81343	0	0.271143	1.43915	1.83635	0	1.09183	1.36298
947	ssc-miR-7140-3p	AATGATGCCCCTTAGAGTTGAGT	known	23	0	0.81343	1.82686	0.880096	1.43915	0	0	0.479717	1.35981
948	ssc-miR-202-5p	TTCCTATGCATATACTTCTTT	known	21	0	0	0	0	2.15873	1.83635	0	1.33169	1.33169
949	ssc-miR-182-3p	GGTGGTTCTAGACTTGCCAACT	known	22	1.25281	0.81343	0.913429	0.993221	0	0.918173	0	0.306058	1.29928
950	PC-24-5p	TAGGTAGTTTCGTGTTGTTGGG	candidate	22	0	0.81343	1.82686	0.880096	0.719576	0.459087	0	0.392888	1.27298
951	PC-144-5p	TTTTTGGAACACCTGTGGCATAT	candidate	23	3.75842	0	0	1.25281	0	0	0	0	1.25281
952	PC-357-3p	GTACATTCCCGTCACCCTGGCG	candidate	22	3.75842	0	0	1.25281	0	0	0	0	1.25281
953	PC-423-5p	TCTCCGGGCGGAGGCGGGCG	candidate	20	3.75842	0	0	1.25281	0	0	0	0	1.25281
954	PC-75-3p	TGCTCTTCCCTGCCCTCTTCC	candidate	21	1.25281	0.81343	0	0.688745	0	0	1.69191	0.563971	1.25272
955	PC-47-5p	ATCCCTGAGTGTATGTGGTGAAC	candidate	23	1.25281	2.44029	0	1.23103	0	0	0	0	1.23103
956	PN-107-3p	TACCCAGAGCGTGCAGTGTGAA	conserved	22	1.25281	2.44029	0	1.23103	0	0	0	0	1.23103
957	PC-172-5p	TTGAGTTGACACTTTAGT	candidate	18	0	0	0	0	0	3.67269	0	1.22423	1.22423
958	PC-435-5p	CTAAATGTATTCTGCACG	candidate	18	0	0	0	0	0	3.67269	0	1.22423	1.22423
959	PC-38-5p	CGGGAAGAGAGGAGGGCGT	candidate	19	0	0	0	0	0	0	3.38383	1.12794	1.12794
960	PC-138-3p	CAGACGCGGCTCAGATCTCATT	candidate	22	0	0	0	0	0	0	3.38383	1.12794	1.12794
961	PC-142-5p	CTGGTCGGGGGCTGGGGGTGTG	candidate	22	0	0	0	0	0	0	3.38383	1.12794	1.12794
962	PC-145-5p	CTCGGAGAGAGGAGGCTGGGG	candidate	21	0	0	0	0	0	0	3.38383	1.12794	1.12794
963	PC-149-5p	CATCCTCTTCCATCTTTCCTT	candidate	21	0	0	0	0	0	0	3.38383	1.12794	1.12794
964	PC-150-3p	CTGAAGGACTTGTACAAAGA	candidate	20	0	0	0	0	0	0	3.38383	1.12794	1.12794
965	PC-152-5p	CACACAGCTGGCAGGACT	candidate	18	0	0	0	0	0	0	3.38383	1.12794	1.12794
966	PC-153-5p	CAGCTGCCTCGCCCTCGCC	candidate	19	0	0	0	0	0	0	3.38383	1.12794	1.12794
967	PC-165-5p	GCCCAGAGACCTGAACGCC	candidate	19	0	0	0	0	0	0	3.38383	1.12794	1.12794
968	PC-168-3p	CTGAAGGAGCGCGCGGGGCG	candidate	20	0	0	0	0	0	0	3.38383	1.12794	1.12794
969	PC-169-3p	CCTCCCCACAGCCTCTTCACAA	candidate	22	0	0	0	0	0	0	3.38383	1.12794	1.12794
970	PC-178-5p	TGTGAGAATTAGAGACATGTATGA	candidate	24	0	0	0	0	0	0	3.38383	1.12794	1.12794
971	PC-183-3p	CACTGTGCTCCTTGCCTTTCAGT	candidate	23	0	0	0	0	0	0	3.38383	1.12794	1.12794
972	PC-194-3p	CCCATGGCCATCAGCTATT	candidate	19	0	0	0	0	0	0	3.38383	1.12794	1.12794
973	PC-210-5p	AAGGGGTAGAGAAAATGCC	candidate	19	0	0	0	0	0	0	3.38383	1.12794	1.12794
974	PC-213-5p	CAGATCCTCCTGCTGTGCC	candidate	19	0	0	0	0	0	0	3.38383	1.12794	1.12794
975	PC-216-5p	CGTTGATTTCAGCCTGAACAGA	candidate	22	0	0	0	0	0	0	3.38383	1.12794	1.12794
976	PC-225-5p	GCTCTGGACTCAGTTTAGC	candidate	19	0	0	0	0	0	0	3.38383	1.12794	1.12794
977	PC-229-5p	TCTGACTGAATTATAAGC	candidate	18	0	0	0	0	0	0	3.38383	1.12794	1.12794
978	PC-232-5p	TGTTCTCTGTATCTGTTAACT	candidate	21	0	0	0	0	0	0	3.38383	1.12794	1.12794
979	PC-234-5p	GCAGACTTTTGTGGATGT	candidate	18	0	0	0	0	0	0	3.38383	1.12794	1.12794
980	PC-236-3p	TAGCATTCAGCTCTTTGGGGTT	candidate	22	0	0	0	0	0	0	3.38383	1.12794	1.12794
981	PC-238-5p	AATGTAAGGTTTGCAGATAGC	candidate	21	0	0	0	0	0	0	3.38383	1.12794	1.12794
982	PC-245-3p	CATGACAGGAACTCCAGGGGGATG	candidate	24	0	0	0	0	0	0	3.38383	1.12794	1.12794
983	PC-251-3p	AACAGTGCTCTGATTTATGT	candidate	20	0	0	0	0	0	0	3.38383	1.12794	1.12794
984	PC-263-3p	TTGTCCAGGTGAGACGTCAGG	candidate	21	0	0	0	0	0	0	3.38383	1.12794	1.12794
985	PC-265-3p	GAGGGCTTTGAAAATGTGAA	candidate	20	0	0	0	0	0	0	3.38383	1.12794	1.12794
986	PC-266-5p	GACTGGGATGGTTCTGCCC	candidate	19	0	0	0	0	0	0	3.38383	1.12794	1.12794
987	PC-268-5p	CATATGAATCTTATGATGTGATTG	candidate	24	0	0	0	0	0	0	3.38383	1.12794	1.12794
988	PC-271-5p	TTGAACTTGAGCGGCAAAC	candidate	19	0	0	0	0	0	0	3.38383	1.12794	1.12794
989	PC-275-5p	TAATTCACCTCTAGAGGCC	candidate	19	0	0	0	0	0	0	3.38383	1.12794	1.12794
990	PC-276-5p	GCATCCTGGACAGGCCTGGGGA	candidate	22	0	0	0	0	0	0	3.38383	1.12794	1.12794
991	PC-278-3p	TTCACAAAAATGATTGAGGGACT	candidate	23	0	0	0	0	0	0	3.38383	1.12794	1.12794
992	PC-284-3p	CAGAGGGCCTTTTATCCTG	candidate	19	0	0	0	0	0	0	3.38383	1.12794	1.12794
993	PC-301-5p	CAAAGGCAGAACTAGCAA	candidate	18	0	0	0	0	0	0	3.38383	1.12794	1.12794
994	PC-303-5p	AATGAAGGTGAGACTAGATG	candidate	20	0	0	0	0	0	0	3.38383	1.12794	1.12794
995	PC-305-3p	CAAGACAAGATGTCCTGTG	candidate	19	0	0	0	0	0	0	3.38383	1.12794	1.12794
996	PC-311-3p	ATTGGCCGAGTAATCAGACAAATG	candidate	24	0	0	0	0	0	0	3.38383	1.12794	1.12794
997	PC-314-5p	TATTACTGGACACAGTAGGTAGTTC	candidate	25	0	0	0	0	0	0	3.38383	1.12794	1.12794
998	PC-320-5p	AAACAGGAATAAAATAAACCA	candidate	21	0	0	0	0	0	0	3.38383	1.12794	1.12794
999	PC-328-5p	TCGCTCAGCGGAGTAAGGATC	candidate	21	0	0	0	0	0	0	3.38383	1.12794	1.12794
1000	PC-334-5p	GCTGATAGGTTGATTGGTA	candidate	19	0	0	0	0	0	0	3.38383	1.12794	1.12794
1001	PC-341-3p	TCTGGGGATAAGGTCCAGGGC	candidate	21	0	0	0	0	0	0	3.38383	1.12794	1.12794
1002	PC-346-3p	TTGGGGGTTAGGACTTCAACATG	candidate	23	0	0	0	0	0	0	3.38383	1.12794	1.12794
1003	PC-374-3p	CGCTACAGAAATGCCTGATTCT	candidate	22	0	0	0	0	0	0	3.38383	1.12794	1.12794
1004	PC-375-5p	CCTGGGTTCTTTGGAAGCA	candidate	19	0	0	0	0	0	0	3.38383	1.12794	1.12794
1005	PC-392-3p	CGAGAACTAAATCTCTGCAAA	candidate	21	0	0	0	0	0	0	3.38383	1.12794	1.12794
1006	PC-393-5p	GCTAGGGGCTGTTGTGTA	candidate	18	0	0	0	0	0	0	3.38383	1.12794	1.12794
1007	PC-396-5p	CATGGAAGATGAATCAAA	candidate	18	0	0	0	0	0	0	3.38383	1.12794	1.12794
1008	PC-400-3p	TCTGACCCGCGCCCCTTCCCGC	candidate	22	0	0	0	0	0	0	3.38383	1.12794	1.12794
1009	PC-404-3p	ATGGGATTGCTGGCCAGTT	candidate	19	0	0	0	0	0	0	3.38383	1.12794	1.12794
1010	PC-412-3p	TCTAGCAACTGAAGGGGGACATA	candidate	23	0	0	0	0	0	0	3.38383	1.12794	1.12794
1011	PC-414-5p	TTAGCCCAACCTCAGCGCTTGC	candidate	22	0	0	0	0	0	0	3.38383	1.12794	1.12794
1012	PC-420-5p	TACTCCAAAGGGTGTCATTCAT	candidate	22	0	0	0	0	0	0	3.38383	1.12794	1.12794
1013	PC-429-5p	CTGGACCGCAGGGGCCTCCTT	candidate	21	0	0	0	0	0	0	3.38383	1.12794	1.12794
1014	PC-445-5p	TGTAGATTTTGGGCAAAAG	candidate	19	0	0	0	0	0	0	3.38383	1.12794	1.12794
1015	PC-449-3p	GAGCTGGGGGCCTGGATGGGG	candidate	21	0	0	0	0	0	0	3.38383	1.12794	1.12794
1016	PC-452-5p	GAACAGGGCTGTGATACATACATA	candidate	24	0	0	0	0	0	0	3.38383	1.12794	1.12794
1017	PC-454-3p	GAAAATGATACAGATGATA	candidate	19	0	0	0	0	0	0	3.38383	1.12794	1.12794
1018	PC-467-5p	TAAGACCTGAAGCTCAGTAA	candidate	20	0	0	0	0	0	0	3.38383	1.12794	1.12794
1019	PN-102-3p	CTTTGACCTGATGGCTATTGA	conserved	21	0	0	0	0	0.719576	0.918173	1.69191	1.10989	1.10989
1020	ssc-miR-19b-2-5p	AGTTTTGCAGGTTTGCATTTCAGC	known	24	0	0	0	0	0.719576	0.918173	1.69191	1.10989	1.10989
1021	PC-51-5p	GGAGACCTCTGGGTTCTGAGCT	candidate	22	0	0	0	0	1.07936	1.37726	0.845957	1.10086	1.10086
1022	PC-56-3p	TACTTAGATATATATGTATTT	candidate	21	0	0	0	0	1.43915	1.83635	0	1.09183	1.09183
1023	PN-105-3p	GAGGAGGACGTGGAGGAGGA	conserved	20	0	1.62686	0.913429	0.846763	0.719576	0	0	0.239859	1.08662
1024	PC-309-3p	AGAAGCTTCCGTCCTCCTTGGTGA	candidate	24	0	3.25372	0	1.08457	0	0	0	0	1.08457
1025	PN-6-3p	TGTTCTGGCAGTACCCGTG	conserved	19	2.50561	0	0	0.835203	0.719576	0	0	0.239859	1.07506
1026	PN-77-3p	CGTTCTTCTGAGTTTCCTGAAGC	conserved	23	0	0.81343	0	0.271143	1.43915	0.918173	0	0.785775	1.05692
1027	PC-62-5p	CTCCTGGCTGGCTTGCCA	candidate	18	1.25281	0	0	0.417602	0	1.83635	0	0.612116	1.02972
1028	ssc-miR-7135-3p	ATCTGTCTGTGTCTCTGAGCAG	known	22	1.25281	0	0.913429	0.722078	0	0.918173	0	0.306058	1.02814
1029	PN-26-3p	ATAAGACGAGCAAAAAGCTTGT	conserved	22	0	0	0.913429	0.304476	2.15873	0	0	0.719576	1.02405
1030	PN-40-3p	AGGCAGGGGCTGGGCCTGCAGC	conserved	22	1.25281	0.81343	0	0.688745	0	0.918173	0	0.306058	0.994803
1031	PN-24-5p	CATCTTACTGGGCAGCATTGGA	conserved	22	1.25281	0.81343	0.913429	0.993221	0	0	0	0	0.993221
1032	ssc-miR-1468-3p	AGCAAAATAAGCAAATGGAAAA	known	22	0	0.81343	0	0.271143	2.15873	0	0	0.719576	0.99072
1033	PN-143-5p	CAGTATCCGCTGTTGCTGCTGC	conserved	22	1.25281	0	0	0.417602	0	0	1.69191	0.563971	0.981573
1034	PN-4-5p	GTTCAAGTAATCCAGGATAGGCT	conserved	23	1.25281	1.62686	0	0.959889	0	0	0	0	0.959889
1035	PC-15-3p	TACAGTATAGATGATGTACTG	candidate	21	0	0	0	0	2.8783	0	0	0.959435	0.959435
1036	PC-82-5p	GTGAGGTAGTAGGTTGTAT	candidate	19	0.626403	1.22015	0.456714	0.767754	0	0.459087	0	0.153029	0.920783
1037	PC-9-5p	AAAAGTGCTTATAGTGCAGGTAG	candidate	23	0	0	1.82686	0.608953	0	0.918173	0	0.306058	0.91501
1038	ssc-miR-7144-3p	CTCCTTGTCCCGAGACCGCGA	known	21	0	0.81343	1.82686	0.880096	0	0	0	0	0.880096
1039	PN-137-5p	CTCGGTCCCATATTGAACTCGA	conserved	22	0	0	0	0	0	0.918173	1.69191	0.870029	0.870029
1040	PN-41-3p	AATTGCACTTTAGCAATGGT	conserved	20	0	0	0	0	0	0.918173	1.69191	0.870029	0.870029
1041	PN-42-5p	TCAAACTGTGGGGGCACTTTC	conserved	21	0	0	0	0	0	0.918173	1.69191	0.870029	0.870029
1042	PC-40-3p	CCTGGGCAAGGATTCTGAA	candidate	19	0	0	0.913429	0.304476	0.719576	0.918173	0	0.545916	0.850393
1043	PN-104-3p	CGGGCGCGGGCGCTAGACGCCTC	conserved	23	0	0	0.913429	0.304476	0.719576	0.918173	0	0.545916	0.850393
1044	PN-121-5p	TCAACAAAATCACTGATGCTGGA	conserved	23	0	1.62686	0	0.542287	0	0.918173	0	0.306058	0.848345
1045	ssc-miR-1839-3p	AGACCTACTTTTCTACCAACAGC	known	23	0	1.62686	0.913429	0.846763	0	0	0	0	0.846763
1046	PN-113-3p	GTTCCTGCTGGGTGTTCAA	conserved	19	2.50561	0	0	0.835203	0	0	0	0	0.835203
1047	PN-120-3p	CCTCTAGGGAAGAGAAGGTTGGA	conserved	23	2.50561	0	0	0.835203	0	0	0	0	0.835203
1048	PN-114-3p	GATGGGACCAAATCCAGGAGCTCT	conserved	24	0	0.81343	0	0.271143	0	0	1.69191	0.563971	0.835115
1049	PN-67-3p	CTGAGATTCTGCATTTCTAACAGGT	conserved	25	0	0	0	0	1.43915	0.918173	0	0.785775	0.785775
1050	ssc-miR-101-1-5p	TCGGTTATCATGGTACCGATGCT	known	23	0	0	0	0	1.43915	0.918173	0	0.785775	0.785775
1051	PN-121-3p	TCAGCACCAGGATATTGTTGGGG	conserved	23	0	0	0.913429	0.304476	1.43915	0	0	0.479717	0.784194
1052	PN-128-3p	ACACAGGACCTGGAGTCAGGAA	conserved	22	0	0	0.913429	0.304476	1.43915	0	0	0.479717	0.784194
1053	PN-34-3p,PN-35-3p,PN-36-3p	TAAGTGCTTCCATGTTTTAGT	conserved	21	0	0	0	0	1.91887	0.306058	0	0.741642	0.741642
1054	PC-71-3p	CCCCACTCCCGGTACCAT	candidate	18	1.25281	0	0	0.417602	0	0.918173	0	0.306058	0.723659
1055	PN-100-3p	AGGCCCAGAGGACTGTCTTCC	conserved	21	1.25281	0	0	0.417602	0	0.918173	0	0.306058	0.723659
1056	ssc-miR-192-3p	CTGCCAATTCCATAGGTCACAG	known	22	1.25281	0	0	0.417602	0	0.918173	0	0.306058	0.723659
1057	PC-33-5p	GCTGACTCCTAGTCCAGGGCT	candidate	21	0	0	0	0	2.15873	0	0	0.719576	0.719576
1058	PC-12-3p	TTTGGTCCCCTTCAACCGGCTG	candidate	22	1.25281	0	0	0.417602	0.359788	0.459087	0	0.272958	0.69056
1059	PC-53-5p	CTTGGCACCTGGTAAGCACTC	candidate	21	1.25281	0.81343	0	0.688745	0	0	0	0	0.688745
1060	ssc-miR-4338-5p	TGTTCAGTCTCAGTGGGAACCGTT	known	24	1.25281	0.81343	0	0.688745	0	0	0	0	0.688745
1061	PN-134-3p	ACTGACAGGAGAGCATTTTAAT	conserved	22	1.25281	0	0	0.417602	0.719576	0	0	0.239859	0.65746
1062	PN-153-5p	CGGGGAGGTAGGCAGAGCCGGA	conserved	22	1.25281	0	0	0.417602	0.719576	0	0	0.239859	0.65746
1063	PN-86-3p	AAGGAGGATCTTTGTCACTCAGT	conserved	23	1.25281	0	0	0.417602	0.719576	0	0	0.239859	0.65746
1064	PC-57-5p	TATATATATATATGTACGTATGTG	candidate	24	0	0	0	0	0	1.83635	0	0.612116	0.612116
1065	PC-77-3p	AGGCTAAGCAGGGTCGGGCCT	candidate	21	0	0	0	0	0	1.83635	0	0.612116	0.612116
1066	ssc-miR-1296-3p	AGTGGGGTTTTGACCCTAACCT	known	22	0	0	0	0	0	1.83635	0	0.612116	0.612116
1067	PN-140-3p	CTCAGGAGAAGTCGGGAAGGTGGC	conserved	24	0	0	0.913429	0.304476	0	0.918173	0	0.306058	0.610534
1068	PN-89-5p	GTAGAGGAGATGGCGCAGGGGACAT	conserved	25	0	0	0.913429	0.304476	0	0.918173	0	0.306058	0.610534
1069	ssc-miR-23a-5p	GGGGTTCCTGGGGATGGGATT	known	21	0	0	0.913429	0.304476	0	0.918173	0	0.306058	0.610534
1070	ssc-miR-95-5p	GCTCAGTAAATGTTTGTTGAAT	known	22	0	0	0.913429	0.304476	0	0.918173	0	0.306058	0.610534
1071	ssc-miR-320-5p	GCCTTCTCTTCCCGGTTCTTCC	known	22	0	0	1.82686	0.608953	0	0	0	0	0.608953
1072	PC-13-3p	AACCAGCTGTAGCTATGCATTGAT	candidate	24	0	0	0	0	0.359788	1.37726	0	0.579016	0.579016
1073	PN-152-3p	CAGAATTGATAACTGAGCAAG	conserved	21	0	0.81343	0	0.271143	0	0.918173	0	0.306058	0.577201
1074	PN-109-5p	CTGGTTGGCATTCTGGGCCTGGTT	conserved	24	0	0.81343	0.913429	0.57562	0	0	0	0	0.57562
1075	PN-84-5p	CCCCTCAGTCCACCAGAGCCCGGAT	conserved	25	0	0.81343	0.913429	0.57562	0	0	0	0	0.57562
1076	ssc-miR-885-3p	AGGCAGCGGGGTGTAGTGGATA	known	22	0	0.81343	0.913429	0.57562	0	0	0	0	0.57562
1077	PN-145-5p	GAAAAGATGGCGGCACACATGC	conserved	22	0	0	0	0	0	0	1.69191	0.563971	0.563971
1078	PN-5-5p	TGTAAACATCCGACTGGAAGCT	conserved	22	0	0	0	0	0	0	1.69191	0.563971	0.563971
1079	PN-97-3p	TGATGGTGGTGATGGTGAT	conserved	19	0	0	0	0	0	0	1.69191	0.563971	0.563971
1080	ssc-miR-103-1-5p	GGCTTCTTTACAGTGCTGCCTTG	known	23	0	0	0	0	0	0	1.69191	0.563971	0.563971
1081	PN-72-5p	TTTGATAAGCTGACATGGGACAG	conserved	23	0	0	0	0	0.719576	0.918173	0	0.545916	0.545916
1082	PN-23-3p	CAGCATGGCCGGGACACTTTGG	conserved	22	0	0	0.913429	0.304476	0.719576	0	0	0.239859	0.544335
1083	PN-85-5p	TGAGACCTCCGGGTTCTGAGC	conserved	21	0	0	0.913429	0.304476	0.719576	0	0	0.239859	0.544335
1084	ssc-miR-1224-3p	CCCCACCTCCTCTCTCCTCAGT	known	22	0	0	0.913429	0.304476	0.719576	0	0	0.239859	0.544335
1085	ssc-miR-29b-1-5p	TGGTTTCATATGGTGGTTTAG	known	21	0	0	0.913429	0.304476	0.719576	0	0	0.239859	0.544335
1086	PN-29-5p	GACGTCCAGACTCAACTCTCGGC	conserved	23	0	1.62686	0	0.542287	0	0	0	0	0.542287
1087	PN-37-3p	AAGTGCTTCCATGTTTCAGTGA	conserved	22	0.626403	0	0	0.208801	0	0.918173	0	0.306058	0.514859
1088	PC-58-3p	TAGATATATATGTACGTATGT	candidate	21	0	0	0	0	1.43915	0	0	0.479717	0.479717
1089	PC-74-5p	AATGTGATTTCTGCCCAGT	candidate	19	0	0	0	0	1.43915	0	0	0.479717	0.479717
1090	PN-2-5p	TGTAAGACTAGTGATTTTGTTGTTC	conserved	25	0	0	0	0	1.43915	0	0	0.479717	0.479717
1091	ssc-miR-155-3p	CTCCTACATGTTAGCATTAACA	known	22	0	0	0	0	1.43915	0	0	0.479717	0.479717
1092	ssc-miR-29a-5p	ACTGATTTCTTTTGGTGTTCAGA	known	23	0	0	0	0	1.43915	0	0	0.479717	0.479717
1093	PC-41-3p	ATGCACCTGGGCAAGGATTCAC	candidate	22	0	0	0.913429	0.304476	0.359788	0	0	0.119929	0.424406
1094	PN-138-5p	CAGCCCTCGGCGTCCCGG	conserved	18	1.25281	0	0	0.417602	0	0	0	0	0.417602
1095	PN-146-3p	CCTCCTCCTTCCACCCTAGTCT	conserved	22	1.25281	0	0	0.417602	0	0	0	0	0.417602
1096	PN-148-3p	TAAATGATCCCCTGGTGCCCTGG	conserved	23	1.25281	0	0	0.417602	0	0	0	0	0.417602
1097	PN-27-3p	GCAGGGACAGCAAAGGGGTGC	conserved	21	1.25281	0	0	0.417602	0	0	0	0	0.417602
1098	PN-34-5p	TACTTTAACATGGAGCCACTTG	conserved	22	1.25281	0	0	0.417602	0	0	0	0	0.417602
1099	PN-43-5p	ATAATAATACAACCTGCTAAGTG	conserved	23	1.25281	0	0	0.417602	0	0	0	0	0.417602
1100	PN-54-3p	TTGCATATGTAGGATGTCCCA	conserved	21	1.25281	0	0	0.417602	0	0	0	0	0.417602
1101	PN-91-3p	TCCGAGGCTCCCCACCACACCCTG	conserved	24	1.25281	0	0	0.417602	0	0	0	0	0.417602
1102	PN-96-3p	CGCTTTGCTCAGCCAGTGTAGT	conserved	22	1.25281	0	0	0.417602	0	0	0	0	0.417602
1103	PC-4-3p	TAGCACCATTTGAAATCGGTTATA	candidate	24	0	0	0	0	0.359788	0	0.845957	0.401915	0.401915
1104	PN-79-5p,PN-80-5p	TTAAGTAGGGATAAATTACT	conserved	20	0.626403	0	0	0.208801	0	0.459087	0	0.153029	0.36183
1105	PN-130-5p,PN-131-5p	TAACCAATGTGCAGACTACTGT	conserved	22	0	0	0	0	1.07936	0	0	0.359788	0.359788
1106	PN-122-5p	ACTCATTTGAGACGATGATGGA	conserved	22	0	0	0	0	0	0.918173	0	0.306058	0.306058
1107	PN-125-5p	ACAGCTCCCGCTCACCCCTGCC	conserved	22	0	0	0	0	0	0.918173	0	0.306058	0.306058
1108	PN-78-3p	GGTGCCTGGACCTACAACACC	conserved	21	0	0	0	0	0	0.918173	0	0.306058	0.306058
1109	PN-93-5p	TTTTTTGTGTATGTACTTA	conserved	19	0	0	0	0	0	0.918173	0	0.306058	0.306058
1110	PN-98-3p	CAAGTCTTATTTGAGCACCTGT	conserved	22	0	0	0	0	0	0.918173	0	0.306058	0.306058
1111	ssc-miR-2366-1-5p	GGGTCCTCTTGTCTGAGCCCCAGT	known	24	0	0	0	0	0	0.918173	0	0.306058	0.306058
1112	ssc-miR-4334-5p	GGTGTGAAAGGGCAGAGT	known	18	0	0	0	0	0	0.918173	0	0.306058	0.306058
1113	PN-104-5p	GAGATGAGTAAACTGTCGTTTCGGGC	conserved	26	0	0	0.913429	0.304476	0	0	0	0	0.304476
1114	PN-114-5p	AGGTCATTTCAAGGAGGGCTGATGG	conserved	25	0	0	0.913429	0.304476	0	0	0	0	0.304476
1115	PN-126-5p	TGAGGGGCCTCAGACCGAGCTTT	conserved	23	0	0	0.913429	0.304476	0	0	0	0	0.304476
1116	PN-146-5p	GAGGGAAGAGGGAAGGAGGGAT	conserved	22	0	0	0.913429	0.304476	0	0	0	0	0.304476
1117	PN-149-5p	CTTAGTGATCAAGTGAAGTTGTAGTT	conserved	26	0	0	0.913429	0.304476	0	0	0	0	0.304476
1118	PN-67-5p	CACCTGGAGATCTTGTTAA	conserved	19	0	0	0.913429	0.304476	0	0	0	0	0.304476
1119	PN-81-3p	TGGCTGGGGGTGCAGCGGATTGCAGC	conserved	26	0	0	0.913429	0.304476	0	0	0	0	0.304476
1120	PN-92-5p	GTGGGTACGGCCCAGTGGA	conserved	19	0	0	0.913429	0.304476	0	0	0	0	0.304476
1121	ssc-miR-137-5p	ACGGGTATTCTTGGGTGGATAAT	known	23	0	0	0.913429	0.304476	0	0	0	0	0.304476
1122	PN-13-5p,PN-14-5p	ATAGCTGGTTGAAGGGGAC	conserved	19	0	0	0	0	0	0	0.845957	0.281986	0.281986
1123	PN-9-5p,PN-10-5p	ATGGCCCTGTACAATGCTGCT	conserved	21	0	0	0	0	0	0	0.845957	0.281986	0.281986
1124	PN-101-3p	CATCTGGGCAACTGATTGAACT	conserved	22	0	0.81343	0	0.271143	0	0	0	0	0.271143
1125	PN-110-3p	TTCCCTGGCTGGCACCTGGACA	conserved	22	0	0.81343	0	0.271143	0	0	0	0	0.271143
1126	PN-115-5p	CACGGATGGTTCAGAAGAGAA	conserved	21	0	0.81343	0	0.271143	0	0	0	0	0.271143
1127	PN-137-3p	TTGAACTCGAGTTGGAAGAGGCGATT	conserved	26	0	0.81343	0	0.271143	0	0	0	0	0.271143
1128	PN-139-5p	CTTGCAGTCTAAGGAGAACCCCA	conserved	23	0	0.81343	0	0.271143	0	0	0	0	0.271143
1129	PN-53-3p	AGCGGCACCACACCATGA	conserved	18	0	0.81343	0	0.271143	0	0	0	0	0.271143
1130	PN-54-5p	TGAACATCCTGCATAGTGCTGCC	conserved	23	0	0.81343	0	0.271143	0	0	0	0	0.271143
1131	ssc-miR-7135-5p	TCTCTGAGACACTGACTGTGG	known	21	0	0.81343	0	0.271143	0	0	0	0	0.271143
1132	PC-1-3p	CGAATCATTATTTGCTGCTT	candidate	20	0	0	0	0	0.719576	0	0	0.239859	0.239859
1133	PN-11-3p	CGCGTACCAAAAGTAATAATGT	conserved	22	0	0	0	0	0.719576	0	0	0.239859	0.239859
1134	PN-12-5p	CTTTTTGGGGTAAGGGCT	conserved	18	0	0	0	0	0.719576	0	0	0.239859	0.239859
1135	PN-128-5p	TTCTGACTCCAAGTCCAGTGCT	conserved	22	0	0	0	0	0.719576	0	0	0.239859	0.239859
1136	PN-130-3p	TGAACAGGTAGTCTGAACAC	conserved	20	0	0	0	0	0.719576	0	0	0.239859	0.239859
1137	PN-134-5p	AAAATGCTATTCTGTCACTGT	conserved	21	0	0	0	0	0.719576	0	0	0.239859	0.239859
1138	PN-135-5p	GCCCGGGTCTGTTGGTGCTCAGAGT	conserved	25	0	0	0	0	0.719576	0	0	0.239859	0.239859
1139	PN-35-5p	CTTTAACATGGGAGTGCTTTCT	conserved	22	0	0	0	0	0.719576	0	0	0.239859	0.239859
1140	PN-79-3p	AGTTTTCCCTTCAAGTCAAGCGTC	conserved	24	0	0	0	0	0.719576	0	0	0.239859	0.239859
1141	PN-8-3p	CAATTATGTGCAGTGCCAATAT	conserved	22	0	0	0	0	0.719576	0	0	0.239859	0.239859
1142	PN-98-5p	AGGTCCTCAATAAGTATTTGTT	conserved	22	0	0	0	0	0.719576	0	0	0.239859	0.239859
1143	ssc-miR-215-3p	TCTGTCATTTCTGTAGGCCAAT	known	22	0	0	0	0	0.719576	0	0	0.239859	0.239859
1144	ssc-miR-497-3p	CAAACCACACTGTGGTGTTAGAT	known	23	0	0	0	0	0.719576	0	0	0.239859	0.239859
1145	ssc-miR-7136-3p	TTCTCAGTGTTTGAACCAGAAGT	known	23	0	0	0	0	0.719576	0	0	0.239859	0.239859
1146	ssc-miR-7140-5p	CAACTCTAGGGGGCATCATTC	known	21	0	0	0	0	0.719576	0	0	0.239859	0.239859
1147	ssc-miR-7141-5p	GACGGTTTGGACGTTAAGAA	known	20	0	0	0	0	0.719576	0	0	0.239859	0.239859
