# Supplementary material for: MicroRNA expression profiles differ between primary myofiber of lean and obese pig breeds
Source: PLoS One. 2017 Jul 31;12(7):e0181897. doi: 10.1371/journal.pone.0181897 (PMC5536276; doi:10.1371/journal.pone.0181897)
Supplement: S3 Table — (XLS) [file pone.0181897.s009.xls]

## Sheet: Table S3.1
Table S3.1. Profile of the known porcine miRNAs (miRBase 20.0) with genome locations..
(1). In "sequence in miRBase" column, "New", miRNA identiﬁed in this study and not reported in miRBase 21.0. These miRNAs sequences mapping to the other arm of known pig precursor hairpin opposite to the annotated mature miRNA-containing arm were considered to be novel 5p- or 3p- miRNA candidates. "Diff", confirming miRNA sequences in miRBase 20.0, but different sequences are reported in our stud…
ID	Pre-miRNA name	Pre-miRNA sequence	Length (nt)	Genomic location of pre-miRNA based on Sscrofa10 genome assembly				miRNA name	Consensus miRNA sequence	Length (nt)	Sequence in miRBase	Reads of most abundant sequences
				genomeID	Strand	Start	End
												LW1	LW2	LW3	LW(mean)	MS1	MS2	MS3	MS(mean)
1	ssc-mir-1	gcttgggaaACATACTTCTTTATATGCCCATAtggacctgctaagctaTGGAATGTAAAGAAGTATGTATctcaggc	77	17	-	69285393	69285500	ssc-miR-1-5p	ACATACTTCTTTATGTGCCCATA	23	Diff	8.76964	3.25372	0	4.00779	20.1481	10.0999	13.5353	14.5944
1	ssc-mir-1	ccggttgacgtacctgcttgggggacatacttctttatgtgcccatatggacctgctaagctaTGGAATGTAAAGAAGTATGTAtttcaggctgggaactctcaccgg	108	17	-	69285393	69285500	ssc-miR-1-3p	TGTAATGTAAAGAAGTATGTAT	22	Diff	363.313	434.372	397.342	398.342	7918.22	6597.99	4216.25	6244.15
2	ssc-mir-7-2	tggatgttggtctagttctgtgTGGAAGACTAGTGATTTTGTTGTTtttagataactaaatcgacaacaaatcacagtctgccatatggcacaggccatgcctctacag	109	10	+	35113306	35113452	ssc-miR-7-2-5p	TGGAAGACTAGTGATTTTGTTGTT	24	Yes	596.962	918.769	887.853	801.195	1085.84	993.923	1121.74	1067.17
2	ssc-mir-7-2	ttggatgttggcctagttctgtgTGGAAGACTAGTGATTTTGTTGTttttagataactaaatcgaCAACAAATCACAGTCTGCCATAtggcacaggccatgcctctacag	110	10	+	35113306	35113452	ssc-miR-7-2-3p	CAACAAATCACAGTCTGCCATA	22	Yes	62.6403	62.6341	73.0743	66.1162	211.555	141.399	138.737	163.897
3	ssc-mir-7-1	cagccccatcTGGAAGACTAGTGATTTTGTTGTTgtctcactgcgctcaacaacaagtcccagtctgccgcatggtgccggcca	84	1	-	212651385	212651477	ssc-miR-7-1-5p	TGGAAGACTAGTGATTTTGTTGTT	24	Yes	596.962	918.769	887.853	801.195	1085.84	993.923	1121.74	1067.17
4	ssc-mir-9-3	cccgtttctcTCTTTGGTTATCTAGCTGTATGagtgccacagagccgtcataaagctagataaccgaaagtagaaatgact	81	7	+	59924188	59924277	ssc-miR-9-3-5p	TCTTTGGTTATCTAGCTGTATGA	23	Diff	435.141	1092.71	281.945	603.265	1458.58	1545.59	3753.23	2252.47
4	ssc-mir-9-3	ggaggcccgtttctcTCTTTGGTTATCTAGCTGTATGagtgccacagagccgtcATAAAGCTAGATAACCGaaagtagaaatgactctca	90	7	+	59924188	59924277	ssc-miR-9-3-3p	ATAAAGCTAGATAACCGAAAGT	22	Diff	91.4548	180.039	47.8028	106.432	89.7072	75.9023	199.082	121.564
5	ssc-mir-9-1	cggggttggttgttaTCTTTGGTTATCTAGCTGTATGagtggtgtggagtcttcataaagctagataaccgaaagtaaaaataacccca	89	4	-	102543210	102543298	ssc-miR-9-1-5p	TCTTTGGTTATCTAGCTGTATGA	23	Diff	435.141	1092.71	281.945	603.265	1458.58	1545.59	3753.23	2252.47
5	ssc-mir-9-1	TCTTTGGTTATCTAGCTGTATGAgtggtgtcgagtcttcATAAAGCTAGATAACCGAAAGTa	62	4	-	102543210	102543298	ssc-miR-9-1-3p	ATAAAGCTAGATAACCGAAAGT	22	Yes	98.3452	203.629	50.9998	117.658	90.0669	77.2796	200.774	122.707
6	ssc-mir-9-2	ggaagcgagttgttaTCTTTGGTTATCTAGCTGTATGagtgtattggtcttcataaagctagataaccgaaagtaaaaactccttca	87	2	-	98744572	98744658	ssc-miR-9-2-5p	TCTTTGGTTATCTAGCTGTATGA	23	Diff	435.141	1092.71	281.945	603.265	1458.58	1545.59	3753.23	2252.47
6	ssc-mir-9-2	gttgttaTCTTTGGTTATCTAGCTGTATGAgtgtattggtcttcATAAAGCTAGATAACCGAAAGTaaaaac	72	2	-	98744572	98744658	ssc-miR-9-2-3p	ATAAAGCTAGATAACCGAAAGT	22	Yes	98.3452	203.629	50.9998	117.658	90.0669	77.2796	200.774	122.707
7	ssc-mir-10b	gtctatataTACCCTGTAGAACCGAATTTGTgtggtatccacatagtcacagattcgattctaggggaatatatggtcga	80	15	+	91419007	91419114	ssc-miR-10b-5p	TACCCTGTAGAACCGAATTTGT	22	Yes	107258	128912	122145	119438	220122	181347	137685	179718
7	ssc-mir-10b	ccagaggttgtaacgttgtctatataTACCCTGTAGAACCGAATTTGTGtggtatccgtatagtcACAGATTCGATTCTAGGGGAATatatggtcgatgcaaaaacttca	110	15	+	91419007	91419114	ssc-miR-10b-3p	ACAGATTCGATTCTAGGGGAAT	22	Yes	506.133	531.17	601.95	546.418	187.809	190.062	184.419	187.43
8	ssc-mir-10a	tctgtataTACCCTGTAGATCCGAATTTGTgtaaggaattttgtggtcaCAAATTCGTATCTAGGGGAATatgtagttga	80	12	-	24791244	24791364	ssc-miR-10a-5p	TACCCTGTAGATCCGAATTTGT	22	Yes	32023	35840.5	41212.1	36358.5	61346.7	42687.3	24926.1	42986.7
8	ssc-mir-10a	tctgtataTACCCTGTAGATCCGAATTTGTgtaaggaattttgtggtcaCAAATTCGTATCTAGGGGAATatgtagttga	80	12	-	24791244	24791364	ssc-miR-10a-3p	CAAATTCGTATCTAGGGGAAT	21	Yes	162.865	155.365	195.474	171.235	242.497	140.481	131.969	171.649
9	ssc-mir-15a	ttggagtaaagTAGCAGCACATAATGGTTTGTggattttgaaaaggtgcaggccatattgtgctgcctcaaaaatacaa	79	scaffold	+	70411	70505	ssc-miR-15a-5p	TAGCAGCACATAATGGTTTGT	21	Yes	527.431	523.036	406.476	485.647	2250.11	1880.42	2426.2	2185.58
9	ssc-mir-15a	ggagtaaagTAGCAGCACATAATGGTTTGTGGAttttgaaaaggtgCAGGCCATATTGTGCTGCCTCAaaatacaagg	78	scaffold	+	70411	70505	ssc-miR-15a-3p	CAGGCCATATTGTGCTGCCTCT	22	Diff	6.26403	3.25372	2.74029	4.08601	8.63491	11.0181	0	6.551
10	ssc-mir-15b	ttgaggccttaaagtactgTAGCAGCACATCATGGTTTACAtactacaatcaagatgcgaatcattatttgctgctctagaaatttaaggaaattcat	98	13	+	108388133	108388230	ssc-miR-15b-5p	TAGCAGCACATCATGGTTTACA	22	Yes	3709.56	3763.74	4714.21	4062.5	1141.25	1175.26	1717.29	1344.6
10	ssc-mir-15b	ttgaggccttaaagtactgTAGCAGCACATCATGGTTTACAtgctacagtcaagatgCGAATCATTATTTGCTGCTCTAgaaatttaaggaaattcat	98	13	+	108388133	108388230	ssc-miR-15b-3p	CGAATCATTATTTGCTGCTCT	21	Diff	52.6178	53.6864	71.2475	59.1839	260.487	171.698	135.353	189.179
11	ssc-mir-16-2	cagtgcctTAGCAGCACGTAAATATTGGCGttaagattctaaaattatctccagtattaactgtgctgctgaagtaagg	79	scaffold	+	70550	70641	ssc-miR-16-2-5p	TAGCAGCACGTAAATATTGGCG	22	Yes	4900.76	5280.25	4449.31	4876.77	16964.1	14798.2	17477.2	16413.2
11	ssc-mir-16-2	gtcagcagtgcctTAGCAGCACGTAAATATTGGCGttaagattctaaaattatctCCAGTATTAACTGTGCTGCTGAagtaaggttgac	89	scaffold	+	70550	70641	ssc-miR-16-2-3p	CCAGTATTAACTGTGCTGCTGAA	23	Diff	6.26403	4.88058	5.48057	5.54173	7.91534	13.7726	8.45957	10.0492
12	ssc-mir-16-1	tccgctcTAGCAGCACGTAAATATTGGCGtagtaaaataaatattaaacaccaatattattgtgctgctttagcgtg	77	13	+	108388277	108388375	ssc-miR-16-1-5p	TAGCAGCACGTAAATATTGGCG	22	Yes	4900.76	5280.25	4449.31	4876.77	16964.1	14798.2	17477.2	16413.2
12	ssc-mir-16-1	gttccactcTAGCAGCACGTAAATATTGGCGtagtgaaatatatattaaacaCCAATATTACTGTGCTGCTTTAgtgtgac	81	13	+	108388277	108388375	ssc-miR-16-1-3p	ACCAATATTATTGTGCTGCTTT	22	Diff	13.7809	11.388	8.22086	11.1299	197.164	155.171	142.121	164.819
13	ssc-mir-17	gaataatgtCAAAGTGCTTACAGTGCAGGTAGtgataatgtgcatctACTGCAGTGAAGGCACTTGTAGcattatgg	77	11	+	66610056	66610140	ssc-miR-17-5p	CAAAGTGCTTACAGTGCAGGTAG	23	Yes	4562.61	6595.36	5807.96	5655.31	3534.62	2965.78	4646	3715.46
13	ssc-mir-17	gaataatgtCAAAGTGCTTACAGTGCAGGTAGtgataatgtgcatctACTGCAGTGAAGGCACTTGTAGcattatgg	77	11	+	66610056	66610140	ssc-miR-17-3p	ACTGCAGTGAAGGCACTTGTAGC	23	Diff	171.634	158.619	168.984	166.413	819.237	645.323	434.54	633.033
14	ssc-mir-18b	tctcttgtgtTAAGGTGCATCTAGTGCAGTTAGtgaagcagcttagaatctactgccctaaatgccccttctggcacaggctg	83	X	-	126200004	126200109	ssc-miR-18b-5p	TAAGGTGCATCTAGTGCAGT	20	Diff	22.5505	23.9962	19.182	21.9096	306.18	277.135	157.912	247.076
14	ssc-mir-18b	tgtgtTAAGGTGCATCTAGTGCAGTTAGtgaagcagcttagaatctacTGCCCTAAATGCCCCTTCTGGCa	71	X	-	126200004	126200109	ssc-miR-18b-3p	ACTGCCCTAAATGCCCCTTCTGGC	24	Diff	2.50561	8.1343	10.9611	7.20035	5.75661	1.83635	8.45957	5.35084
15	ssc-mir-18a	gtgctttttgttcTAAGGTGCATCTAGTGCAGATAgtgaagtagattagcatctactgccctaagtgctccttctggcataagaagttatgt	92	11	+	66610192	66610286	ssc-miR-18a-5p	TAAGGTGCATCTAGTGCAGATAG	23	Diff	918.306	928.531	725.263	857.366	2342.22	2575.78	2234.74	2384.25
15	ssc-mir-18a	gtgctgagtgctttttgttcTAAGGTGCATCTAGTGCAGATAGtgaagtagactagcatctACTGCCCTAAGTGCTCCTTCTGGcataagaagttatgtcgtc	103	11	+	66610192	66610286	ssc-miR-18a-3p	ACTGCCCTAAGTGCTCCTTCTGGC	24	Diff	71.4099	112.253	81.2952	88.3195	51.8095	52.3359	74.4442	59.5299
16	ssc-mir-19b-2	acattgctacttacaattAGTTTTGCAGGTTTGCATTTCAgcgtatatatgtatatgtggcTGTGCAAATCCATGCAAAACTGAttgtgataatgt	96	X	-	126199645	126199741	ssc-miR-19b-2-5p	AGTTTTGCAGGTTTGCATTTCAGC	24	Diff	0	0	0	0	0.719576	0.918173	1.69191	1.10989
16	ssc-mir-19b-2	tacagttagttttgcaggtttgcatttcagcgtatgtatgtgtatatggcTGTGCAAATCCATGCAAAACTGAttgtgat	80	X	-	126199645	126199741	ssc-miR-19b-2-3p	TGTGCAAATCCATGCAAAACTGA	23	Yes	1767.71	2672.8	1016.04	1818.85	3492.46	4823.78	2927.58	3747.94
17	ssc-mir-19b-1	gtctatggttAGTTTTGCAGGTTTGCATCCAGCtgtataatactctgcTGTGCAAATCCATGCAAAACTGActgtggtgg	80	11	+	66610640	66610726	ssc-miR-19b-1-5p	AGTTTTGCAGGTTTGCATCCAGC	23	Yes	3.75842	2.44029	2.74029	2.97966	21.5873	22.0362	21.9949	21.8728
17	ssc-mir-19b-1	ctgttctatggttagttttgcaggtttgcatccagctgtgtgatattctgcTGTGCAAATCCATGCAAAACTGActgtgg	80	11	+	66610640	66610726	ssc-miR-19b-1-3p	TGTGCAAATCCATGCAAAACTGA	23	Yes	1767.71	2672.8	1016.04	1818.85	3492.46	4823.78	2927.58	3747.94
18	ssc-mir-19a	gcagccctctgtTAGTTTTGCATAGTTGCACTACaagaagaatgtagtTGTGCAAATCTATGCAAAACTGAtggtggcctgc	82	11	+	66610343	66610424	ssc-miR-19a-5p	AGTTTTGCATAGTTGCACTA	20	Diff	1.25281	0.81343	0	0.688745	10.0741	6.42721	3.38383	6.62837
18	ssc-mir-19a	gcagtcctctgttagttttgcatagttgcactacaagaagaatgtagtTGTGCAAATCTATGCAAAACTGAtggtggcctgc	82	11	+	66610343	66610424	ssc-miR-19a-3p	TGTGCAAATCTATGCAAAACTGA	23	Yes	552.487	893.417	265.199	570.368	1397.06	2122.05	1089.31	1536.14
19	ssc-mir-20b-2	ccggcagtacCAAAGTGCTCACAGTGCAGGTAGgttttgcattactctactgtagtgtgggcacttccagtactcttgga	80	X	-	126199775	126199854	ssc-miR-20b-2-5p	CAAAGTGCTCACAGTGCAGGTAG	23	Yes	602.599	922.972	863.038	796.203	420.232	415.626	549.308	461.722
19	ssc-mir-20b-2	agtacCAAAGTGCTCATAGTGCAGGTAGttttggcatgactcTACTGTAGTGTGGGCACTTCCAGtact	69	X	-	126199775	126199854	ssc-miR-20b-2-3p	ACTGTAGTGTGGGCACTTCCAGT	23	Diff	7.51683	2.44029	2.74029	4.23247	7.91534	11.0181	1.69191	6.87511
20	ssc-mir-20a	gtagcacTAAAGTGCTTATAGTGCAGGTAgtgtttagttatctactgcattatgagcacttaaagtactgc	71	11	+	66610503	66610600	ssc-miR-20a-5p	TAAAGTGCTTATAGTGCAGGTAG	23	Diff	11502.2	15230.8	13594	13442.3	6740.87	6401.66	6832.51	6658.35
20	ssc-mir-20a	gtgtgatgtgacagcttctgtagcacTAAAGTGCTTATAGTGCAGGTAGtgtgtagccatctACTGCATTACGAGCACTTAAAGtactgccagctgtagaactccag	107	11	+	66610503	66610600	ssc-miR-20a-3p	ACTGCATTATGAGCACTTAAAGT	23	Diff	15.0337	30.0969	22.8357	22.6554	157.587	140.481	162.424	153.497
21	ssc-mir-21	tgtaccaccttgtcgggTAGCTTATCAGACTGATGTTGActgttgaatctcatggcaacagcagtcgatgggctgtctgacattttggtatc	92	12	+	37340385	37340476	ssc-miR-21-5p	TAGCTTATCAGACTGATGTTGAC	23	Diff	48207.9	42827.1	51287.2	47440.8	52765.1	48449.2	37875.2	46363.2
21	ssc-mir-21	tgtcgggTAGCTTATCAGACTGATGTTGACTgttgaatctcatggcAACAGCAGTCGATGGGCTGTCTgaca	72	12	+	37340385	37340476	ssc-miR-21-3p	CAACAGCAGTCGATGGGCTGT	21	Diff	40.0898	26.0298	42.9312	36.3502	524.571	402.16	150.58	359.104
22	ssc-mir-23b	GGGTTCCTGGCATGCTGATTTgtgacttaagattaaaATCACATTGCCAGGGATTACCAC	60	10	-	31341105	31341196	ssc-miR-23b-5p	TGGGTTCCTGGCATGCTGATTT	22	Diff	40.0898	69.1416	83.122	64.1178	2.15873	2.75452	0	1.63775
22	ssc-mir-23b	ctctggctgcttgggttcctggcatgctgatttgtgacttaagattaaaATCACATTGCCAGGGATTACCAcgcagccac	80	10	-	31341105	31341196	ssc-miR-23b-3p	ATCACATTGCCAGGGATTACCACT	24	Diff	4827.68	6178.82	6561.16	5855.89	1868.02	2008.04	1513.42	1796.49
23	ssc-mir-23a	ggccggctGGGGTTCCTGGGGATGGGATTTgcttcctgtcacaaATCACATTGCCAGGGATTTCCaaccgacc	73	2	+	65581838	65581907	ssc-miR-23a-5p	GGGGTTCCTGGGGATGGGATT	21	Diff	0	0	0.913429	0.304476	0	0.918173	0	0.306058
23	ssc-mir-23a	cggctggggttcctggggatgggatttgctgcctgtcacaaATCACATTGCCAGGGATTTCCaatcgacc	70	2	+	65581838	65581907	ssc-miR-23a-3p	ATCACATTGCCAGGGATTTCC	21	Yes	3548.57	3706.8	4167.98	3807.78	1456.42	1553.55	1736.75	1582.24
24	ssc-mir-24-2	gacccgccctccgGTGCCTACTGAGCTGATATCAGTtctcattttacacacTGGCTCAGTTCAGCAGGAACAGgagtcga	80	10	-	31340334	31340413	ssc-miR-24-2-5p	GGTGCCTACTGAGCTGATATCA	22	Diff	11.2752	4.88058	14.6149	10.2569	15.8307	10.0999	15.2272	13.7193
24	ssc-mir-24-2	gacccgccctccgGTGCCTACTGAGCTGATATCAGTtctcattttacacacTGGCTCAGTTCAGCAGGAACAGgagtcga	80	10	-	31340334	31340413	ssc-miR-24-2-3p	TGGCTCAGTTCAGCAGGAACAGT	23	Diff	3977.66	3314.32	4246.99	3846.32	2280.34	2386.33	2379.68	2348.78
25	ssc-mir-24-1	ctctgcctcccGTGCCTACTGAGCTGAAACACAGTtgatttgtgcagacTGGCTCAGTTCAGCAGGAACAGg	72	2	+	65582174	65582254	ssc-miR-24-1-5p	GTGCCTACTGAGCTGAAACACAGT	24	Yes	107.741	84.5967	105.044	99.1274	69.7989	66.1085	81.2119	72.3731
25	ssc-mir-24-1	ctctgcctcccGTGCCTACTGAGCTGAAACACAGTtgatttgtgcagacTGGCTCAGTTCAGCAGGAACAGg	72	2	+	65582174	65582254	ssc-miR-24-1-3p	TGGCTCAGTTCAGCAGGAACAGT	23	Diff	3977.66	3314.32	4246.99	3846.32	2280.34	2386.33	2379.68	2348.78
26	ssc-mir-26a	ggctgtggctggaTTCAAGTAATCCAGGATAGGCTgtttccatctgtgaggcctattcttgattacttgtttctggaggcagct	84	scaffold	+	40640	40723	ssc-miR-26a-5p	TTCAAGTAATCCAGGATAGGCT	22	Yes	84212.3	84776.5	93907.8	87632.2	118194	97858.9	85588.8	100547
26	ssc-mir-26a	ggctgcggctggaTTCAAGTAATCCAGGATAGGCTgtgtccgtccatgaggCCTGTTCTTGATTACTTGTTTCtggaggcagcg	84	scaffold	+	40640	40723	ssc-miR-26a-3p	CCTATTCTTGATTACTTGTTTC	22	Diff	3.75842	0.81343	9.13429	4.56871	95.7036	62.4358	55.8332	71.3242
27	ssc-mir-27b	acgaggtgcAGAGCTTAGCTGATTGGTGAACAgtgactggtttccgctttgTTCACAGTGGCTAAGTTCTGCacctgaag	80	10	-	31340871	31340979	ssc-miR-27b-5p	AGAGCTTAGCTGATTGGTGAACA	23	Yes	56.3762	78.9027	146.149	93.8092	45.3333	22.9543	43.9898	37.4258
27	ssc-mir-27b	acgaggtgcAGAGCTTAGCTGATTGGTGAACAgtgactggtttccgctttgTTCACAGTGGCTAAGTTCTGCacctgaag	80	10	-	31340871	31340979	ssc-miR-27b-3p	TTCACAGTGGCTAAGTTCTGC	21	Yes	32203.4	21186.6	37821.4	30403.8	20673.1	17287.8	11629.4	16530.1
28	ssc-mir-27a	tggcctggggagcAGGGCTTAGCTGCTTGTGAGCAggtccacatcaaatcgtgTTCACAGTGGCTAAGTTCCGccccc	78	2	+	65582015	65582096	ssc-miR-27a-5p	AGGGCTTAGCTGCTTGTGAGCA	22	Yes	21.2977	25.2163	170.811	72.4417	23.746	19.2816	18.6111	20.5462
28	ssc-mir-27a	tggcctggggagcagggcttagctgcttgtgagcaggtccacagcaagtcgtgTTCACAGTGGCTAAGTTCCGCcccctgga	82	2	+	65582015	65582096	ssc-miR-27a-3p	TTCACAGTGGCTAAGTTCCGC	21	Yes	2194.91	1189.23	1983.05	1789.07	3475.19	3304.05	1430.51	2736.58
29	ssc-mir-28	ggtccttgccctcAAGGAGCTCACAGTCTATTGAGttgcctttctgtcttcccCACTAGATTGTGAGCTCCTGGAgggcaggcact	86	13	+	135461289	135461374	ssc-miR-28-5p	AAGGAGCTCACAGTCTATTGA	21	Diff	1182.65	948.053	1418.56	1183.09	1637.76	1449.8	1398.37	1495.31
29	ssc-mir-28	ggtccttgccctcAAGGAGCTCACAGTCTATTGAGttgcctttctgtcttcccCACTAGATTGTGAGCTCCTGGAgggcaggcact	86	13	+	135461289	135461374	ssc-miR-28-3p	CACTAGATTGTGAGCTCCTGGA	22	Yes	2861.41	3659.62	3162.29	3227.77	4144.76	2963.86	5162.03	4090.22
30	ssc-mir-29b-1	ccttcaggaaGCTGGTTTCATATGGTGGTTTAGAtttaaatagtgattgtcTAGCACCATTTGAAATCAGTGTTcttggtgga	83	18	+	19034818	19034902	ssc-miR-29b-1-5p	TGGTTTCATATGGTGGTTTAG	21	Diff	0	0	0.913429	0.304476	0.719576	0	0	0.239859
30	ssc-mir-29b-1	cttcaggaagctggtttcatatggtggtttagatttaaaaagtgattgtcTAGCACCATTTGAAATCAGTGTTcttggggg	81	18	+	19034818	19034902	ssc-miR-29b-1-3p	TAGCACCATTTGAAATCAGTGTT	23	Yes	2.50561	2.84701	3.197	2.84987	26.6243	30.2997	45.6817	34.2019
31	ssc-mir-29b-2	GCTGGTTTCACATGGTGGCTTAGAtttttccatctctgtatcTAGCACCATTTGAAATCAGTGT	64	9	+	148552438	148552521	ssc-miR-29b-2-5p	CTGGTTTCACATGGTGGCTTAGA	23	Diff	2.50561	10.5746	10.9611	8.01378	0.719576	0	3.38383	1.3678
31	ssc-mir-29b-2	cttctggaagctggtttcacatggtggcttagatttttccatctttgtatcTAGCACCATTTGAAATCAGTGTTttaggagtaa	84	9	+	148552438	148552521	ssc-miR-29b-2-3p	TAGCACCATTTGAAATCAGTGTT	23	Yes	2.50561	2.84701	3.197	2.84987	26.6243	30.2997	45.6817	34.2019
32	ssc-mir-29a	ttagaggatgACTGATTTCTTTTGGTGTTCAGAGtcaatagaattttcTAGCACCATCTGAAATCGGTTataatgatt	78	18	+	19035224	19035311	ssc-miR-29a-5p	ACTGATTTCTTTTGGTGTTCAGA	23	Diff	0	0	0	0	1.43915	0	0	0.479717
32	ssc-mir-29a	ccccttagaggatgactgatttcttttggtgttcagagtcaatataattttCTAGCACCATCTGAAATCGGTTAtaatgattgggg	86	18	+	19035224	19035311	ssc-miR-29a-3p	TAGCACCATTTGAAATCGGTTA	22	Diff	37.5842	24.8096	32.8834	31.7591	227.026	184.553	353.61	255.063
33	ssc-mir-29c	atctcttacacaggcTGACCGATTTCTCCTGGTGTTcagagtctgtttttgtcTAGCACCATTTGAAATCGATTAtgatgtaggggga	88	9	+	148552989	148553094	ssc-miR-29c-5p	TGACCGATTTCTCCTGGTGTTCT	23	Diff	3.75842	7.32087	5.48057	5.51995	3.59788	9.18173	1.69191	4.82384
33	ssc-mir-29c	atctcttacacaggctgaccgatttctcctggtgttcagagtctgtttttgtcTAGCACCATTTGAAATCGGTTAtgatgtaggggga	88	9	+	148552989	148553094	ssc-miR-29c-3p	TAGCACCATTTGAAATCGGTTA	22	Yes	37.5842	24.8096	32.8834	31.7591	227.026	184.553	353.61	255.063
34	ssc-mir-30c-1	cgtagtgcgTGTAAACATCCTACACTCTCAGCtgtgagctcgaggtggCTGGGAGAGGGTTGTTTACTccttctgccatg	80	6	-	157473588	157473684	ssc-miR-30c-1-5p	TGTAAACATCCTACACTCTCAGCT	24	Diff	8208.38	10570.1	8164.23	8980.91	8681.69	7346.61	10706.1	8911.48
34	ssc-mir-30c-1	cgtagtgcgTGTAAACATCCTACACTCTCAGCtgtgagctcgaggtggCTGGGAGAGGGTTGTTTACTccttctgccatg	80	6	-	157473588	157473684	ssc-miR-30c-1-3p	CTGGGAGAGGGTTGTTTACTCC	22	Diff	26.3089	39.8581	59.3729	41.8466	61.164	40.3996	28.7625	43.442
35	ssc-mir-30c-2	gacagatacTGTAAACATCCTACACTCTCAGCtgtggaaagtaagaaagCTGGGAGAAGGCTGTTTACTCTctctgcctt	80	1	-	57721666	57721775	ssc-miR-30c-2-5p	TGTAAACATCCTACACTCTCAGCT	24	Diff	8208.38	10570.1	8164.23	8980.91	8681.69	7346.61	10706.1	8911.48
35	ssc-mir-30c-2	gacagatacTGTAAACATCCTACACTCTCAGCtgtggaaagtaagaaagCTGGGAGAAGGCTGTTTACTCTctctgcctt	80	1	-	57721666	57721775	ssc-miR-30c-2-3p	CTGGGAGAAGGCTGTTTACTCT	22	Yes	288.145	375.805	432.052	365.334	137.439	80.7992	137.045	118.428
36	ssc-mir-30e	tttgccacTGTAAACATCCTTGACTGGAAGCTgtgaggcgttcccaggagCTTTCAGTCGGATGTTTACAGCggcaggct	80	6	-	157476641	157476742	ssc-miR-30e-5p	TGTAAACATCCTTGACTGGAAGCT	24	Yes	17301.9	18482.8	15378	17054.2	41106.1	32224.2	25059.8	32796.7
36	ssc-mir-30e	tttgccacTGTAAACATCCTTGACTGGAAGCTgtgaggcgttcccaggagCTTTCAGTCGGATGTTTACAGCggcaggct	80	6	-	157476641	157476742	ssc-miR-30e-3p	CTTTCAGTCGGATGTTTACAGC	22	Yes	1000.99	1012.72	1084.24	1032.65	1325.1	792.384	1065.91	1061.13
37	ssc-mir-30d	ctgttgtTGTAAACATCCCCGACTGGAAGCTgtaagacatagctaagctttcagtcagatgtttgctgccaccgactct	79	4	+	6713514	6713596	ssc-miR-30d-5p	TGTAAACATCCCCGACTGGAAGCT	24	Yes	21330.9	33891.2	24371.7	26531.2	24605.9	19327.1	21268.2	21733.7
37	ssc-mir-30d	gttgtTGTAAACATCCCCGACTGGAAGctgtaagacacagctaagCTTTCAGTCAGATGTTTGCTGCtac	70	4	+	6713514	6713596	ssc-miR-30d-3p	CTTTCAGTCAGATGTTTGCTGC	22	Yes	23.8033	16.2686	29.2297	23.1005	182.772	129.922	110.82	141.171
38	ssc-mir-30b	tttcagttcgTGTAAACATCCTACACTCAGCTgtaatacatggattggCTGGGAGGTGGATGTTTACTTcagctga	76	4	+	6717636	6717724	ssc-miR-30b-5p	TGTAAACATCCTACACTCAGCT	22	Yes	3922.53	2799.83	3316.66	3346.34	6552.46	5849.99	5890.12	6097.52
38	ssc-mir-30b	tttcagttcgTGTAAACATCCTACACTCAGCTgtaatacatggattggCTGGGAGGTGGATGTTTACTTcagctga	76	4	+	6717636	6717724	ssc-miR-30b-3p	CTGGGAGGTGGATGTTTACTTC	22	Diff	27.5617	39.8581	45.6714	37.6971	23.0264	15.6089	23.6868	20.7741
39	ssc-mir-30a	tccctgcgacagtgagcggcTGTAAACATCCTCGACTGGAAGctgtgaggctgaagacgggCTTTCAGTCGGATGTTTGCAGCcgccgactgcctcccgcatcagga	107	1	-	57750736	57750842	ssc-miR-30a-5p	TGTAAACATCCTCGACTGGAAGCT	24	Diff	33646.6	42650.2	33935.7	36744.2	49559	37061.6	28436	38352.2
39	ssc-mir-30a	tccctgcgacagtgagcggcTGTAAACATCCTCGACTGGAAGctgtgaggctgaagacgggCTTTCAGTCGGATGTTTGCAGCcgccgactgcctcccgcatcagga	107	1	-	57750736	57750842	ssc-miR-30a-3p	CTTTCAGTCGGATGTTTGCAGC	22	Yes	849.402	880.131	1035.83	921.787	1230.12	931.487	696.223	952.608
40	ssc-mir-31	actggagaggAGGCAAGATGCTGGCATAGCTGttaaactgagaacctgctatgccaacatattgccatctttcttgtc	78	1	+	224397144	224397248	ssc-miR-31-5p	AGGCAAGATGCTGGCATAGCTGT	23	Diff	57.629	66.7013	83.122	69.1508	59.0052	35.8088	52.4493	49.0878
40	ssc-mir-31	ggagaggAGGCAAGATGCTGGCATAGCTgttgaactgggaaccTGCTATGCCAACATATTGCCATctttcc	71	1	+	224397144	224397248	ssc-miR-31-3p	TGCTATGCCAACATATTGCCATC	23	Diff	1.25281	0.81343	0.913429	0.993221	0.719576	0.918173	5.07574	2.23783
41	ssc-mir-32	ggagaTATTGCACATTACTAAGTTGCatgttgtcacggcctcagtgcaatttagtgtgtgtgatattttc	70	1	-	280645121	280645225	ssc-miR-32-5p	TATTGCACATTACTAAGTTGC	21	Yes	51.365	37.4178	45.6714	44.8181	366.264	316.77	213.181	298.738
41	ssc-mir-32	ggagaTATTGCACATTACTAAGTTGCAtgttgtcacggcctcaatgCAATTTAGTGTGTGTGATATTTtc	70	1	-	280645121	280645225	ssc-miR-32-3p	CAATTTAGTGTGTGTGATATT	21	Diff	12.5281	8.1343	10.9611	10.5412	43.1746	31.2179	33.8383	36.0769
42	ssc-mir-34c-1	tctagttactAGGCAGTGTAGTTAGCTGATTGCtgataaaaccaatcactaaccacacggccaggtaaaaagat	74	9	-	44166853	44166960	ssc-miR-34c-1-5p	AGGCAGTGTAGTTAGCTGATTGC	23	Yes	100.224	83.7833	146.149	110.052	132.402	89.981	201.338	141.24
42	ssc-mir-34c-1	agtctagttactAGGCAGTGTAGTTAGCTGATTGCtaatagtaccAATCACTAACCACACGGCCAGGtaaaaagatt	77	9	-	44166853	44166960	ssc-miR-34c-1-3p	ATCACTAACCACACAGCCAGGT	22	Diff	2.50561	1.62686	0.913429	1.68197	4.31746	4.59087	8.45957	5.7893
43	ssc-mir-92a-2	tcatccctGGGTGGGGATTTGTTGCATTACttgtgttctatataaagTATTGCACTTGTCCCGGCCTGTggaaga	75	X	-	126199512	126199591	ssc-miR-92a-2-5p	GGGTGGGGATTTGTTGCATTACT	23	Diff	2.50561	6.50744	4.56714	4.52673	1.43915	0.918173	0	0.785775
43	ssc-mir-92a-2	ctttcatccgtgggtggggatttgttgcattacttgtggtgtgtataaagTATTGCACTTGTCCCGGCCTGTggaagaaa	80	X	-	126199512	126199591	ssc-miR-92a-2-3p	TATTGCACTTGTCCCGGCCTGT	22	Yes	54458.2	78857.4	69184.5	67500	53178.1	36626.4	80808.9	56871.1
44	ssc-mir-92a-1	ctttctacacAGGTTGGGATCAGTTGCAATGCTgtgtctgtctgtagTATTGCACTTGTCCCGGCCTGTtgagtttgg	78	11	+	66610748	66610846	ssc-miR-92a-1-5p	AGGTTGGGATCGGTTGCAATGCT	23	Diff	132.797	239.148	287.73	219.892	58.2857	42.236	143.813	81.4448
44	ssc-mir-92a-1	ctttctacacaggttgggatcggttgcaatgctgtgtttctgtatggTATTGCACTTGTCCCGGCCTGTtgagtttggtg	80	11	+	66610748	66610846	ssc-miR-92a-1-3p	TATTGCACTTGTCCCGGCCTGT	22	Yes	54458.2	78857.4	69184.5	67500	53178.1	36626.4	80808.9	56871.1
45	ssc-mir-92b	gcgggcgggAGGGACGGGACGCGGTGCAGTGTTgttctttcccctgccaaTATTGCACTCGTCCCGGCCTCCggcccccc	80	4	-	103407085	103407201	ssc-miR-92b-5p	AGGGACGGGACGCGGTGCAGTGTT	24	Yes	48.8594	98.4251	79.4683	75.5843	4.31746	0	11.8434	5.38695
45	ssc-mir-92b	gcgggcgggAGGGACGGGACGCGGTGCAGTGTTgttctttcccctgccaaTATTGCACTCGTCCCGGCCTCCggcccccc	80	4	-	103407085	103407201	ssc-miR-92b-3p	TATTGCACTCGTCCCGGCCTCC	22	Yes	957.143	1549.04	1147.27	1217.82	885.079	665.676	2137.45	1229.4
46	ssc-mir-95	aacacagtgggcgctcaataaatgtttgttgaattgagatgcgttaaaTTCAACGGGTATTTATTGAGCAcccactctgtg	81	8	+	4277238	4277318	ssc-miR-95-5p	GCTCAGTAAATGTTTGTTGAAT	22	New	0	0	0.913429	0.304476	0	0.918173	0	0.306058
46	ssc-mir-95	aacacagtgggcgctcaataaatgtttgttgaattgagatgcgttaaaTTCAACGGGTATTTATTGAGCAcccactctgtg	81	8	+	4277238	4277318	ssc-miR-95-3p	TTCAACGGGTATTTATTGAGC	21	Diff	251.814	204.984	237.492	231.43	81.3121	58.7631	108.282	82.7859
47	ssc-mir-98	gggTGAGGTAGTAAGTTGTATTGTTgtggggtagggattttaggccccaattagaagataactatacaacttactacttt	80	X	-	51800843	51800961	ssc-miR-98-5p	TGAGGTAGTAAGTTGTATTGTT	22	Yes	3670.82	4531.42	3509.62	3903.95	9975.3	8690.36	5308.8	7991.49
47	ssc-mir-98	aggattctgctcatgccagggTGAGGTAGTAAGTTGTATTGTTgtggggtagggatattaggccccaattagaagataaCTATACAACTTACTACTTTCCCtggtgtgtggcatattca	119	X	-	51800843	51800961	ssc-miR-98-3p	CTATACAACTTACTACTTTCCT	22	Diff	7.51683	3.25372	3.65372	4.80809	104.339	86.3083	50.7574	80.4681
48	ssc-mir-99a	ccattggcataAACCCGTAGATCCGATCTTGTGgtgaagtggaccgcacaagctcgcttctatgggtctgtgtcagtgtg	80	13	+	191558609	191558689	ssc-miR-99a-5p	AACCCGTAGATCCGATCTTGT	21	Diff	65292.4	52333.3	68819.1	62148.3	1654.31	1324.46	1005	1327.92
48	ssc-mir-99a	cccattggcataAACCCGTAGATCCGATCTTGTggtgaagtggaccgcaCAAGCTCGCTTCTATGGGTctgtgtcagtgtg	81	13	+	191558609	191558689	ssc-miR-99a-3p	CAAGCTCGCTTCTATGGGTCTGT	23	Diff	309.443	398.581	329.748	345.924	731.089	489.386	502.498	574.325
49	ssc-mir-99b	ggcaccCACCCGTAGAACCGACCTTGCGgggccttcgccgcacacaagctcgtgtctgtgggtccgtgtc	70	6	+	51858217	51858286	ssc-miR-99b-5p	CACCCGTAGAACCGACCTTGCG	22	Yes	88810.1	96029.5	126982	103941	8052.06	6864.26	10188.7	8368.34
49	ssc-mir-99b	ggcaccCACCCGTAGAACCGACCTTGCGgggccttcgccgcacacaagctcgtgtctgtgggtccgtgtc	70	6	+	51858217	51858286	ssc-miR-99b-3p	CAAGCTCGTGTCTGTGGGTCCGT	23	New	642.689	786.587	978.282	802.519	262.645	198.325	262.247	241.072
50	ssc-mir-100	aggcctgttgccacaAACCCGTAGATCCGAACTTGTGctgatagtgcacacaagcttgtgtctataggtatgtgtctgtg	80	9	-	54383379	54383461	ssc-miR-100-5p	AACCCGTAGATCCGAACTTGTG	22	Yes	60135.9	47487.6	57284.3	54969.3	3292.42	3636.43	3134.27	3354.37
50	ssc-mir-100	cctgttgccacaAACCCGTAGATCCGAACTTGTGgtattagtccgcaCAAGCTTGTATCTATAGGTATGtgtctgttagg	80	9	-	54383379	54383461	ssc-miR-100-3p	CAAGCTTGTGTCTATAGGTAT	21	Diff	26.3089	18.7089	23.7492	22.9223	137.439	87.2265	104.899	109.855
51	ssc-mir-101-2	tgccctggctCAGTTATCACAGTGCTGATGCTgtctattctaaaggTACAGTACTGTGATAACTGAAggatggca	75	6	+	135736114	135736196	ssc-miR-101-2-5p	TCAGTTATCACAGTGCTGATGC	22	Diff	3.75842	0	1.82686	1.86176	8.63491	13.7726	20.303	14.2368
51	ssc-mir-101-2	ggctgccctggctcagttatcacagtgctgatgctgtccattctaaaggTACAGTACTGTGATAACTGAAggatggcagcc	81	6	+	135736114	135736196	ssc-miR-101-2-3p	GTACAGTACTGTGATAACTGA	21	Diff	2783.73	1771.65	2304.58	2286.66	3243.49	2776.1	2218.1	2745.9
52	ssc-mir-101-1	gtcctttttCGGTTATCATGGTACCGATGCTGtatatctgaaaggTACAGTACTGTGATAACTGAAGaatggtggtg	77	1	-	242988419	242988510	ssc-miR-101-1-5p	TCGGTTATCATGGTACCGATGCT	23	Diff	0	0	0	0	1.43915	0.918173	0	0.785775
52	ssc-mir-101-1	gactgaactgtcctttttcggttatcatggtaccgatgctgtatatctgaaaggTACAGTACTGTGATAACTGAAgaatggtggtgccatc	91	1	-	242988419	242988510	ssc-miR-101-1-3p	GTACAGTACTGTGATAACTGA	21	Diff	2783.73	1771.65	2304.58	2286.66	3243.49	2776.1	2218.1	2745.9
53	ssc-mir-103-2	ttgtgctttcAGCTTCTTTACAGTGCTGCCTTGtagcattcaggtcaAGCAGCATTGTACAGGGCTATGAaagaacca	78	17	-	36149786	36149870	ssc-miR-103-2-5p	AGCTTCTTTACAGTGCTGCCTTG	23	Yes	11.2752	14.6417	6.394	10.7703	3.59788	0.918173	3.38383	2.63329
53	ssc-mir-103-2	tgtgctttcagcttctttacagtgctgccttgtagcattcaggtcaAGCAGCATTGTACAGGGCTATGAaagaactaaga	80	17	-	36149786	36149870	ssc-miR-103-2-3p	AGCAGCATTGTACAGGGCTATGA	23	Yes	17745.1	24292.7	26975.8	23004.6	12273.9	9884.75	12204.1	11454.2
54	ssc-mir-103-1	ttcttactgccctcGGCTTCTTTACAGTGCTGCCTTGttgcatatggatcaAGCAGCATTGTACAGGGCTATGAaggcattgagac	86	16	+	59912617	59912698	ssc-miR-103-1-5p	GGCTTCTTTACAGTGCTGCCTTG	23	Yes	0	0	0	0	0	0	1.69191	0.563971
54	ssc-mir-103-1	cttactgccctcggcttctttacagtgctgccttgttgcatatggatcaAGCAGCATTGTACAGGGCTATGAaggcactgag	82	16	+	59912617	59912698	ssc-miR-103-1-3p	AGCAGCATTGTACAGGGCTATGA	23	Yes	17745.1	24292.7	26975.8	23004.6	12273.9	9884.75	12204.1	11454.2
55	ssc-mir-105-1	tgtgcatcgtagTCAAATGCTCAGACTCCTGTggtggctgctcatgcaccacggatgtttgagcatgtgctacggtgtcta	81	X	-	141091501	141091581	ssc-miR-105-1-5p	TCAAATGCTCAGACTCCTGTGGT	23	Diff	122.775	239.555	152.999	171.776	163.704	163.894	337.537	221.711
55	ssc-mir-105-1	tgtgcatcgtggTCAAATGCTCAGACTCCTGTGGTggctgctcatgcaccACGGATGTTTGAGCATGTGCTAcggtgtcta	81	X	-	141091501	141091581	ssc-miR-105-1-3p	CCACGGATGTTTGAGCATGTGCT	23	Diff	37.5842	47.9924	63.94	49.8389	29.8624	31.2179	32.9923	31.3575
56	ssc-mir-105-2	tgtgcatcgtggTCAAATGCTCAGACTCCTTGgtggctgcttatgcaccacggatgtttgagcatgtgctatggtgtcta	80	X	-	141093619	141093698	ssc-miR-105-2-5p	TCAAATGCTCAGACTCCTTGGTG	23	Diff	114.005	243.622	178.575	178.734	108.296	96.8673	212.335	139.166
56	ssc-mir-105-2	tgtgcatcgtggTCAAATGCTCAGACTCCTGTGGTggctgcttatgcaccACGGATGTTTGAGCATGTGCTAtggtgtcta	81	X	-	141093619	141093698	ssc-miR-105-2-3p	CCACGGATGTTTGAGCATGTGCT	23	Diff	37.5842	47.9924	63.94	49.8389	29.8624	31.2179	32.9923	31.3575
57	ssc-mir-106a	ccttggccgtgtAAAAGTGCTTACAGTGCAGGTAGCtttttgagatctactgcaatgcaagcacttcttacattaccatgg	81	X	-	126200183	126200263	ssc-miR-106a-5p	CAAAGTGCTTACAGTGCAGGTAG	23	Diff	4562.61	6595.36	5807.96	5655.31	3534.62	2965.78	4646	3715.46
57	ssc-mir-106a	ccttggccatgtAAAAGTGCTTACAGTGCAGGTAGctttttgagatctaCTGCAATGTAAGCACTTCTTACattaccatgg	81	X	-	126200183	126200263	ssc-miR-106a-3p	ACTGCAATGCAAGCACTTCTTAC	23	Diff	1.25281	0.81343	1.82686	1.2977	16.5503	4.59087	10.1515	10.4309
58	ssc-mir-107	ttctctgtgctttcAGCTTCTTTACAGTGTTGCCTTGtggcatggagttcaAGCAGCATTGTACAGGGCTATCAaagcacagagagc	87	14	-	110407095	110407181	ssc-miR-107-5p	AGCTTCTTTACAGTGTTGCCTTG	23	Yes	0	3.25372	7.30743	3.52038	20.1481	23.8725	30.4545	24.825
58	ssc-mir-107	ttctctctgctttcagcttctttacagtgttgccttgtggcatggagttcaAGCAGCATTGTACAGGGCTATCAaagcacagagagc	87	14	-	110407095	110407181	ssc-miR-107-3p	AGCAGCATTGTACAGGGCTAT	21	Diff	3455.03	3403.39	3532.23	3463.55	7385.49	5259.91	5645.35	6096.92
59	ssc-mir-122	ccttagcagagctgTGGAGTGTGACAATGGTGTTTGTgtccaaactatcaaacgccattatcacactaaatagctactgttaggc	85	1	-	179916327	179916422	ssc-miR-122-5p	TGGAGTGTGACAATGGTGTTTGT	23	Yes	181.657	236.708	2859.95	1092.77	46.7724	89.0628	74.4442	70.0932
59	ssc-mir-122	ccttagcagagctgTGGAGTGTGACAATGGTGTTTGtgtctaaactatcaAACGCCATTATCACACTAAATAgctactgctaggc	85	1	-	179916327	179916422	ssc-miR-122-3p	AACGCCATTATCACACTAAAT	21	Diff	1.25281	0.81343	3.65372	1.90665	0.719576	0	0	0.239859
60	ssc-mir-124a-2	ctctgCGTGTTCACAGCGGACCTTGATttaatgtctatacaatTAAGGCACGCGGTGAATGCCaagag	68	14	-	14443005	14443089	ssc-miR-124a-2-5p	CGTGTTCACAGCGGACCTTGAT	22	Yes	1.25281	3.25372	0.456714	1.65441	2.15873	2.75452	2.53787	2.48371
60	ssc-mir-124a-2	aggcctctctctccgtgttcacagcggaccttgatttaaatgtccatacaatTAAGGCACGCGGTGAATGCCAagaatggggctg	85	14	-	14443005	14443089	ssc-miR-124a-2-3p	TAAGGCACGCGGTGAATGCC	20	Diff	51.9914	105.339	54.349	70.5599	108.296	67.4857	236.022	137.268
61	ssc-mir-124a-1	atcaagattagaggctctgctctcCGTGTTCACAGCGGACCTTGATttaatgtcatacaatTAAGGCACGCGGTGAATGCCaagagcggagcctacggctgcacttgaa	109	4	-	76136452	76136558	ssc-miR-124a-1-5p	CGTGTTCACAGCGGACCTTGAT	22	Yes	1.25281	3.25372	0.456714	1.65441	2.15873	2.75452	2.53787	2.48371
61	ssc-mir-124a-1	tcaagaccagactctgccctccgtgttcacagcggaccttgatttaatgtcatacaatTAAGGCACGCGGTGAATGCCAagagcggagcctacggctgcacttga	105	4	-	76136452	76136558	ssc-miR-124a-1-3p	TAAGGCACGCGGTGAATGCC	20	Diff	51.9914	105.339	54.349	70.5599	108.296	67.4857	236.022	137.268
62	ssc-mir-125b-1	cctctcagTCCCTGAGACCCTAACTTGTGAtgtttaccgtttaaatccacgggttaggctcttgggagctgcgagccgtg	80	9	-	54334906	54334993	ssc-miR-125b-1-5p	TCCCTGAGACCCTAACTTGTGA	22	Yes	159020	151316	161548	157295	21392.3	19082.4	23199.5	21224.7
62	ssc-mir-125b-1	tgcgctcctctcagTCCCTGAGACCCTAACTTGTGAtgtttaccgtttaaatccACGGGTTAGGCTCTTGGGAGCTgcgagtcgtgct	88	9	-	54334906	54334993	ssc-miR-125b-1-3p	ACGGGTTAGGCTCTTGGGAGT	21	Diff	2318.94	2205.21	3335.84	2620	1796.78	1452.55	1263.86	1504.4
63	ssc-mir-125a	ggcctctgagTCCCTGAGACCCTTTAACCTGTGaggacatccagggtcacaggtgaggttcttgggagcctggcgtccgg	80	6	+	51858848	51858933	ssc-miR-125a-5p	TCCCTGAGACCCTTTAACCTGTG	23	Yes	23595.3	35345.2	26596.3	28512.3	10880	10268.8	17645	12931.3
63	ssc-mir-125a	ctgggTCCCTGAGACCCTTTAACCTGTGAggacatccagggtcACAGGTGAGGTTCTTGGGAGCCtgg	68	6	+	51858848	51858933	ssc-miR-125a-3p	ACAGGTGAGGTTCTTGGGAGC	21	Diff	265.595	222.066	385.467	291.043	120.889	118.444	91.3634	110.232
64	ssc-mir-126	cgacgggaCATTATTACTTTTGGTACGCGctgtgacacttcaaacTCGTACCGTGAGTAATAATGCGctgtcg	73	1	+	313734663	313734745	ssc-miR-126-5p	CATTATTACTTTTGGTACGCG	21	Yes	2133.53	967.168	1162.8	1421.16	9827.97	8392.1	6593.39	8271.15
64	ssc-mir-126	cgacgggaCATTATTACTTTTGGTACGCGctgtgacacttcaaacTCGTACCGTGAGTAATAATGCGctgtcg	73	1	+	313734663	313734745	ssc-miR-126-3p	TCGTACCGTGAGTAATAATGCG	22	Yes	6726.31	4166.39	5537.21	5476.64	4160.59	3899.48	3906.63	3988.9
65	ssc-mir-127	tgtgatcactgtctccagcctgCTGAAGCTCAGAGGGCTCTGATtcagaaagatcaTCGGATCCGTCTGAGCTTGGCTggtcggaagtctcatcatc	97	7	+	132099535	132099660	ssc-miR-127-5p	CTGAAGCTCAGAGGGCTCTGATT	23	Diff	491.1	609.259	503.299	534.553	2355.17	2294.51	720.755	1790.15
65	ssc-mir-127	atcgctgtctccagcctgctgaagctcagagggctctgattcagaaagatcaTCGGATCCGTCTGAGCTTGGCTggtcgg	80	7	+	132099535	132099660	ssc-miR-127-3p	TCGGATCCGTCTGAGCTTGGCT	22	Yes	191151	154120	192627	179299	140072	135053	118733	131286
66	ssc-mir-128-1	tgttggattCGGGGCCGTAGCACTGTCTGAGAggtgtatatttcTCACAGTGAACCGGTCTCTTTttcagctgct	75	15	-	18661608	18661716	ssc-miR-128-1-5p	CGGGGCCGTAGCACTGTCTGAGA	23	Yes	46.3538	54.4998	68.5072	56.4536	42.455	22.9543	50.7574	38.7222
66	ssc-mir-128-1	tgagctgttggattcggggccgtagcactgtctgagaggtttacatttcTCACAGTGAACCGGTCTCTTTttcagctgcttc	82	15	-	18661608	18661716	ssc-miR-128-1-3p	TCACAGTGAACCGGTCTCTTT	21	Yes	7357.72	10462.3	9833.98	9218.01	17611.3	13689	16565.5	15955.3
67	ssc-mir-128-2	gcagtgggaaggggggccgaggcactgtccgagagtgagtagcaggtcTCACAGTGAACCGGTCTCTTTccctactgtgt	80	13	+	22859188	22859271	ssc-miR-128-2-5p	GGGGGCCGAGGCACTGTCCGAGA	23	New	20.0449	29.2835	52.9789	34.1024	0.719576	0.918173	0	0.545916
67	ssc-mir-128-2	gcagtgggaaggggggccgaggcactgtccgagagtgagtagcaggtcTCACAGTGAACCGGTCTCTTTccctactgtgt	80	13	+	22859188	22859271	ssc-miR-128-2-3p	TCACAGTGAACCGGTCTCTTT	21	Yes	7357.72	10462.3	9833.98	9218.01	17611.3	13689	16565.5	15955.3
68	ssc-mir-129b	ccctttggatCTTTTTGCGGTCTGGGCTTGCtgttcctctctacagtagtcaggaagcccttaccccaaaaagtatctgcggga	84	18	+	21181553	21181636	ssc-miR-129b-5p	CTTTTTGCGGTCTGGGCTTGC	21	Yes	31.9465	45.9588	56.6326	44.846	41.3756	44.5314	143.813	76.5732
68	ssc-mir-129b	tggatCTTTTTGCGGTCTGGGCTTGCtgttcctctcaacagtagtcaggAAGCCCTTACCCCAAAAAGTATct	73	18	+	21181553	21181636	ssc-miR-129b-3p	AAGCCCTTACCCCAAAAAGTAT	22	Yes	5.63762	19.5223	6.394	10.518	8.9947	2.75452	15.2272	8.99215
69	ssc-mir-129a	cttcgtgaatCTTTTTGCGGTCTGGGCTTGCtgtacataactcaatagccggAAGCCCTTACCCCAAAAAGCATtcgcgg	80	2	-	20324620	20324715	ssc-miR-129a-5p	CTTTTTGCGGTCTGGGCTTGC	21	Yes	31.9465	45.9588	56.6326	44.846	41.3756	44.5314	143.813	76.5732
69	ssc-mir-129a	cttcgtgaatCTTTTTGCGGTCTGGGCTTGCtgtacataactcaatagccggAAGCCCTTACCCCAAAAAGCATtcgcgg	80	2	-	20324620	20324715	ssc-miR-129a-3p	AAGCCCTTACCCCAAAAAGCAT	22	Yes	13.1545	17.8955	18.2686	16.4395	47.1322	33.0542	120.126	66.7708
70	ssc-mir-130b	ggcctgcccgacACTCTTTCCCTGTTGCACTACtataggccgctgggaagCAGTGCAATGATGAAAGGGCATcggtcaggtc	82	14	-	53695553	53695654	ssc-miR-130b-5p	ACTCTTTCCCTGTTGCACTACT	22	Diff	2508.12	2354.88	3363.25	2742.08	1353.52	989.791	1334.92	1226.08
70	ssc-mir-130b	gcctgcctgacactctttccctgttgcactactgtgggccactgggaagCAGTGCAATGATGAAAGGGCATcagtcaggc	80	14	-	53695553	53695654	ssc-miR-130b-3p	CAGTGCAATGATGAAAGGGCAT	22	Yes	731.638	724.766	711.104	722.503	2383.24	1967.19	2869.49	2406.64
71	ssc-mir-130a	tgctgctggccagaGCTCTTTTCACATTGTGCTACTgtctgcacctgtcactagCAGTGCAATGTTAAAAGGGCattggcc	81	2	-	12929884	12929967	ssc-miR-130a-5p	GCTCTTTTCACATTGTGCTACT	22	Yes	6.26403	5.69401	13.7014	8.55316	68.3597	52.3359	27.0706	49.2554
71	ssc-mir-130a	cgggccggagctcttttcacattgtgctactgtctgcacctatcactagCAGTGCAATGTTAAAAGGGCATtggccacg	79	2	-	12929884	12929967	ssc-miR-130a-3p	CAGTGCAATGTTAAAAGGGCAT	22	Yes	2614.6	2472.01	2289.51	2458.71	10768.5	9377.76	10170.1	10105.4
72	ssc-mir-132	ccgcccccgcgtctccagggcaACCGTGGCTTTCGATTGTTACTgtgggaactggaggTAACAGTCTACAGCCATGGTCGccccgcagcacgcccacgcgc	101	12	-	50015711	50015811	ssc-miR-132-5p	ACCGTGGCTTTAGATTGTTACT	22	Diff	32.5729	17.082	31.0566	26.9039	171.259	132.217	336.691	213.389
72	ssc-mir-132	ctccagggcaaccgtggctttcgattgttactgtgggaaccggaggTAACAGTCTACAGCCATGGTCGccccgcagca	78	12	-	50015711	50015811	ssc-miR-132-3p	TAACAGTCTACAGCCATGGTCG	22	Yes	155.348	175.701	188.166	173.072	173.418	127.626	289.317	196.787
73	ssc-mir-133a-1	cgggacccaaatgctttgctaaAGCTGGTAAAATGGAACCAAATcaactgttgaatggatTTGGTCCCCTTCAACCAGCTGtagctgcgcattgacagcgccg	103	17	-	69274653	69274755	ssc-miR-133a-1-5p	AGCTGGTAAAATGGAACCAAAT	22	Yes	288.772	410.782	289.1	329.551	647.978	519.227	484.733	550.646
73	ssc-mir-133a-1	cgggacccaaatgctttgctaaAGCTGGTAAAATGGAACCAAATcaactgttgaatggatTTGGTCCCCTTCAACCAGCTGtagctgcgcattgacagcgccg	103	17	-	69274653	69274755	ssc-miR-133a-1-3p	TTGGTCCCCTTCAACCAGCTGT	22	Diff	12506.1	16388.6	13128.4	14007.7	65049.2	45418.1	49139.4	53202.2
74	ssc-mir-133a-2	tagAGCTGGTAAAATGGAACCAAATcgcctcttcaatggatTTGGTCCCCTTCAACCAGCTGtagctatgcat	73	6	+	99485201	99485288	ssc-miR-133a-2-5p	AGCTGGTAAAATGGAACCAAAT	22	Yes	288.772	410.782	289.1	329.551	647.978	519.227	484.733	550.646
74	ssc-mir-133a-2	tagAGCTGGTAAAATGGAACCAAATcgcctcttcaatggatTTGGTCCCCTTCAACCAGCTGtagctatgcat	73	6	+	99485201	99485288	ssc-miR-133a-2-3p	TTGGTCCCCTTCAACCAGCTGT	22	Diff	12506.1	16388.6	13128.4	14007.7	65049.2	45418.1	49139.4	53202.2
75	ssc-mir-133b	cctgctctggctggtcaaacggaaccaagtccgtcttcctgagaggTTTGGTCCCCTTCAACCAGCTATagcagggctgg	80	7	+	52430285	52430388	ssc-miR-133b-5p	GCTGGTCAAACGGAACCAAGTC	22	New	6.26403	8.1343	12.788	9.06211	145.354	106.508	59.217	103.693
75	ssc-mir-133b	cctgctctggctggtcaaacggaaccaagtccgtcttcctgagaggTTTGGTCCCCTTCAACCAGCTATagcagggctgg	80	7	+	52430285	52430388	ssc-miR-133b-3p	TTTGGTCCCCTTCAACCAGCT	21	Diff	2157.33	2528.14	2404.75	2363.41	6698.41	5552.35	4017.73	5422.83
76	ssc-mir-135-1	aggcctcgctgttctcTATGGCTTTTTATTCCTATGTGAttctactgctcattcatatagggattggagccgtggcgcacggcggggaca	90	13	+	37564051	37564140	ssc-miR-135-1-5p	TATGGCTTTTTATTCCTATGTGA	23	Yes	106.488	78.9027	65.3102	83.5671	341.799	319.065	345.15	335.338
76	ssc-mir-135-1	aggcctcgctgttctcTATGGCTTTTTATTCCTATGTGAttctactgctcactcaTATAGGGATTGGAGCCGTGGCGcacggcggggaca	90	13	+	37564051	37564140	ssc-miR-135-1-3p	ATATAGGGATTGGAGCCGTGGC	22	Diff	125.281	136.656	193.647	151.861	55.4074	42.236	33.8383	43.8272
77	ssc-mir-135-2	agataaattcactctagtgcttTATGGCTTTTTATTCCTATGTGAtagtaataaagtctcatgtagggatggaagccatgaaatacattgtgaaaaatca	100	5	-	90552018	90552148	ssc-miR-135-2-5p	TATGGCTTTTTATTCCTATGTGA	23	Yes	106.488	78.9027	65.3102	83.5671	341.799	319.065	345.15	335.338
77	ssc-mir-135-2	tTATGGCTTTTTATTCCTATGTGAtagtaataaagtctcaTGTAGGGATGGAAGCCATGAAA	62	5	-	90552018	90552148	ssc-miR-135-2-3p	TGTAGGGATGGAAGCCATGAAA	22	Yes	73.9155	40.6715	137.928	84.1716	5.03703	3.67269	16.9191	8.54295
78	ssc-mir-136	tgagccctcggaggACTCCATTTGTTTTGATGATGGAttcttacgctccatcatcgtctcaaatgagtcttcagagggttct	82	7	+	132079189	132079280	ssc-miR-136-5p	ACTCCATTTGTTTTGATGATG	21	Diff	170.382	139.097	153.456	154.311	2925.08	1941.02	1314.62	2060.24
78	ssc-mir-136	tgagccctcggaggACTCCATTTGTTTTGATGATGGAttcttatgctcCATCATCGTCTCAAATGAGTCTtcagagggttct	82	7	+	132079189	132079280	ssc-miR-136-3p	CATCATCGTCTCAAATGAGTCT	22	Yes	5002.45	2879.54	3706.69	3862.9	27248.2	25629	9953.53	20943.6
79	ssc-mir-137	ctcttcggtgACGGGTATTCTTGGGTGGATAATacggattacgttgTTATTGCTTAAGAATACGCGTAGtcgaggaga	78	4	-	131567064	131567168	ssc-miR-137-5p	ACGGGTATTCTTGGGTGGATAAT	23	Yes	0	0	0.913429	0.304476	0	0	0	0
79	ssc-mir-137	actctcttcggtgacgggtattcttgggtggataatacggattacgttgTTATTGCTTAAGAATACGCGTAGtcgaggagag	82	4	-	131567064	131567168	ssc-miR-137-3p	TTATTGCTTAAGAATACGCGT	21	Diff	38.837	74.8356	37.4506	50.3744	261.926	300.243	470.352	344.173
80	ssc-mir-138	gcggtggggcAGCTGGTGTTGTGAATCAGGCcgttgccaatcagagaacggctacttcacaacaccagggtcacaccccaccaca	85	13	+	30329399	30329488	ssc-miR-138-5p	AGCTGGTGTTGTGAATCAGGCCG	23	Diff	26.3089	32.5372	28.3163	29.0541	89.2274	74.372	191.186	118.262
80	ssc-mir-138	ccctggcatggtgtggtggggcAGCTGGTGTTGTGAATCAGGCCGttgccaatcagagaacgGCTACTTCACAACACCAGGGCCacaccacactacagg	99	13	+	30329399	30329488	ssc-miR-138-3p	GCTACTTCACAACACCAGGGT	21	Diff	0	0.81343	0	0.271143	4.31746	0.918173	1.69191	2.30918
81	ssc-mir-139	gtgtatTCTACAGTGCACGTGTCTCCAGtgtggctcggaggcTGGAGACGCGGCCCTGTTGGAGTaac	68	9	-	7935614	7935709	ssc-miR-139-5p	TCTACAGTGCACGTGTCTCCAGT	23	Diff	859.424	1233.97	1077.85	1057.08	278.476	233.216	448.357	320.016
81	ssc-mir-139	gtgtatTCTACAGTGCACGTGTCTCCAGtgtggctcggaggcTGGAGACGCGGCCCTGTTGGAGTaac	68	9	-	7935614	7935709	ssc-miR-139-3p	TGGAGACGCGGCCCTGTTGGAGT	23	Yes	85.1908	191.156	132.447	136.265	21.5873	22.9543	52.4493	32.3303
82	ssc-mir-140	cctgccAGTGGTTTTACCCTATGGTAGgttacgtcatgctgttcTACCACAGGGTAGAACCACGGACagg	70	scaffold	+	107242	107380	ssc-miR-140-5p	CAGTGGTTTTACCCTATGGTAG	22	Diff	497.364	470.163	359.891	442.472	516.656	338.806	377.297	410.919
82	ssc-mir-140	cctgccAGTGGTTTTACCCTATGGTAGgttacgtcatgctgttcTACCACAGGGTAGAACCACGGACagg	70	scaffold	+	107242	107380	ssc-miR-140-3p	ACCACAGGGTAGAACCACGGAC	22	Diff	69624.6	53944.2	70842.8	64803.9	10059	4201.56	6068.9	6776.47
83	ssc-mir-142	gtgcagtcaccCATAAAGTAGAAAGCACTACTaacagcactggagggTGTAGTGTTTCCTACTTTATGGatgagtgtact	80	12	+	36203904	36204009	ssc-miR-142-5p	CATAAAGTAGAAAGCACTACT	21	Yes	48.8594	44.7387	46.5849	46.7276	1137.65	819.929	575.251	844.276
83	ssc-mir-142	gtgcagtcaccCATAAAGTAGAAAGCACTACTaacagcactggagggTGTAGTGTTTCCTACTTTATGGatgagtgtact	80	12	+	36203904	36204009	ssc-miR-142-3p	TGTAGTGTTTCCTACTTTATGGA	23	Diff	36.3313	25.2163	26.4894	29.3457	163.344	134.053	118.434	138.61
84	ssc-mir-143	gtcccccagccggaGGTGCAGTGCTGCATCTCTGGtcagctgggagtcTGAGATGAAGCACTGTAGCTCgggaagggaga	80	2	+	157344726	157344828	ssc-miR-143-5p	GGTGCAGTGCTGCATCTCTGGT	22	Diff	250.561	241.589	267.635	253.261	121.608	75.2902	54.1412	83.6799
84	ssc-mir-143	gtcccccagccggaGGTGCAGTGCTGCATCTCTGGtcagctgggagtcTGAGATGAAGCACTGTAGCTCgggaagggaga	80	2	+	157344726	157344828	ssc-miR-143-3p	TGAGATGAAGCACTGTAGCTCT	22	Diff	20879.3	11748.4	19703.6	17443.7	44941.1	31407	22722.4	33023.5
85	ssc-mir-144	tggggccctggctgGGATATCATCATATACTGTAAGtttgcgatgagacacTACAGTATAGATGATGTACTagtccgggcaccccc	86	12	+	47176951	47177050	ssc-miR-144-5p	GGATATCATCATATACTGTAAGT	23	Diff	81.4323	88.6639	54.8057	74.9673	764.909	323.197	130.277	406.128
85	ssc-mir-144	gccctggctgggatatcatcatatactgtaagtttgcgatgagacacTACAGTATAGATGATGTACtagtccgggt	76	12	+	47176951	47177050	ssc-miR-144-3p	TACAGTATAGATGATGTACT	20	Diff	122.775	33.3506	57.546	71.2239	1608.25	630.785	216.565	818.534
86	ssc-mir-145	caccttgtcctcacgGTCCAGTTTTCCCAGGAATCCCTTagatgctgagatggGGATTCCTGGAAATACTGTTCTtgaggtcatgg	86	2	+	157346127	157346215	ssc-miR-145-5p	GTCCAGTTTTCCCAGGAATCCCT	23	Diff	1275.36	1987.21	1681.62	1648.06	451.894	501.323	477.12	476.779
86	ssc-mir-145	caccttgtcctcacgGTCCAGTTTTCCCAGGAATCCCTTagatgctgagatggGGATTCCTGGAAATACTGTTCTtgaggtcatgg	86	2	+	157346127	157346215	ssc-miR-145-3p	GGATTCCTGGAAATACTGTTCT	22	Yes	121.522	87.8505	110.525	106.632	50.3703	46.8268	40.6059	45.9344
87	ssc-mir-146b	gaactttggccacctggctcTGAGAACTGAATTCCATAGGCtgtgagctctagcaaatgccctaggaactcagttctggtgcccggctgtgctatagtc	99	14	+	123301746	123301850	ssc-miR-146b-5p	TGAGAACTGAATTCCATAGGCTGT	24	Diff	185.415	261.925	197.301	214.88	531.767	482.5	330.769	448.345
87	ssc-mir-146b	cctggctcTGAGAACTGAATTCCATAGGCTgtgagctccagcaaaTGCCCTAGGGACTCAGTTCTGGtgcccgg	74	14	+	123301746	123301850	ssc-miR-146b-3p	TGCCCTAGGAACTCAGTTCTGGT	23	Diff	0	0.81343	0	0.271143	0	1.83635	3.38383	1.74006
88	ssc-mir-146a	tactcagcttTGAGAACTGAATTCCATGGGTTgtgtcattgtcagaCCTGTGAAGTTTAGTTCTTCAGctgggatatc	78	16	-	68394511	68394607	ssc-miR-146a-5p	TGAGAACTGAATTCCATGGGTT	22	Yes	224.252	273.313	238.405	245.323	487.873	221.739	307.082	338.898
89	ssc-mir-148a	gaggcAAAGTTCTGAGACACTCCGACTctgaatatgatagaagTCAGTGCACTACAGAACTTTGTctc	68	18	+	51216008	51216118	ssc-miR-148a-5p	AAAGTTCTGAGACACTCCGACT	22	Yes	83.9379	70.7684	91.3429	82.0164	475.64	360.842	192.878	343.12
89	ssc-mir-148a	gaggcAAAGTTCTGAGACACTCCGACTctgaatatgatagaagTCAGTGCACTACAGAACTTTGTctc	68	18	+	51216008	51216118	ssc-miR-148a-3p	TCAGTGCACTACAGAACTTTGT	22	Yes	22581.8	17507.1	19030.8	19706.6	76391.6	62046	48524.9	62320.9
90	ssc-mir-148b	atttgaggtGAAGTTCTGTTATACACTCAGGCtgtggctctctgaaagTCAGTGCATCACAGAACTTTGTctcgaaagct	80	5	+	20388169	20388277	ssc-miR-148b-5p	GAAGTTCTGTTATACACTCAGGCT	24	Diff	31.3201	34.9775	33.7969	33.3648	337.481	307.588	109.974	251.681
90	ssc-mir-148b	atttgaggtGAAGTTCTGTTATACACTCAGGCtgtggctctctgaaagTCAGTGCATCACAGAACTTTGTctcgaaagct	80	5	+	20388169	20388277	ssc-miR-148b-3p	TCAGTGCATCACAGAACTTTGT	22	Yes	4901.6	5311.29	5875.18	5362.69	5497.92	5483.79	6114.58	5698.76
91	ssc-mir-149	gcccaggcTCTGGCTCCGTGTCTTCACTCCCgtgtgtgtccgaggagggagggagggacgggggctgtgctggggc	76	15	-	154447008	154447110	ssc-miR-149-5p	TCTGGCTCCGTGTCTTCACTCCC	23	Yes	1781.49	2240.19	1661.53	1894.4	1272.93	1144.96	2913.48	1777.12
91	ssc-mir-149	gccggcgcccaggcTCTGGCTCCGTGTCTTCACTCCCgtgtgtgtccaccgaggGAGGGAGGGACGGGGGCTGTGCtggggcggccggga	90	15	-	154447008	154447110	ssc-miR-149-3p	GAGGGAGGGACGGGGGCTGTGC	22	Yes	13.7809	10.5746	30.1432	18.1662	5.03703	4.59087	11.8434	7.1571
92	ssc-mir-150-2	ctcggccctaTCTCCCAACCCTTGTACCAGTGcgtgcctcagtccctggtacaggaatggggggcagggacctgggg	77	6	-	50309879	50309955	ssc-miR-150-2-5p	TCTCCCAACCCTTGTACCAGTG	22	Yes	50.1122	41.4849	57.546	49.7144	63.3227	40.3996	113.358	72.3602
93	ssc-mir-151	ttttcctgcccTCGAGGAGCTCACAGTCTAGTacgtctcatcccctaCTAGACTGAAGCTCCTTGAGGAcagggatcgtc	80	scaffold	+	7084	7177	ssc-miR-151-5p	TCGAGGAGCTCACAGTCTAGT	21	Yes	24164.1	20079.1	31074.9	25106	10349.7	9133.99	9566.93	9683.53
93	ssc-mir-151	ttttcctgcccTCGAGGAGCTCACAGTCTAGTacgtctcatcccctaCTAGACTGAAGCTCCTTGAGGAcagggatcgtc	80	scaffold	+	7084	7177	ssc-miR-151-3p	CTAGACTGAAGCTCCTTGAGG	21	Diff	4031.53	3605.12	4572.63	4069.76	6367.53	4533.94	4050.44	4983.97
94	ssc-mir-152	tgtcccccccggcccAGGTTCTGTGATACACTCCGACTcgggctctggagcagTCAGTGCATGACAGAACTTGGgcccggaaggacc	87	12	-	24289531	24289641	ssc-miR-152-5p	AGGTTCTGTGATACACTCCGACT	23	Yes	45.101	30.9103	48.4117	41.4744	163.344	134.971	76.1361	124.817
94	ssc-mir-152	cggcccaggttctgtgatacactccgactcgggctctggagcagTCAGTGCATGACAGAACTTGGgcccggacggacctt	80	12	-	24289531	24289641	ssc-miR-152-3p	TCAGTGCATGACAGAACTTGG	21	Yes	20274.8	14147.2	23492.9	19305	4544.48	4493.54	5217.02	4751.68
95	ssc-mir-155	ctatatgctgTTAATGCTAATTGTGATAGGGGtttttacctccgtctgacTCCTACATGTTAGCATTAACAgggtatgatg	81	13	-	199063324	199063434	ssc-miR-155-5p	TTAATGCTAATTGTGATAGGGGTT	24	Diff	141.567	332.693	244.799	239.686	333.164	389.305	428.054	383.508
95	ssc-mir-155	ctatatgctgTTAATGCTAATTGTGATAGGGGtttttacctccgtctgacTCCTACATGTTAGCATTAACAgggtatgatg	81	13	-	199063324	199063434	ssc-miR-155-3p	CTCCTACATGTTAGCATTAACA	22	Diff	0	0	0	0	1.43915	0	0	0.479717
96	ssc-mir-181b-1	ggtcacaatcAACATTCATTGCTGTCGGTGGGTTgaactgtgtagacaagctcactgaacaatgaatgcaactgtggccc	80	10	-	26426852	26426961	ssc-miR-181b-1-5p	AACATTCATTGCTGTCGGTGGGTT	24	Yes	6617.94	10792	8150.37	8520.12	7972.42	6879.41	7912.38	7588.07
96	ssc-mir-181b-1	cctgtgcagagattattttttaaaaggtcacaatcAACATTCATTGCTGTCGGTGGGTtgaactgtgtggacaagCTCACTGAACAATGAATGCAActgtggccccgctt	110	10	-	26426852	26426961	ssc-miR-181b-1-3p	CTCACTGAACAATGAATGCAA	21	Yes	31.3201	11.388	54.8057	32.5046	39.5767	33.0542	52.4493	41.6934
97	ssc-mir-181b-2	atggctgcactcAACATTCATTGCTGTCGGTGGGTTtgagtctgaatcaactcactgatcaatgaatgcaaactgcggaccaaaca	86	1	+	299324011	299324099	ssc-miR-181b-2-5p	AACATTCATTGCTGTCGGTGGGTT	24	Yes	6617.94	10792	8150.37	8520.12	7972.42	6879.41	7912.38	7588.07
97	ssc-mir-181b-2	ttgatggctgcactcAACATTCATTGCTGTCGGTGGGTttgaatgtcaaccaaCTCACTGATCAATGAATGCAAActgcgggccaaaaa	89	1	+	299324011	299324099	ssc-miR-181b-2-3p	CTCACTGATCAATGAATGCAAA	22	Yes	16.2865	14.6417	21.9223	17.6168	36.6984	17.4453	25.3787	26.5075
98	ssc-mir-181a-1	gagtttagaggttgcttcagtgAACATTCAACGCTGTCGGTGAGTTtggaattcaaatcaaaaccatcgaccgttgattgtaccctatggccaaccatcagctc	104	10	-	26427015	26427122	ssc-miR-181a-1-5p	AACATTCAACGCTGTCGGTGAGT	23	Diff	32721.4	42073	32420.8	35738.4	32456.8	31466.3	40618.2	34847.1
98	ssc-mir-181a-1	tgagttttgaggttgcttcagtgAACATTCAACGCTGTCGGTGAGTttggaattaaaatcaaaACCATCGACCGTTGATTGTACCctatggctaaccatcatctactcca	110	10	-	26427015	26427122	ssc-miR-181a-1-3p	ACCATCGACCGTTGATTGTACC	22	Yes	1008.51	643.423	1374.71	1008.88	1207.81	952.452	848.495	1002.92
99	ssc-mir-181a-2	actccaaggAACATTCAACGCTGTCGGTGAGTTtgggatttgaaaaaaccaccgaccgttgactgtaccttggggttctt	80	1	+	299322123	299322232	ssc-miR-181a-2-5p	AACATTCAACGCTGTCGGTGAGT	23	Diff	32721.4	42073	32420.8	35738.4	32456.8	31466.3	40618.2	34847.1
99	ssc-mir-181a-2	AACATTCAACGCTGTCGGTGAGTttttagatttaaaagaaaCCATCGACCGTTGACTGTGCC	62	1	+	299322123	299322232	ssc-miR-181a-2-3p	ACCACCGACCGTTGACTGTACC	22	Diff	3966.38	3743.41	5407.96	4372.58	2427.85	1978.97	2721.44	2376.09
100	ssc-mir-181d	tcacaatcAACATTCATTGTTGTCGGTGGGTTgtgagacggaggccagaCCCACCGAGGGATGAATGTCACtgtggctgg	80	2	-	65553461	65553588	ssc-miR-181d-5p	AACATTCATTGTTGTCGGTGGGTT	24	Yes	1609.23	2237.2	2094.34	1980.26	2402.9	1964.89	1744.08	2037.29
100	ssc-mir-181d	tcacaatcAACATTCATTGTTGTCGGTGGGTTgtgagacggaggccagaCCCACCGAGGGATGAATGTCACtgtggctgg	80	2	-	65553461	65553588	ssc-miR-181d-3p	CCCACCGAGGGATGAATGTCA	21	Diff	2.50561	0	1.82686	1.44416	0.719576	0	0	0.239859
101	ssc-mir-181c	caagggtttgggggAACATTCAACCTGTCGGTGAGTttgggcagctcaggcaaaccatcgaccgttgagtggaccccgaggcctgga	87	2	-	65553658	65553760	ssc-miR-181c-5p	AACATTCAACCTGTCGGTGAGTT	23	Diff	658.976	875.251	474.983	669.736	7696.59	6609.93	3238.32	5848.28
101	ssc-mir-181c	cggaaaatttgccaagggtttgggggAACATTCAACCTGTCGGTGAGTttgggcagctcaggcaAACCATCGACCGTTGAGTGGACcctgaggcctggaattgccatcct	110	2	-	65553658	65553760	ssc-miR-181c-3p	ACCATCGACCGTTGAGTGGACC	22	Diff	394.634	272.499	469.959	379.031	634.306	508.974	284.242	475.841
102	ssc-mir-182	tcgcaccgttTTTGGCAATGGTAGAACTCACACTggtgagataatgggatccggtggttctagacttgccaactatggtgcgag	84	18	+	20035199	20035303	ssc-miR-182-5p	TTTGGCAATGGTAGAACTCACACT	24	Yes	432.218	706.871	534.356	557.815	564.867	354.415	380.681	433.321
102	ssc-mir-182	gagctgcttgcctccccccgttTTTGGCAATGGTAGAACTCACACTggtgaggtaacaggatccggTGGTTCTAGACTTGCCAACTAtggggcgaggactcagccggcac	110	18	+	20035199	20035303	ssc-miR-182-3p	GGTGGTTCTAGACTTGCCAACT	22	Diff	1.25281	0.81343	0.913429	0.993221	0	0.918173	0	0.306058
103	ssc-mir-183	ctgtgTATGGCACTGGTAGAATTCACTGtgaacagtctcggtcagtgaattaccgaagggccataaacag	70	18	+	20030634	20030739	ssc-miR-183-5p	TATGGCACTGGTAGAATTCACT	22	Diff	349.533	614.14	601.95	521.874	125.206	88.1446	116.742	110.031
103	ssc-mir-183	ccgcagagtgtgactcctgttctgtgTATGGCACTGGTAGAATTCACTgtgaacagtctcagtcaGTGAATTACCGAAGGGCCATAAacagagcagagacagatccacga	110	18	+	20030634	20030739	ssc-miR-183-3p	TGAATTACCGAAGGGCCATAA	21	Diff	2.50561	2.44029	3.65372	2.86654	3.59788	1.83635	0	1.81141
104	ssc-mir-184	ccagtcacatccccttatcacttttccagccagctttgtgactctaaatgtTGGACGGAGAACTGATAAGGGTaggtgattga	83	7	+	53883626	53883708	ssc-miR-184-3p	TGGACGGAGAACTGATAAGGGT	22	Yes	26.3089	28.4701	74.9012	43.2267	25.9047	26.627	55.8332	36.1216
105	ssc-mir-185	ggtgagggatTGGAGAGAAAGGCAGTTCCTGAtggtcccctccccaggggctggctttcctctggtccttccctcc	76	14	+	55086516	55086622	ssc-miR-185-5p	TGGAGAGAAAGGCAGTTCCTGA	22	Yes	2325.21	3086.15	3716.74	3042.7	364.106	329.624	287.625	327.118
105	ssc-mir-185	agggggcgagggatTGGAGAGAAAGGCAGTTCCTGAtggtcccctccccAGGGGCTGGCTTTCCTCTGGTCcttccctccca	82	14	+	55086516	55086622	ssc-miR-185-3p	AGGGGCTGGCTTTCCTCTGGT	21	Diff	103.983	81.343	102.304	95.8766	43.1746	35.8088	18.6111	32.5315
106	ssc-mir-186	tgcttataactttcCAAAGAATTCTCCTTTTGGGCTTtatgattttattttaagcccaaaggtgaattttttgggaagtttg	82	6	+	131558966	131559047	ssc-miR-186-5p	CAAAGAATTCTCCTTTTGGGCTT	23	Yes	876.964	1370.63	627.526	958.373	14216.7	11679.2	8733.66	11543.2
106	ssc-mir-186	tgcttgtaactttcCAAAGAATTCTCCTTTTGGGCTttctggttttattttaaGCCCAAAGGTGAATTTTTTGGGaagtttgagct	86	6	+	131558966	131559047	ssc-miR-186-3p	GCCCAAAGGTGAATTTTTTGG	21	Diff	0	0.81343	0	0.271143	1.43915	1.83635	0	1.09183
107	ssc-mir-187	tgagacctcgggctacaacacgggactcgggcgctgctctgaccccTCGTGTCTTGTGTTGCAGCCGGagggacgcag	78	6	-	112191794	112191898	ssc-miR-187-3p	TCGTGTCTTGTGTTGCAGCC	20	Diff	2.50561	1.62686	1.82686	1.98644	17.2698	11.9363	21.9949	17.067
108	ssc-mir-190a	ggcctctgtgTGATATGTTTGATATATTAGGttgttatttaatccaactatatatcaaacatattcctacagtgtcttgccc	82	1	-	120447972	120448112	ssc-miR-190a-5p	TGATATGTTTGATATATTAGGTT	23	Diff	102.73	196.037	75.8146	124.86	1420.44	1381.85	1825.58	1542.62
108	ssc-mir-190a	ctgtgTGATATGTTTGATATATTAGGTtgttatttaatccaACTATATATCAAGCATATTCCTacag	67	1	-	120447972	120448112	ssc-miR-190a-3p	CTATATATCAAACATATTCCT	21	Diff	3.75842	4.06715	9.13429	5.65329	33.8201	33.0542	15.2272	27.3672
109	ssc-mir-190b	tgcttctgtgTGATATGTTTGATATTGGGTTGtttaattaggaaccaactaaatgtcaaacatattcttacagcagtaggcaa	83	4	+	104457810	104457892	ssc-miR-190b-5p	TGATATGTTTGATATTGGGTTG	22	Yes	12.5281	14.6417	15.5283	14.2327	12.2328	22.0362	37.2221	23.8304
110	ssc-mir-191	acagcgggCAACGGAATCCCAAAAGCAGCTGttgtctccagagcattccagctgcacttggatttcgttccctgctctct	80	13	-	34898588	34898688	ssc-miR-191-5p	CAACGGAATCCCAAAAGCAGCTG	23	Yes	20641.2	35292.3	24869	26934.2	18755	15149.9	21529.6	18478.2
110	ssc-mir-191	cggctggacagcgggCAACGGAATCCCAAAAGCAGCTGttgtctccagagcattccaGCTGCGCTTGGATTTCGTCCCCtgctctcctgcct	92	13	-	34898588	34898688	ssc-miR-191-3p	GCTGCACTTGGATTTCGTTCCC	22	Diff	12.5281	22.776	15.5283	16.9441	35.2592	37.6451	21.9949	31.6331
111	ssc-mir-192	gcacagggctCTGACCTATGAATTGACAGCCagtgctctcatctcccctctggctgccaattccataggtcacaggtatg	80	2	+	6416971	6417077	ssc-miR-192-5p	CTGACCTATGAATTGACAGCC	21	Yes	40.0898	18.7089	69.4206	42.7398	84.1904	131.299	73.5983	96.3625
111	ssc-mir-192	gccgagaccgagtgcacagggctCTGACCTATGAATTGACAGCCagtgctctcgtctcccctctggCTGCCAATTCCATAGGTCACAGgtatgttcgcctcaatgccagc	110	2	+	6416971	6417077	ssc-miR-192-3p	CTGCCAATTCCATAGGTCACAG	22	Yes	1.25281	0	0	0.417602	0	0.918173	0	0.306058
112	ssc-mir-193a	gcgggagctgagggcTGGGTCTTTGCGGGCGAGATGAgggtgttggttcAACTGGCCTACAAAGTCCCAGTcctcggccc	80	12	-	45165036	45165117	ssc-miR-193a-5p	TGGGTCTTTGCGGGCGAGATGA	22	Yes	534.948	1011.91	857.71	801.522	58.2857	86.3083	285.933	143.509
112	ssc-mir-193a	gcgggagctgagggcTGGGTCTTTGCGGGCGAGATGAgggtgttggttcAACTGGCCTACAAAGTCCCAGTcctcggccc	80	12	-	45165036	45165117	ssc-miR-193a-3p	AACTGGCCTACAAAGTCCCAGT	22	Yes	7.51683	8.94773	10.9611	9.1419	134.561	160.68	21.9949	105.745
113	ssc-mir-194a	tgccacccccTGTAACAGCAACTCCATGTGGaagtgcccactagttccagtggggctgctgttatctggggtgggg	76	2	+	6416775	6416859	ssc-miR-194a-5p	TGTAACAGCAACTCCATGTGGA	22	Diff	45.101	32.5372	72.1609	49.933	14.3915	12.3953	13.5353	13.4407
113	ssc-mir-194a	tggttcccgcccccTGTAACAGCAACTCCATGTGGAagtgcccactggttCCAGTGGGGCTGCTGTTATCTGgggcgagggccag	85	2	+	6416775	6416859	ssc-miR-194a-3p	CCAGTGGGGCTGCTGTTATCTG	22	Yes	0	2.44029	1.82686	1.42238	0	0.918173	0	0.306058
114	ssc-mir-194b	cgccatcagcTGTAACAGCGACTCCATGTGGActgtgccccaatttCCAGTGGAGATGCTGTTACCTTtgacggcgac	78	10	-	11786871	11786948	ssc-miR-194b-5p	TGTAACAGCAACTCCATGTGGA	22	Diff	45.101	32.5372	72.1609	49.933	14.3915	12.3953	13.5353	13.4407
115	ssc-mir-195	cagcccccctggctcTAGCAGCACAGAAATATTGGCaccgggcggagagtctgccagtattggctgtgctgccccaggca	80	12	+	54717310	54717403	ssc-miR-195-5p	TAGCAGCACAGAAATATTGGCA	22	Diff	50.5298	32.8084	45.6714	43.0032	62.3633	84.4719	64.8567	70.564
115	ssc-mir-195	agcttccctggctcTAGCAGCACAGAAATATTGGCacagggaagcgagtctgCCAATATTGGCTGTGCTGCTCCaggcagggtggtg	87	12	+	54717310	54717403	ssc-miR-195-3p	CCAGTATTGGCTGTGCTGCCCCA	23	Diff	0	0.81343	1.82686	0.880096	0.719576	0.918173	0	0.545916
116	ssc-mir-196b-1	gtcggtgattTAGGTAGTTTCCTGTTGTTGGGatccacctttctctCGACAGCACGACACTGCCTTCAttacttcagt	78	18	+	49836541	49836625	ssc-miR-196b-1-5p	TAGGTAGTTTCCTGTTGTTGGG	22	Yes	5121.68	10699.6	7014.68	7611.98	4073.88	4888.05	7487.56	5483.16
116	ssc-mir-196b-1	gtcggtgattTAGGTAGTTTCCTGTTGTTGGGatccacctttctctCGACAGCACGACACTGCCTTCAttacttcagt	78	18	+	49836541	49836625	ssc-miR-196b-1-3p	TCGACAGCACGACACTGCCTTCA	23	Diff	38.837	29.2835	39.2774	35.7993	38.1375	42.236	33.8383	38.0706
117	ssc-mir-196a-1	ctgagtgaatTAGGTAGTTTCATGTTGTTGGGcctggatttctgaacacaacgacattaaaccacccgactcacggcagt	80	12	+	24836761	24836862	ssc-miR-196a-1-5p	TAGGTAGTTTCATGTTGTTGGG	22	Yes	5251.34	10844.4	8526.4	8207.37	3869.16	4699.36	5353.22	4640.58
117	ssc-mir-196a-1	ctgagtgaatTAGGTAGTTTCATGTTGTTGGGcctggatttctgaacacaacgacattaaaccacccgactcacggcagt	80	12	+	24836761	24836862	ssc-miR-196a-1-3p	CAACGACATTAAACCACCCGAC	22	New	1.25281	0	0.913429	0.722078	1.43915	0.918173	1.69191	1.34975
118	ssc-mir-196a-2	ttgctcagctgatctgtggctTAGGTAGTTTCATGTTGTTGGGattgagttttgaactcggcaacaagaaactgcctgagttacatcagtcggttatcgtcgagggc	107	5	-	19654956	19655065	ssc-miR-196a-2-5p	TAGGTAGTTTCATGTTGTTGGG	22	Yes	5251.34	10844.4	8526.4	8207.37	3869.16	4699.36	5353.22	4640.58
118	ssc-mir-196a-2	tgctcgctcagctgatctgtggctTAGGTAGTTTCATGTTGTTGGGattgagttttgaactCGGCAACAAGAAACTGCCTGAGttacatcagtcggttttcgtcgagggc	110	5	-	19654956	19655065	ssc-miR-196a-2-3p	TCGGCAACAAGAAACTGCCTGAGT	24	Diff	21.2977	21.1492	15.5283	19.3251	118.73	112.935	65.9846	99.2167
119	ssc-mir-199a-1	tccgtcgcCCCAGTGTTCAGACTACCTGTTCaggacaatgccgttgtACAGTAGTCTGCACATTGGTTAgactggg	76	9	-	126105239	126105348	ssc-miR-199a-1-5p	CCCAGTGTTCAGACTACCTGTTC	23	Yes	154453	154413	171528	160132	13213.6	13420.6	9585.54	12073.2
119	ssc-mir-199a-1	tccgtcgcCCCAGTGTTCAGACTACCTGTTCaggacaatgccgttgtACAGTAGTCTGCACATTGGTTAgactggg	76	9	-	126105239	126105348	ssc-miR-199a-1-3p	ACAGTAGTCTGCACATTGGTT	21	Diff	101366	71973.4	96658.7	89999.3	131988	112094	83227.2	109103
120	ssc-mir-199a-2	ccccgccaaCCCAGTGTTCAGACTACCTGTTCagggggctctgaatgtgtACAGTAGTCTGCACATTGGTTAggctgggc	80	2	-	69991779	69991858	ssc-miR-199a-2-5p	CCCAGTGTTCAGACTACCTGTTC	23	Yes	154453	154413	171528	160132	13213.6	13420.6	9585.54	12073.2
120	ssc-mir-199a-2	ccccgccaaCCCAGTGTTCAGACTACCTGTTCagggggctctgaatgtgtACAGTAGTCTGCACATTGGTTAggctgggc	80	2	-	69991779	69991858	ssc-miR-199a-2-3p	ACAGTAGTCTGCACATTGGTT	21	Diff	101366	71973.4	96658.7	89999.3	131988	112094	83227.2	109103
121	ssc-mir-199b	ccgtctaCCCAGTGTTTAGACTATCTGTTcaggactcccaaattgtACAGTAGTCTGCACATTGGTTAggctgg	74	1	-	302681808	302681916	ssc-miR-199b-5p	CCCAGTGTTTAGACTATCTGTTC	23	Diff	23432.5	25811.2	20224.4	23156	31863.9	28037.5	26827	28909.5
121	ssc-mir-199b	ccgtctaCCCAGTGTTTAGACTATCTGTTcaggactcccaaattgtACAGTAGTCTGCACATTGGTTAggctgg	74	1	-	302681808	302681916	ssc-miR-199b-3p	ACAGTAGTCTGCACATTGGTT	21	Diff	101366	71973.4	96658.7	89999.3	131988	112094	83227.2	109103
122	ssc-mir-202	cgccgttccgccTTCCTATGCATATACTTCTTTgagggtctggcctgaAGAGGTGTAGGCATGGGAAaccggggcgacga	80	14	-	153169585	153169664	ssc-miR-202-5p	TTCCTATGCATATACTTCTTT	21	Yes	0	0	0	0	2.15873	1.83635	0	1.33169
123	ssc-mir-204	ggctacagtccttctcatgtgactcgtggacTTCCCTTTGTCATCCTATGCCTgagaatatatgaaggaggctgggaaggcaaagggacgttcaattgtcatcactggc	109	1	-	250527006	250527149	ssc-miR-204-5p	TTCCCTTTGTCATCCTATGCCT	22	Yes	422.195	174.887	337.055	311.379	308.698	201.08	275.782	261.853
123	ssc-mir-204	ggctacagtctttcttcatgtgactcgtggacTTCCCTTTGTCATCCTATGCCTgagaatatatgaaggagGCTGGGAAGGCAAAGGGACGTtcaattgtcatcactggc	110	1	-	250527006	250527149	ssc-miR-204-3p	GCTGGGAAGGCAAAGGGACGT	21	Yes	5.01122	0.81343	9.13429	4.98631	0	0.918173	1.69191	0.870029
124	ssc-mir-205	ctcttgTCCTTCATTCCACCGGAGTCTGtctcatacccaaccagatttcagtggagtgaagctcaggag	69	9	-	146808278	146808371	ssc-miR-205-5p	TCCTTCATTCCACCGGAGTCTG	22	Yes	120.269	242.402	157.11	173.26	405.841	660.167	1204.64	756.883
124	ssc-mir-205	aaagatcctcagacaatccatgtgcttctcttgTCCTTCATTCCACCGGAGTCTGtctcatacccaaccaGATTTCAGTGGAGTGAAGTTCaggaggcatggagctgaca	110	9	-	146808278	146808371	ssc-miR-205-3p	GATTTCAGTGGAGTGAAGCTCA	22	Diff	1.25281	1.62686	0.913429	1.26436	0	0.918173	5.07574	1.99797
125	ssc-mir-206	ttcccgaggccacatgcttctttatatccccatacggattacttgactaTGGAATGTAAGGAAGTGTGTGAtctcgttaa	80	7	+	52426442	52426524	ssc-miR-206-5p	ACATGCTTCTTTATATCCCCATA	23	New	2.50561	0	4.56714	2.35759	44.6137	32.1361	30.4545	35.7347
125	ssc-mir-206	ttcccgaggccacatgcttctttatatccccatacggattacttgactaTGGAATGTAAGGAAGTGTGTGAtctcgttaa	80	7	+	52426442	52426524	ssc-miR-206-3p	TGTAATGTAAGGAAGTGTGTGA	22	Diff	1988.2	2688.39	3256.37	2644.32	4635.51	3986.71	3705.29	4109.17
126	ssc-mir-208b	cctctcagggAAGCTTTTTGCTCGAATTATGTttctgatccgaatATAAGACGAACAAAAGGTTTGTctgagggcag	77	7	-	81071310	81071405	ssc-miR-208b-5p	AAGCTTTTTGCTCGCGTTATGT	22	Diff	1.25281	2.44029	0	1.23103	7.19576	11.0181	13.5353	10.5831
126	ssc-mir-208b	ctctcagggaagctttttgctcgcgttatgtttctcatccgaatATAAGACGAACAAAAGGTTTGTctgagggcagagtg	80	7	-	81071310	81071405	ssc-miR-208b-3p	ATAAGACGAACAAAAGGTTTGT	22	Yes	73.9155	93.5445	34.7103	67.3901	3544.63	2774.72	1208.03	2509.13
127	ssc-mir-210	acccggcagtgcctccaggcgcagggcAGCCCCTGCCCACCGCACACTGcgctgccccagacccaCTGTGCGTGTGACAGCGGCTGAtctgtgcctgggcagcgcgaccc	110	2	+	339052	339164	ssc-miR-210-5p	AGCCACTGCCCACCGCACACTG	22	Diff	68.9043	74.0221	100.477	81.1345	37.418	37.6451	72.7523	49.2718
127	ssc-mir-210	gcgcagggcagccactgcccaccgcacactgcgctgctccggacccaCTGTGCGTGTGACAGCGGCTGAtctgtcc	76	2	+	339052	339164	ssc-miR-210-3p	CTGTGCGTGTGACAGCGGCTGA	22	Yes	3702.04	2057.16	3712.18	3157.13	1224	1181.69	917.017	1107.57
128	ssc-mir-212	gcgcgccggcACCTTGGCTCTAGACTGCTTACTgcccgggccgccctcagtaacagtctccagtcacggccaccgacgcctg	82	12	-	50016143	50016252	ssc-miR-212-5p	ACCTTGGCTCTAGACTGCTTACT	23	Yes	76.4211	82.9699	117.832	92.4078	69.7989	53.254	150.58	91.2111
128	ssc-mir-212	ccttggctctagactgcttactgcccgggccgccctcagTAACAGTCTCCAGTCACGGCC	60	12	-	50016143	50016252	ssc-miR-212-3p	TAACAGTCTCCAGTCACGGCCAC	23	Diff	31.3201	34.9775	45.6714	37.323	22.3069	7.34539	15.2272	14.9598
129	ssc-mir-214	ggcctggctggacagagttgtcatgtgtcTGCCTGTCTACACTTGCTGTGCagaacatccgctcacctgtACAGCAGGCACAGACAGGCAGTcacatgacaacccagcct	110	9	-	126099459	126099570	ssc-miR-214-5p	TGCCTGTCTACACTTGCTGTGC	22	Yes	1267.84	1118.47	1353.7	1246.67	2335.02	2015.39	2141.96	2164.13
129	ssc-mir-214	ggcctggctggacggagttgtcatgtgtctgcctgtctacacttgctgtgcagaacatccgctcacctgtACAGCAGGCACAGACAGGCAGtcacatgacaacccagcct	110	9	-	126099459	126099570	ssc-miR-214-3p	ACAGCAGGCACAGACAGGCAGT	22	Diff	35360.4	38030.3	52090.1	41826.9	12411.2	10490.1	17655.1	13518.8
130	ssc-mir-215	agagatggtgtacaggaaaATGACCTATGAATTGACAGACaatgtggctaaatctgtctgtcatttctgtaggccaatattctgtatatctctgct	96	10	-	11786564	11786665	ssc-miR-215-5p	ATGACCTATGAATTGACAGACA	22	Diff	5.01122	2.44029	8.22086	5.22412	10.7936	5.50904	16.0732	10.792
130	ssc-mir-215	tacaggaaaATGACCTATGAATTGACAGACAgtatggctgtgtatgTCTGTCATTCTGTAGGCCAATattctgtatg	77	10	-	11786564	11786665	ssc-miR-215-3p	TCTGTCATTTCTGTAGGCCAAT	22	Diff	0	0	0	0	0.719576	0	0	0.239859
131	ssc-mir-216-1	tgagttggctTAATCTCAGCTGGCAACTGTGAGatgttcatacaatcccccacagtggtctctgggattatgctaaacagag	82	3	+	90058967	90059098	ssc-miR-216-1-5p	TAATCTCAGCTGGCAACTGTGA	22	Diff	390.875	404.275	378.16	391.103	71.238	84.4719	155.656	103.789
131	ssc-mir-216-1	gatggctgtgagttggctTAATCTCAGCTGGCAACTGTGAgatgttcatacaatcccTCACAGTGGTCTCTGGGATTATgctaaacagagcaatttcctagccctcacga	110	3	+	90058967	90059098	ssc-miR-216-1-3p	CACAGTGGTCTCTGGGATTATG	22	Diff	55.1234	56.1267	43.8446	51.6982	25.9047	20.1998	37.2221	27.7756
132	ssc-mir-217-1	atgtcgcagaTACTGCATCAGGAACTGATTGGATaagaattggtcaccatcagttcttaatgcattgccttcagcatc	78	3	+	90065707	90065823	ssc-miR-217-1-5p	TACTGCATCAGGAACTGATTGGA	23	Diff	283.134	303.409	273.115	286.553	91.3862	130.381	106.591	109.452
132	ssc-mir-217-1	ccgagccgagtttttgatgtcgcagaTACTGCATCAGGAACTGATTGGAtaataatcagtcacCATCAGTTCCTAATGCATTGCCttcagcatctaaacaagcttccatg	110	3	+	90065707	90065823	ssc-miR-217-1-3p	ATCAGTTCTTAATGCATTGCCT	22	Diff	1.25281	0	0.913429	0.722078	1.43915	1.83635	0	1.09183
133	ssc-mir-218b	gggctttcctTTGTGCTTGATCTAACCATGTGgtggaacgatggaaacggaacatggttctgtcaagcaccgcggaaagctccg	84	16	+	59686614	59686723	ssc-miR-218b-5p	TTGTGCTTGATCTAACCATGT	21	Diff	860.051	765.438	675.024	766.838	3349.63	2826.14	2855.95	3010.57
133	ssc-mir-218b	gggctttcctTTGTGCTTGATCTAACCATGTGgtggaacgatggaaacggaacatggttctgtcaagcaccgcggaaagctccg	84	16	+	59686614	59686723	ssc-miR-218b-3p	GGTGGAACGATGGAAACGGAAC	22	New	12.5281	26.8432	23.7492	21.0401	15.8307	12.8544	11.8434	13.5095
134	ssc-mir-218-1	agattttctgTTGTGCTTGATCTAACCATGTGgttgccaggtatgagtaaaacATGGTTCTGTCAAGCACCATGgaacgtca	82	8	-	15443748	15443859	ssc-miR-218-1-5p	TTGTGCTTGATCTAACCATGT	21	Diff	860.051	765.438	675.024	766.838	3349.63	2826.14	2855.95	3010.57
134	ssc-mir-218-1	gtgataatggagcgagattttctgTTGTGCTTGATCTAACCATGTgcttgcgaggtatgagaaAAACATGGTTCCGTCAAGCACCatggaacgtcacgcagctttctaca	110	8	-	15443748	15443859	ssc-miR-218-1-3p	AAACATGGTTCTGTCAAGCACC	22	Diff	8.76964	8.1343	8.22086	8.37493	28.0635	21.118	32.1464	27.1093
135	ssc-mir-219	gggccgcggctctTGATTGTCCAAACGCAATTCTcgagtctctggctccggccgagagttgagtctggacgtcccgagccgccgccc	87	7	-	29752685	29752793	ssc-miR-219-5p	TGATTGTCCAAACGCAATTCT	21	Yes	27.5617	17.082	27.4029	24.0155	178.455	169.862	319.772	222.696
135	ssc-mir-219	ccgcggctcttgattgtccaaacgcaattctcgagtctatagctctggccgAGAGTTGAGTCTGGACGTCCCGagccgtcgcc	83	7	-	29752685	29752793	ssc-miR-219-3p	AGAGTTGAGTCTGGACGTCCCG	22	Yes	13.7809	7.32087	27.4029	16.1682	9.35449	11.0181	10.1515	10.1747
136	ssc-mir-221	tgaACCTGGCATACAATGTAGATTTCTGTgtttgttgggcaacAGCTACATTGTCTGCTGGGTTTcaggc	70	X	-	45274858	45274958	ssc-miR-221-5p	ACCTGGCATACAATGTAGATTTC	23	Diff	28.8145	39.0446	30.1432	32.6674	5.03703	11.0181	13.5353	9.86347
136	ssc-mir-221	tgaACCTGGCATACAATGTAGATTTCTGTgtttgttgggcaacAGCTACATTGTCTGCTGGGTTTcaggc	70	X	-	45274858	45274958	ssc-miR-221-3p	AGCTACATTGTCTGCTGGGTTTC	23	Diff	554.993	750.796	779.155	694.981	976.465	1015.5	1114.97	1035.65
137	ssc-mir-222	agagagcctgtagttgcccctcaatCGCTCAGTAGTCAGTGTAGATCctgtattctaatcagcAGCTACATCTGGCTACTGGGTctctgagggtaccttctagcttctct	110	X	-	45275598	45275711	ssc-miR-222-5p	GCTCAGTAGTCAGTGTAGATTC	22	Diff	0	0.81343	0	0.271143	0	0	6.76766	2.25589
137	ssc-mir-222	tgccctcaatggctcagtagccagtgtagatcctgtcatttgtaatcagtAGCTACATCTGGCTACTGGGTCTCtgatgg	80	X	-	45275598	45275711	ssc-miR-222-3p	AGCTACATCTGGCTACTGGGTCTC	24	Yes	254.319	378.245	327.008	319.857	348.275	347.069	568.483	421.276
138	ssc-mir-224	gggctttCAAGTCACTAGTGGTTCCGTTTAgtagaaggttttgcattgtttcaaaatggtgccctagtgactacaaagccc	81	X	-	140860060	140860140	ssc-miR-224-5p	CAAGTCACTAGTGGTTCCGTTT	22	Diff	101.477	83.7833	117.832	101.031	28.783	20.1998	38.914	29.299
138	ssc-mir-224	gggctttCAAGTCACTAGTGGTTCCGTTtagtagatgattgtgcattgtttcAAAATGGTGCCCTAGTGACTACAaagccc	81	X	-	140860060	140860140	ssc-miR-224-3p	AAATGGTGCCCTAGTGACTACA	22	Diff	2.50561	1.62686	7.30743	3.8133	0	0	0	0
139	ssc-mir-296	gacccttccgGAGGGCCCCCCCCAATCCTGTtgtgctggattcagAGGGTTGGGCGGAGGCTTTCCtgaaggctctg	77	17	-	66288704	66288782	ssc-miR-296-5p	GAGGGCCTCCCCCAATCCTGT	21	Diff	0	0	0.913429	0.304476	1.43915	1.83635	5.07574	2.78375
139	ssc-mir-296	gacccttccgGAGGGCCCCCCCCAATCCTGTtgtgctggattcagAGGGTTGGGCGGAGGCTTTCCtgaaggctctg	77	17	-	66288704	66288782	ssc-miR-296-3p	AGGGTTGGGCGGAGGCTTTCCT	22	Diff	3950.09	6022.64	4746.18	4906.3	3881.39	2962.03	2986.23	3276.55
140	ssc-mir-301	gctcgcgaatGCTCTGACTTTATTGCACTACTgtactttacagctagCAGTGCAATAGTATTGTCAAAGCatccgaaag	79	12	+	37079084	37079169	ssc-miR-301-5p	GCTCTGACTTTATTGCACTACT	22	Yes	13.7809	21.9626	48.4117	28.0517	63.3227	39.4814	50.7574	51.1872
140	ssc-mir-301	gctaacaaatgctctgactttattgcactactgtactttacagctacCAGTCCAATAGTATTGTCAAAGCatctgagagcag	82	12	+	37079084	37079169	ssc-miR-301-3p	CAGTGCAATAGTATTGTCAAAGC	23	Diff	820.587	1413.74	486.858	907.062	6702.85	5831.32	5816.8	6116.99
141	ssc-mir-320	gcctcgccgccctccGCCTTCTCTTCCCGGTTCTTCCcggagtcgggAAAAGCTGGGTTGAGAGGGCGAaaaaggatgtggg	82	14	-	6954934	6955040	ssc-miR-320-5p	GCCTTCTCTTCCCGGTTCTTCC	22	Yes	0	0	1.82686	0.608953	0	0	0	0
141	ssc-mir-320	gctcccctccgccttctcttcccggttcttcccggagtcgggAAAAGCTGGGTTGAGAGGGCGAAaaaggaagaggggac	80	14	-	6954934	6955040	ssc-miR-320-3p	AAAAGCTGGGTTGAGAGGGCGA	22	Diff	18604.2	36818.3	29243.4	28222	7624.63	5796.43	8828.41	7416.49
142	ssc-mir-324	ctatgcctcccCGCATCCCCTAGGGCATTGGTGTgaagctggagacccactgccccaggtgctgctgggggttgtagtct	80	3	-	139855111	139855216	ssc-miR-324-5p	CGCATCCCCTAGGGCATTGGTGT	23	Yes	339.51	449.827	460.368	416.568	483.555	528.868	583.71	532.044
142	ssc-mir-324	ctgactatgcctcccCGCATCCCCTAGGGCATTGGTGTaaagctggagacCCACTGCCCCAGGTGCTGCTGGgggttgtagtc	83	3	-	139855111	139855216	ssc-miR-324-3p	ACTGCCCCAGGTGCTGCTGGT	21	Diff	239.286	253.79	259.414	250.83	189.968	180.88	216.565	195.804
143	ssc-mir-325	agtgcttggttCCTAGTAGGTGTTCAGTAAGTGTttgtgacataattcgtttattgagcacctcctatcaatcaagcactgtgctaggttctgg	94	X	+	69436727	69436820	ssc-miR-325-5p	CCTAGTAGGTGTTCAGTAAGTG	22	Diff	6.26403	4.06715	0.913429	3.7482	25.1852	33.9724	18.6111	25.9229
143	ssc-mir-325	gtgcttggttCCTAGTAGGTGCTCAGTAAGTgtttgtgacataattcgTTTATTGAGCACCTCCTATCAatcaagcac	78	X	+	69436727	69436820	ssc-miR-325-3p	TTTATTGAGCACCTCCTATCA	21	Yes	27.5617	23.5895	34.7103	28.6205	82.0317	70.6993	64.2927	72.3412
144	ssc-mir-326	cttctggagcctcatctgtctgttgggctggaggcagggcctttgtgaaggcgggtggtgctcagatcgCCTCTGGGCCCTTCCTCCAGccccgaggcggattcaccac	109	9	-	10800189	10800290	ssc-miR-326-5p	CCTCGTCTGTCTGTTGGGCT	20	New	0	1.62686	4.56714	2.06467	2.8783	4.59087	1.69191	3.05369
144	ssc-mir-326	tctgtctgttgggctggaggcagggcctttgtgcaggcgggttgtgctcagatcgCCTCTGGGCCCTTCCTCCAGcccagaggcggattca	91	9	-	10800189	10800290	ssc-miR-326-3p	CCTCTGGGCCCTTCCTCCAGT	21	Diff	127.786	150.485	147.062	141.778	127.365	138.644	233.484	166.498
145	ssc-mir-328	ctgtttcggagcctggagcgggggggcaggaggggctcagggagatagtgtgtgctgcccCTGGCCCTCTCTGCCCTTCCGTcccctgttcc	92	6	-	25134077	25134180	ssc-miR-328-5p	TGTTTCGGAGCCTGGAGCG	19	New	3.75842	0	2.74029	2.16623	3.59788	1.83635	0	1.81141
145	ssc-mir-328	ggagcgggggggcaggaggggctcagggagaaagtgtgtgccgcccCTGGCCCTCTCTGCCCTTCCGTcccccgttcctg	80	6	-	25134077	25134180	ssc-miR-328-3p	CTGGCCCTCTCTGCCCTTCCGT	22	Yes	389.622	591.364	506.04	495.675	246.815	226.789	497.423	323.675
146	ssc-mir-331	ttgtttgggtttgtTCTAGGTATGGTCCCAGGGATcccagatcaaaccagGCCCCTGGGCCTATCCTAGAAccaacctaa	80	5	-	92224967	92225073	ssc-miR-331-5p	TCTAGGTATGGTCCCAGGGATC	22	Diff	154.095	186.276	200.954	180.442	111.534	80.7992	87.9795	93.4377
146	ssc-mir-331	ttgtttgggtttgtTCTAGGTATGGTCCCAGGGATcccagatcaaaccagGCCCCTGGGCCTATCCTAGAAccaacctaa	80	5	-	92224967	92225073	ssc-miR-331-3p	GCCCCTGGGCCTATCCTAGAA	21	Yes	1935.58	1944.1	2257.08	2045.59	887.957	717.093	544.796	716.616
147	ssc-mir-335	cttttgggcgggggTCAAGAGCAATAACGAAAAATGtttgtcataaaccgtttttcattattgctcctgacctcctctca	80	18	-	19337982	19338080	ssc-miR-335-5p	TCAAGAGCAATAACGAAAAATG	22	Yes	16083.5	20467.5	13643.9	16731.6	17819.6	16699.7	24602.1	19707.1
147	ssc-mir-335	tgttttgagcgggggTCAAGAGCAATAACGAAAAATGTttgtcataaaccgTTTTTCATTATTGCTCCTGACCtcctctcatttgctatattca	94	18	-	19337982	19338080	ssc-miR-335-3p	TTTTTCATTATTGCTCCTGACC	22	Yes	2270.08	2619.25	2513.76	2467.69	10696.5	8715.3	7444.42	8952.07
148	ssc-mir-338	cAACAATATCCTGGTGCTGAGTGatgacacacgcaacTCCAGCATCAGTGATTTTGTTG	59	12	+	1507063	1507169	ssc-miR-338-5p	AACAATATCCTGGTGCTGAGT	21	Diff	0	4.88058	0.913429	1.93134	8.63491	11.0181	16.9191	12.1907
148	ssc-mir-338	ccgtcctccccaacaatatcctggtgctgagtgatgacacacgcaacTCCAGCATCAGTGATTTTGTTGaagagggcag	79	12	+	1507063	1507169	ssc-miR-338-3p	TCCAGCATCAGTGATTTTGTT	21	Diff	2.50561	0.81343	0.913429	1.41082	536.084	459.087	1340	778.389
149	ssc-mir-339-1	gcagccgccgTCCCTGTCCTCCAGGAGCTCActtaccttgggccgtgAGCTCCTCGAGGCCAGAGCCCgtgtctgcctct	80	3	+	726707	726789	ssc-miR-339-1-5p	TCCCTGTCCTCCAGGAGCTCACT	23	Diff	4534.32	4073.79	5010.46	4539.53	6897.74	4993.03	3208.15	5032.97
149	ssc-mir-339-1	gcagccgccgTCCCTGTCCTCCAGGAGCTCActtaccttgggccgtgAGCTCCTCGAGGCCAGAGCCCgtgtctgcctct	80	3	+	726707	726789	ssc-miR-339-1-3p	AGCTCCTCGAGGCCAGAGCCC	21	Yes	27.5617	17.082	35.6237	26.7558	25.1852	11.0181	18.6111	18.2714
150	ssc-mir-339-2	taagacaaggTCCCTGTCCTCCAGGAGCTCAtggtccaatagaagcatatatacaaatggctctgaggggagatcccgctgtggct	86	1	-	181756284	181756369	ssc-miR-339-2-5p	TCCCTGTCCTCCAGGAGCTC	20	Diff	827.895	475.789	775.806	693.163	1821.31	1202.35	438.065	1153.91
151	ssc-mir-340-2	tacctggtgtgaTTATAAAGCAATGAGACTGATTgtcatatgtcgtttgtgggatccgtctcagttactttatagccata	80	2	+	80118847	80118943	ssc-miR-340-2-5p	TTATAAAGCAATGAGACTGATT	22	Yes	2714.83	1625.23	2009.54	2116.54	8955.84	6052.6	4255.16	6421.2
151	ssc-mir-340-2	ttgtacctggtgtgattataaagcaatgagactgattgtcatgtgtcgtttgtgggaTCCGTCTCAGTTACTTTATAGCCatacctggtatctta	95	2	+	80118847	80118943	ssc-miR-340-2-3p	TCCGTCTCAGTTACTTTATAGCC	23	Yes	58.8818	57.7535	70.334	62.3231	160.465	145.071	160.732	155.423
152	ssc-mir-345-1	acccaggtctGCTGACTCCTAGTCCAGTGCttgtgatggctggtgggCCCTGAACTAGGGGTCTGGAGgcctgggttt	78	7	+	128658296	128658390	ssc-miR-345-1-5p	GCTGACTCCTAGTCCAGTGCT	21	Diff	145.325	72.3953	153.456	123.726	146.794	185.471	64.2927	132.186
152	ssc-mir-345-1	acccaggtctGCTGACTCCTAGTCCAGTGCttgtgatggctggtgggCCCTGAACTAGGGGTCTGGAGgcctgggttt	78	7	+	128658296	128658390	ssc-miR-345-1-3p	CCCTGAACTAGGGGTCTGGAGT	22	Diff	214.23	255.417	255.76	241.802	625.312	403.078	363.761	464.05
153	ssc-mir-361	ggagcTTATCAGAATCTCCAGGGGTACttataatttgaaaaagtCCCCCAGGTGTGATTCTGATTTGCttcctcctcctc	80	X	-	78804767	78804870	ssc-miR-361-5p	TTATCAGAATCTCCAGGGGTAC	22	Yes	1891.74	2459	1993.1	2114.61	818.158	813.502	1028.68	886.781
153	ssc-mir-361	ggagcTTATCAGAATCTCCAGGGGTACttataatttgaaaaagtCCCCCAGGTGTGATTCTGATTTGCttcctcctcctc	80	X	-	78804767	78804870	ssc-miR-361-3p	CCCCCAGGTGTGATTCTGATTTGC	24	Yes	114.005	296.089	186.34	198.811	171.259	134.971	165.808	157.346
154	ssc-mir-362	ccccctctcaAATCCTTGGAACCTAGGTGTGAGTGctgctctagtgcaacacacctattcaaggattcaaagaggctga	79	X	+	48638449	48638551	ssc-miR-362-5p	AATCCTTGGAACCTAGGTGTGAGT	24	Diff	1872.94	3307.41	2414.19	2531.51	475.64	580.285	426.362	494.096
154	ssc-mir-362	ctcgAATCCTTGGAACCTAGGTGTGAGTgctgttctagtgcAACACACCTATTCAAGGATTCaaa	65	X	+	48638449	48638551	ssc-miR-362-3p	AACACACCTATTCAAGGATTC	21	Yes	66.3987	54.4998	38.364	53.0875	498.666	481.123	282.55	420.78
155	ssc-mir-363-2	tgttgtCGGGTGGATCACGATGCAATTTtgatgagtatcataggagaaaAATTGCACGGTATCCATCTGTAaacc	75	X	-	126199342	126199433	ssc-miR-363-2-5p	CGGGTGGATCACGATGCAATTTT	23	Diff	7.51683	19.5223	11.8746	12.9712	3.59788	3.67269	10.1515	5.80735
155	ssc-mir-363-2	gctgttgtcgggtggatcacgatgcaattttgattagtatcataggagaaaAATTGCACGGTATCCATCTGTAAaccgca	80	X	-	126199342	126199433	ssc-miR-363-2-3p	AATTGCACGGTATCCATCTGTA	22	Diff	6722.55	5132.74	6586.74	6147.34	2034.24	1634.35	1631	1766.53
156	ssc-mir-365-2	aaaaatGAGGGACTTTCAGGGGCAGCTGTgttttctgactcagtcaTAATGCCCCTAAAAATCCTTATtgttcttgcagt	80	12	-	45152782	45152889	ssc-miR-365-2-5p	GAGGGACTTTCAGGGGCAGCTGT	23	Yes	11.2752	43.9252	45.6714	33.624	11.5132	10.0999	6.76766	9.46026
156	ssc-mir-365-2	aaaaatGAGGGACTTTCAGGGGCAGCTGTgttttctgactcagtcaTAATGCCCCTAAAAATCCTTATtgttcttgcagt	80	12	-	45152782	45152889	ssc-miR-365-2-3p	TAATGCCCCTAAAAATCCTTAT	22	Yes	357.676	342.861	342.993	347.843	243.577	223.116	190.34	219.011
157	ssc-mir-365-1	accgcagggaaaatgAGGGACTTTTGGGGGCAGATGTGtttgcattccactatcaTAATGCCCCTAAAAATCCTTATtgctcttgca	87	3	-	29976222	29976328	ssc-miR-365-1-5p	AGGGACTTTTGGGGGCAGATGTGT	24	Diff	8.76964	13.8283	17.3552	13.3177	1.43915	2.75452	8.45957	4.21775
157	ssc-mir-365-1	cgcagggaaaatgagggacttttgggggcagatgtgtttccattccactatcaTAATGCCCCTAAAAATCCTTATtgctc	80	3	-	29976222	29976328	ssc-miR-365-1-3p	TAATGCCCCTAAAAATCCTTAT	22	Yes	357.676	342.861	342.993	347.843	243.577	223.116	190.34	219.011
158	ssc-mir-374b	tcggatggATATAATACAACCTGCTAAGTGtcctagcaCTTATCAGGTTGTATTATCATTgtccgtgtctatggctctcg	80	X	-	67425175	67425278	ssc-miR-374b-5p	ATATAATACAACCTGCTAAGTG	22	Yes	433.471	588.11	355.324	458.968	793.692	1056.82	813.811	888.107
158	ssc-mir-374b	tcggatggATATAATACAACCTGCTAAGTGtcctagcaCTTATCAGGTTGTATTATCATTgtccgtgtctatggctctcg	80	X	-	67425175	67425278	ssc-miR-374b-3p	CTTATCAGGTTGTATTATCATT	22	Yes	25.0561	21.1492	29.2297	25.145	150.391	144.612	83.7497	126.251
159	ssc-mir-374a	catcggccaTTATAATACAACCTGATAAGTGttacagcaCTTATCAGGTTGTATTGTAATTgtctgtgtatatatatgcc	80	X	-	67530361	67530471	ssc-miR-374a-5p	TTATAATACAACCTGATAAGTG	22	Yes	2197.42	1569.92	1327.21	1698.18	4212.4	4117.09	3414.28	3914.59
159	ssc-mir-374a	catcggccaTTATAATACAACCTGATAAGTGttacagcaCTTATCAGGTTGTATTGTAATTgtctgtgtatatatatgcc	80	X	-	67530361	67530471	ssc-miR-374a-3p	CTTATCAGGTTGTATTGTAATT	22	Yes	650.206	555.573	535.269	580.349	3476.27	2629.19	1548.95	2551.47
160	ssc-mir-376a	ggtatttaaaagGTAGATTCTCCTTCTATGAGTACattatttattattaATCATAGAGGAAAATCCACGTtttcagtatc	80	scaffold	-	30843	30948	ssc-miR-376a-5p	GTAGATTCTCCTTCTATGAGTAC	23	Yes	184.162	204.171	125.14	171.158	598.328	432.46	462.738	497.842
160	ssc-mir-376a	ggtatttaaaagGTAGATTCTCCTTCTATGAGTACattatttattattaATCATAGAGGAAAATCCACGTtttcagtatc	80	scaffold	-	30843	30948	ssc-miR-376a-3p	ATCATAGAGGAAAATCCACGT	21	Yes	33.8257	43.9252	22.8357	33.5289	95.3438	80.3402	71.0604	82.2481
161	ssc-mir-376c	tatttaaaagGTGGATATTCCTTCTATGTTTAtgttatttgtggttaaacatagaggaaattccacgttttcagtatc	78	scaffold	-	32021	32132	ssc-miR-376c-5p	GTGGATATTCCTTCTATGTTTA	22	Yes	27.5617	27.6566	11.8746	22.3643	186.01	200.162	122.664	169.612
161	ssc-mir-376c	atccttctttggtatttaaaagGTGGATATTCCGTCTATGTTTatgttatttatggttaAACATAGAGGAAATTCCACGTtttcagtatcaaatgctgcttggaa	105	scaffold	-	32021	32132	ssc-miR-376c-3p	AACATAGAGGAAATTCCACGT	21	Yes	967.166	787.4	732.57	829.045	4917.94	4602.34	4297.46	4605.92
162	ssc-mir-378-1	agggCTCCTGACTCCAGGTCCTGTGTgttacctagaaatagcACTGGACTTGGAGTCAGAAGGCct	66	2	+	157640333	157640440	ssc-miR-378-1-5p	CTCCTGACTCCAGGTCCTGTGT	22	Yes	103.983	117.134	161.677	127.598	164.783	130.381	143.813	146.325
162	ssc-mir-378-1	ccacccagggctcctgactccaggtcctgtgtgttgcctggaaatagcACTGGACTTGGAGTCAGAAGGCctgcgtggag	80	2	+	157640333	157640440	ssc-miR-378-1-3p	ACTGGACTTGGAGTCAGAAGGC	22	Yes	8090.62	9405.29	13235.1	10243.7	6300.25	5412.17	3884.63	5199.02
163	ssc-mir-378-2	gtgggcctcctgaaggcaggcagaaccattgggtgaaaagagcACTGGACTTGGAGTCAGAAGGCccg	68	12	+	38396700	38396767	ssc-miR-378-2-3p	ACTGGACTTGGAGTCAGAAGGC	22	Yes	8090.62	9405.29	13235.1	10243.7	6300.25	5412.17	3884.63	5199.02
164	ssc-mir-381	tggtacttaaAGCGAGGTTGCCCTTTGTATATTcgggttttgaggtggaatatacaaggacaagctctctgtgagtatcaaa	82	scaffold	-	27135	27247	ssc-miR-381-5p	AGCGAGGTTGCCCTTTGTATATT	23	Yes	429.712	590.55	394.601	471.621	415.195	438.887	473.736	442.606
164	ssc-mir-381	tactcagagcgaggttgccctttgtatattcggttttttgatgtagaaTATACAAGGGCAAGCTCTCTGTgagta	75	scaffold	-	27135	27247	ssc-miR-381-3p	TATACAAGGACAAGCTCTCTGT	22	Diff	49148.8	43287.5	40518.8	44318.4	160278	109129	83455.3	117621
165	ssc-mir-383	ctcctcAGATCAGAAGGTGATTGTGGCTttgggtggatatcaatcagccacagcactgcctggtcagaaagag	73	17	-	2603725	2603835	ssc-miR-383-5p	AGATCAGAAGGTGATTGTGGCT	22	Yes	686.537	865.49	1236.78	929.603	115.852	134.053	279.166	176.357
165	ssc-mir-383	cctgctcctcagatcagaaggtgattgtggctttgggtagatattaatcagCCACAGCACTGCCTGGTCAGAaagagcaagt	82	17	-	2603725	2603835	ssc-miR-383-3p	CCACAGCACTGCCTGGTCAGA	21	Yes	0	1.62686	3.65372	1.76019	2.15873	2.75452	3.38383	2.76569
166	ssc-mir-421	gtattcacagtgcctaatccggtgcacattgtaggcctcattaaatgtttgttgaatgaaaaaatgaatcATCAACAGACATTAATTGGGCGcctgctctgtgatctccatg	112	X	-	67425023	67425135	ssc-miR-421-5p	TCCGGTGCACATTGTAGGC	19	New	87.6964	25.2163	73.0743	61.9957	68.3597	52.3359	43.9898	54.8951
166	ssc-mir-421	acattgtaggCCTCATTAAATGTTTGTTGAATGAaaaaatgaatcATCAACAGACATTAATTGGGCGCctgctctgtg	78	X	-	67425023	67425135	ssc-miR-421-3p	ATCAACAGACATTAATTGGGCGC	23	Yes	265.595	515.715	350.757	377.355	592.211	492.141	587.094	557.149
167	ssc-mir-423	aagttaggcTGAGGGGCAGAGAGCGAGACTTTtctattttccaaaAGCTCGGTCTGAGGCCCCTCAGTcttgcttcctac	80	12	-	48286998	48287117	ssc-miR-423-5p	TGAGGGGCAGAGAGCGAGACTTT	23	Yes	5757.89	12152.6	8346.91	8752.48	2735.83	2029.16	2879.64	2548.21
167	ssc-mir-423	aagttaggcTGAGGGGCAGAGAGCGAGACTTTtctattttccaaaAGCTCGGTCTGAGGCCCCTCAGTcttgcttcctac	80	12	-	48286998	48287117	ssc-miR-423-3p	AGCTCGGTCTGAGGCCCCTCAGT	23	Yes	11490.7	23391	15310.9	16730.9	6448.12	4728.59	10183.6	7120.11
168	ssc-mir-425	aagtgctttggAATGACACGATCACTCCCGTTGAgtgggcacccaagtagccATCGGGAATGTCGTGTCCGCCCagtgct	80	13	-	34898106	34898192	ssc-miR-425-5p	AATGACACGATCACTCCCGTTG	22	Diff	691.548	993.198	692.379	792.375	1615.45	1478.26	1766.36	1620.02
168	ssc-mir-425	aagtgctttggAATGACACGATCACTCCCGTTGAgtgggcacccaagtagccATCGGGAATGTCGTGTCCGCCCagtgct	80	13	-	34898106	34898192	ssc-miR-425-3p	ATCGGGAATGTCGTGTCCGCCC	22	Yes	350.785	335.947	282.25	322.994	416.635	213.934	153.964	261.511
169	ssc-mir-429	gccgccgatgggtgtcttaccaggcacggttagatctggttcttctgtcTAATACTGTCTGGTAATGCCGTccattcccgg	81	6	-	58044173	58044254	ssc-miR-429-3p	TAATACTGTCTGGTAATGCCGT	22	Yes	5.01122	4.06715	0.913429	3.3306	19.4286	37.6451	42.2978	33.1238
170	ssc-mir-432	tccaggTCTTGGAGTAGGTCATTGGGTggatcctttatttccctatgtgggccacTGGATGGCTCCTCCATGGCTtggag	80	7	+	132078995	132079082	ssc-miR-432-5p	TCTTGGAGTAGGTCATTGGGTGT	23	Diff	11529.6	20407.3	15344.7	15760.5	4959.32	4905.8	3385.52	4416.88
170	ssc-mir-432	tccaggTCTTGGAGTAGGTCATTGGGTggatcctttatttccctatgtgggccacTGGATGGCTCCTCCATGGCTtggag	80	7	+	132078995	132079082	ssc-miR-432-3p	ACTGGATGGCTCCTCCATGGCT	22	Diff	78.9267	77.2759	89.516	81.9062	56.8465	37.6451	71.0604	55.184
171	ssc-mir-450c	ggcactaaactatTTTTGCGATGTGTTCCTAATACgtaatctaagtgtATTGGGAACATTTTGCATTCGTagttttgtgtc	81	scaffold	+	4053	4143	ssc-miR-450c-5p	TTTTGCGATGTGTTCCTAATAC	22	Yes	7663.41	5981.56	5949.16	6531.38	5877.14	6134.77	4694.22	5568.71
171	ssc-mir-450c	ggcactaaactatTTTTGCGATGTGTTCCTAATACgtaatctaagtgtATTGGGAACATTTTGCATTCGTagttttgtgtc	81	scaffold	+	4053	4143	ssc-miR-450c-3p	ATTGGGAACATTTTGCATTCGT	22	Yes	61.3875	56.9401	45.6714	54.6663	50.3703	44.0723	25.3787	39.9405
172	ssc-mir-450a	gtctgtcaaagaaagatgctaaactggTTTTGCGATGTGTTCCTAATATgcagtataaatatattgggagcattttgcatgcatggttttgtatcactatacagat	106	scaffold	+	4173	4278	ssc-miR-450a-5p	TTTTGCGATGTGTTCCTAATAT	22	Yes	1365.56	918.769	942.659	1075.66	1127.22	1099.51	823.116	1016.61
172	ssc-mir-450a	aaacgatactaaactgtTTTTGCGATGTGTTCCTAATATgcactataaatatATTGGGAACATTTTGCATGTATagttttgtatcaatata	91	scaffold	+	4173	4278	ssc-miR-450a-3p	ATTGGGAGCATTTTGCATGCAT	22	Diff	6.26403	7.32087	8.22086	7.26859	7.91534	11.0181	11.8434	10.2589
173	ssc-mir-450b	aaaattatTTTTGCAATATGTTCCTGAATAtgtaatataagtataTTGGGAACATTTTGCATCCATagttttgtatcgat	80	scaffold	+	4355	4443	ssc-miR-450b-5p	TTTTGCAATATGTTCCTGAAT	21	Diff	1430.7	1271.39	1023.95	1242.02	6016.38	5298.78	2495.57	4603.58
173	ssc-mir-450b	aaaattatTTTTGCAATATGTTCCTGAATAtgtaatataagtataTTGGGAACATTTTGCATCCATagttttgtatcgat	80	scaffold	+	4355	4443	ssc-miR-450b-3p	TTGGGAACATTTTGCATCCAT	21	Yes	2.50561	1.62686	6.394	3.50882	7.91534	10.0999	5.07574	7.69699
174	ssc-mir-451	gggggtggcgagcAAACCGTTACCATTACTGAGTTtagtaatggtaacggttctcttgctgcacc	65	12	+	47177112	47177182	ssc-miR-451-5p	AAACCGTTACCATTACTGAGTTT	23	Diff	412.173	385.566	309.652	369.13	4239.02	2200.86	1373.83	2604.57
174	ssc-mir-451	tttgggaatggcgaggAAACCGTTACCATTACTGAGTTtagtaATGGTAATGGTTCTCTTGCTGCTcccaca	72	12	+	47177112	47177182	ssc-miR-451-3p	ATGGTAACGGTTCTCTTGCTGT	22	Diff	0	1.62686	0	0.542287	2.8783	0	0	0.959435
175	ssc-mir-452	aagcacttacAACTGTTTGCAGAGGAAACTGAgactttgtaactacatctcagtctcaactgcaaagaagtaagtgctta	80	X	-	140861113	140861195	ssc-miR-452-5p	AACTGTTTGCAGAGGAAACTGA	22	Yes	219.241	302.596	288.644	270.16	140.317	116.608	201.338	152.754
175	ssc-mir-452	gctaagcagttacaacTGTTTGCAGAGGAAACTGAGACtttataactatgtcTCAGTCTCATCTGCAAAGAGGTaagtgctttgc	85	X	-	140861113	140861195	ssc-miR-452-3p	TCAGTCTCAACTGCAAAGAAGT	22	Diff	76.4211	65.0744	69.4206	70.3054	285.672	257.089	311.312	284.691
176	ssc-mir-455	tggcgtgagggTATGTGCCTTTGGACTACATCGtggaagccagcaccatGCAGTCCATGGGCATATACACttgcctcaag	80	1	+	286017358	286017470	ssc-miR-455-5p	TATGTGCCTTTGGACTACATCG	22	Yes	1379.34	1024.11	1134.48	1179.31	2004.02	1719.74	1426.28	1716.68
176	ssc-mir-455	tggcgtgagggTATGTGCCTTTGGACTACATCGtggaagccagcaccatGCAGTCCATGGGCATATACACttgcctcaag	80	1	+	286017358	286017470	ssc-miR-455-3p	GCAGTCCATGGGCATATACACT	22	Diff	7267.52	8221.34	8697.67	8062.18	2356.61	1421.33	1884.79	1887.58
177	ssc-mir-486-2	gctggggcttcagggccagctcggacctctgacctccctgacgggTCCTGTACTGAGCTGCCCCGAGgccctcactgtgc	80	17	-	12191209	12191345	ssc-miR-486-2-5p	TCCTGTACTGAGCTGCCCCGAG	22	Yes	2891.47	4061.46	3154.98	3369.3	4146.92	2948.25	6102.73	4399.3
177	ssc-mir-486-2	ccctgacgggTCCTGTACTGAGCTGCCCCGAGgccctcactgtgcccagctcgggccagctcagtacccggcgcgtcggggt	82	17	-	12191209	12191345	ssc-miR-486-2-3p	CGGGCCAGCTCAGTACCCGGCGT	23	New	2.50561	0	0.913429	1.13968	20.1481	3.67269	1.69191	8.50425
178	ssc-mir-489	tggcagcttggtggtcgtatgtgtggcgccatctacttgagcggttaggAGTGACATCACATATACGGCGGctaaactgct	81	9	-	80161822	80161905	ssc-miR-489-3p	GTGACATCACATATACGGCGGC	22	Diff	31.3201	57.7535	22.8357	37.3031	70.5185	57.8449	101.515	76.6261
179	ssc-mir-490-2	ttgttcgacaCCATGGATCCCCAGGTGGGTcacgtttcaagatacacCAACCTGGAGGACTCCATGCTGttgagctgtt	79	18	-	13361959	13362081	ssc-miR-490-2-5p	CCATGGATCCCCAGGTGGGT	20	Yes	12.5281	6.50744	6.394	8.4765	34.5397	43.1541	38.914	38.8693
179	ssc-mir-490-2	ttgttcgacaCCATGGATCCCCAGGTGGGTcacgtttcaagatacacCAACCTGGAGGACTCCATGCTGttgagctgtt	79	18	-	13361959	13362081	ssc-miR-490-2-3p	CAACCTGGAGGACTCCATGCTGT	23	Diff	457.274	353.029	566.326	458.876	318.772	334.215	289.317	314.102
180	ssc-mir-491	ttagctgggtAGTGGGGAACCCTTCCATGAGGagtagaacactccttatgcaagattcccttctacctgactgggt	76	1	-	225810892	225810992	ssc-miR-491-5p	AGTGGGGAACCCTTCCATGAGGA	23	Diff	75.1683	89.4773	82.2086	82.2847	20.8677	19.2816	33.8383	24.6625
180	ssc-mir-491	gtggggaacccttccatgaggagtagaacactcCTTATGCAAGATTCCCTTCTA	54	1	-	225810892	225810992	ssc-miR-491-3p	CTTATGCAAGATTCCCTTCTAC	22	Diff	1.25281	2.44029	4.56714	2.75341	12.9524	17.4453	3.38383	11.2605
181	ssc-mir-493	ccccagggccTTGTACATGGTAGGCTTTCATTcattcgtttgcacatgcggTGAAGGTCTACTGTGTGCCAGGccctgtgcca	83	7	-	132069387	132069497	ssc-miR-493-5p	TTGTACATGGTAGGCTTTCATT	22	Yes	2999.22	3327.74	4041.01	3455.99	2585.44	1840.02	1641.16	2022.2
181	ssc-mir-493	ccccagggccTTGTACATGGTAGGCTTTCATTcattcgtttgcacatgcggTGAAGGTCTACTGTGTGCCAGGccctgtgcca	83	7	-	132069387	132069497	ssc-miR-493-3p	TGAAGGTCTACTGTGTGCCAGG	22	Yes	1559.74	1674.04	2541.16	1924.98	893.714	740.048	695.377	776.379
182	ssc-mir-497	cccgcccCAGCAGCACACTGTGGTTTGTacggcactgtggccacgtccaaaccacactgtggtgttagagcgagggtggg	80	12	+	54717009	54717121	ssc-miR-497-5p	CAGCAGCACACTGTGGTTTGTA	22	Diff	77.6739	70.7684	88.6026	79.015	120.169	90.8992	140.429	117.166
182	ssc-mir-497	ccaccccggtcctgctcccgcccCAGCAGCACACTGTGGTTTGTacggcactgtggccacgtcCAAACCACACTGTGGTGTTAGAgcgagggtgggggaggcaccgccgagg	112	12	+	54717009	54717121	ssc-miR-497-3p	CAAACCACACTGTGGTGTTAGAT	23	Diff	0	0	0	0	0.719576	0	0	0.239859
183	ssc-mir-499	tgggcgggcggccgTTAAGACTTGCAGTGATGTTTaactcctctccacgtgAACATCACAGCAAGTCTGTGCTgcttccc	80	17	+	43571130	43571249	ssc-miR-499-5p	TTAAGACTTGCAGTGATGTTTA	22	Diff	2721.09	2513.5	1903.59	2379.39	8804.73	6353.76	3659.61	6272.7
183	ssc-mir-499	tgggcgggcggccgTTAAGACTTGCAGTGATGTTTaactcctctccacgtgAACATCACAGCAAGTCTGTGCTgcttccc	80	17	+	43571130	43571249	ssc-miR-499-3p	AACATCACAGCAAGTCTGTGCT	22	Yes	6.26403	2.44029	5.48057	4.7283	82.0317	87.2265	16.9191	62.0591
184	ssc-mir-500	gctccccctctcTAATCCTTGCTACCTGGGTGAGAgtgttgtctgaatgcaatgcacctgggcaaggattccgagagcgagagc	84	X	+	48637984	48638080	ssc-miR-500-5p	TAATCCTTGCTACCTGGGTGAGAGT	25	Diff	1202.69	2127.93	1504.42	1611.68	1116.06	1271.67	932.245	1106.66
184	ssc-mir-500	cccctctctaatccttgctacctgggtgagagtgctgtgtgaatgcaATGCACCTGGGCAAGGATTCTgagagtgagagc	80	X	+	48637984	48638080	ssc-miR-500-3p	ATGCACCTGGGCAAGGATTCTGA	23	Diff	6048.54	8384.84	7765.97	7399.78	5214.77	4318.17	3827.11	4453.35
185	ssc-mir-504	gctgttgggAGACCCTGGTCTGCACTCTATCTgtatgcttactgaagggagcgcagggcagggtttcccacacagagggc	80	X	+	129654203	129654304	ssc-miR-504-5p	AGACCCTGGTCTGCACTCTATC	22	Diff	2981.68	4163.14	4203.6	3782.8	882.2	696.893	1884.79	1154.63
185	ssc-mir-504	gctgctgttgggAGACCCTGGTCTGCACTCTATCtgtattcttactgaaGGGAGTGCAGGGCAGGGTTTCccatacagagggc	83	X	+	129654203	129654304	ssc-miR-504-3p	AGGGAGCGCAGGGCAGGGTTTCT	23	Diff	2.50561	4.88058	4.56714	3.98445	0.719576	0	3.38383	1.3678
186	ssc-mir-505	cagtggGGGAGCCAGGAAGTATTGATGTttctgccagtttagcgtcaacacttgctggtttcctctctggagcatc	76	X	-	130835619	130835730	ssc-miR-505-5p	GGGAGCCAGGAAGTATTGATGTT	23	Diff	21.2977	44.7387	34.7103	33.5822	12.2328	11.9363	3.38383	9.18429
186	ssc-mir-505	gcactcagtgggggagccaggaagtattgatgtttctgccaggttagcgTCAACACTTGCTGGTTTCCTCTctggagcat	80	X	-	130835619	130835730	ssc-miR-505-3p	CGTCAACACTTGCTGGTTTCCTCT	24	Diff	1441.98	2163.72	1768.4	1791.37	343.957	330.542	478.812	384.437
187	ssc-mir-532	ttgctttctctcttaCATGCCTTGAGTGTAGGACCGTtggcatctgaatacCCTCCCACACCCAAGGCTTGCAggagggc	80	X	+	48632024	48632114	ssc-miR-532-5p	CATGCCTTGAGTGTAGGACCGT	22	Yes	17905.1	15976.6	20812.5	18231.4	20601.5	16293	12596.3	16496.9
187	ssc-mir-532	ttgctttctctcttaCATGCCTTGAGTGTAGGACCGTtggcatctgaatacCCTCCCACACCCAAGGCTTGCAggagggc	80	X	+	48632024	48632114	ssc-miR-532-3p	CCTCCCACACCCAAGGCTTGCA	22	Yes	1925.56	2586.71	2511.93	2341.4	900.19	625.276	1718.98	1081.48
188	ssc-mir-542	cctcagacgtcTCGGGGATCATCATGTCACGAgagaccactgtgcactTGTGACAGATTGATAACTGAAAggtctgggag	80	scaffold	+	3331	3440	ssc-miR-542-5p	TCGGGGATCATCATGTCACGAGA	23	Diff	309.443	276.566	255.76	280.59	438.941	448.069	280.858	389.289
188	ssc-mir-542	cctcagacgtcTCGGGGATCATCATGTCACGAgagaccactgtgcactTGTGACAGATTGATAACTGAAAggtctgggag	80	scaffold	+	3331	3440	ssc-miR-542-3p	TGTGACAGATTGATAACTGAAA	22	Yes	6157.54	4814.69	5194.67	5388.97	6119.99	5744.09	5644.22	5836.1
189	ssc-mir-545	ttagtaggccTCAGTAAATGTTTATTGGATGaataaatgaatgactcATCAACAAACATTTATTGTGTGcctgctaacg	79	X	-	67530183	67530288	ssc-miR-545-5p	TCAGTAAATGTTTATTGGATGA	22	Diff	139.061	152.111	71.2475	120.807	680.719	740.048	563.407	661.391
189	ssc-mir-545	ttagtaggccTCAGTAAATGTTTATTGGATGaataaatgaatgactcATCAACAAACATTTATTGTGTGcctgctaacg	79	X	-	67530183	67530288	ssc-miR-545-3p	ATCAACAAACATTTATTGTGTGC	23	Diff	48.8594	51.2461	35.6237	45.2431	542.56	545.395	421.287	503.081
190	ssc-mir-551a	tggtgaccctggaaatccagagcgggtgaggcctgtctgactgtttctagGCGACCCACTCTTGGTTTCCatggttgccc	80	6	+	59927687	59927787	ssc-miR-551a-5p	GAAATCCAGAGCGGGTGAGGCCT	23	New	3.75842	17.082	12.788	11.2095	2.15873	2.75452	0	1.63775
190	ssc-mir-551a	tggtgaccctggaaatccagagcgggtgaggcctgtctgactgtttctagGCGACCCACTCTTGGTTTCCatggttgccc	80	6	+	59927687	59927787	ssc-miR-551a-3p	GCGACCCACTCTTGGTTTCC	20	Yes	71.4099	38.2312	83.122	64.2544	141.037	80.7992	60.9089	94.2484
191	ssc-mir-574	gggacctgcgtgggtgcgggcgtgTGAGTGTGTGTGTGTGAGTGTGTgtcgctccgggtcCACGCTCATGCACACACCCACAcgcccacactcagg	96	8	+	31672439	31672541	ssc-miR-574-5p	TGAGTGTGTGTGTGTGAGTGTGT	23	Yes	1101.22	1228.28	1098.86	1142.78	448.296	410.423	592.17	483.63
191	ssc-mir-574	tgggtgcgggcgtgtgagtgtgtgtgtgtgagtgtgtgtcgctccgggtcCACGCTCATGCACACACCCACAcgcccgca	80	8	+	31672439	31672541	ssc-miR-574-3p	CACGCTCATGCACACACCCACA	22	Yes	3978.91	3740.15	4753.48	4157.52	2020.57	1659.14	2840.72	2173.48
192	ssc-mir-582	atctgttctctttggTTACAGTTGTTCAACCAGTTACTaatctacctaattgtaaccagttgaacaactgaacccaaagggtgcaaagtgaaaacatt	98	16	+	41335743	41335847	ssc-miR-582-5p	TTACAGTTGTTCAACCAGTTACT	23	Yes	55.1234	55.3133	71.2475	60.5614	243.936	220.362	169.191	211.163
192	ssc-mir-582	ctctttggttacagttgttcaaccagttactaatctaactaactgTAACCGGTTGAACAACTGAACCcaaagggtgc	77	16	+	41335743	41335847	ssc-miR-582-3p	TAACCGGTTGAACAACTGAACCC	23	Diff	30.0673	30.9103	31.0566	30.6781	166.942	124.872	38.914	110.242
193	ssc-mir-615	ctcgggaggggcgggagGGGGGTCCCCGGTGCTCGGATCtcgagggtgcttattgttcggtccgagcctgggtctccctctccccccaccccc	93	5	-	19690656	19690749	ssc-miR-615-5p	GGGGCTCCCCGGTGCTCGGATC	22	Diff	30.0673	72.3953	52.0655	51.5094	33.8201	10.0999	49.0655	30.9952
193	ssc-mir-615	gggaggggcgggagggggctccccggtgctcggatctcgagggtgcttattgttcggTCCGAGCCTGGGTCTCCCTCTcccccccacc	88	5	-	19690656	19690749	ssc-miR-615-3p	TCCGAGCCTGGGTCTCCCTCT	21	Yes	1906.77	2691.64	2610.58	2403	445.418	426.951	823.962	565.443
194	ssc-mir-628	gtgtcacttcctcATGCTGACATATTTACTAGAGGgtaaagttaacaaccttctagtaagagtggcagtcgaagggaagg	80	1	+	129013465	129013576	ssc-miR-628-5p	ATGCTGACATATTTACTAGAGG	22	Yes	32.5729	29.2835	29.2297	30.362	108.656	85.3901	69.3685	87.8049
194	ssc-mir-628	atagctgttgtgtcacttcctcatgctgacatatttactagagggtaaaattaataacctTCTAGTAAGAGTGGCAGTCGAagggaagggctca	94	1	+	129013465	129013576	ssc-miR-628-3p	TCTAGTAAGAGTGGCAGTCGAA	22	Diff	48.8594	73.2087	64.8535	62.3072	16.5503	28.4634	15.2272	20.0803
195	ssc-mir-652	tatgcactgcACAACCCTAGGAGAGGGTGCCATTCAcatagactataattgaatggcgccactagggttgtgcagtgcacaac	83	scaffold	-	52746	52848	ssc-miR-652-5p	ACAACCCTAGGAGAGGGTGCCATT	24	Diff	6.26403	4.06715	3.65372	4.66163	36.6984	20.1998	5.07574	20.658
195	ssc-mir-652	acgaatggctatgcactgcacaaccctaggagagggtgccattcacatagactagaattgAATGGCGCCACTAGGGTTGTGcagtgcacaacctacac	98	scaffold	-	52746	52848	ssc-miR-652-3p	AATGGCGCCACTAGGGTTGTGT	22	Diff	858.172	868.743	986.503	904.473	343.957	302.079	372.221	339.419
196	ssc-mir-664	gaacattgaaaCAGGCTAGGAGAAGTGATTGGATagaaaatggtattcTATTCATTTATCTCCCAGCCTACAaaaagaaa	80	10	+	11890513	11890592	ssc-miR-664-5p	CAGGCTAGGAGAAGTGATTGGAT	23	Yes	112.752	177.328	194.56	161.547	20.8677	12.8544	15.2272	16.3165
196	ssc-mir-664	gaacattgaaaCAGGCTAGGAGAAGTGATTGGATagaaaatggtattcTATTCATTTATCTCCCAGCCTACAaaaagaaa	80	10	+	11890513	11890592	ssc-miR-664-3p	TATTCATTTATCTCCCAGCCTACA	24	Yes	12.5281	17.8955	11.8746	14.0994	8.63491	18.3635	11.8434	12.9473
197	ssc-mir-671	caggaagaggAGGAAGCCCTGGAGGGGCTGGAGGtgatggatgttttccTCCGGTTCTCAGGGCTCCACCttttccgggc	80	18	-	6286670	6286787	ssc-miR-671-5p	AGGAAGCCCTGGAGGGGCTGGAGG	24	Yes	2.50561	12.2015	2.74029	5.81578	64.0423	26.627	35.5302	42.0665
197	ssc-mir-671	caggaagaggAGGAAGCCCTGGAGGGGCTGGAGGtgatggatgttttccTCCGGTTCTCAGGGCTCCACCttttccgggc	80	18	-	6286670	6286787	ssc-miR-671-3p	TCCGGTTCTCAGGGCTCCACC	21	Yes	93.9604	104.119	98.6503	98.9099	89.2274	74.372	133.661	99.0869
198	ssc-mir-676-1	aacgcgtgaCTCTTCAATCTCAGGACTCGCAtaattagcagaatgCCGTCCTAAGGTTGTTGAGTTctgcgtttct	76	X	+	63280903	63281012	ssc-miR-676-1-5p	CTCTTCAATCTCAGGACTCGCA	22	Yes	1.25281	7.32087	1.82686	3.46684	5.75661	11.0181	5.07574	7.28348
198	ssc-mir-676-1	aacgcgtgaCTCTTCAATCTCAGGACTCGCAtaattagcagaatgCCGTCCTAAGGTTGTTGAGTTctgcgtttct	76	X	+	63280903	63281012	ssc-miR-676-1-3p	CCGTCCTAAGGTTGTTGAGTT	21	Yes	2246.28	2129.56	2709.23	2361.69	4105.9	3400.91	2718.91	3408.57
199	ssc-mir-708	ccctcAAGGAGCTTACAATCTAGCTGGGggtgaatgacttgcacatgaacgCAACTAGACTGTGAGCTTCTAGAgggcag	80	9	-	15120464	15120577	ssc-miR-708-5p	AAGGAGCTTACAATCTAGCTGGG	23	Yes	1092.45	1174.59	1312.6	1193.21	1973.8	1868.48	1174.19	1672.16
199	ssc-mir-708	ccctcAAGGAGCTTACAATCTAGCTGGGggtgaatgacttgcacatgaacgCAACTAGACTGTGAGCTTCTAGAgggcag	80	9	-	15120464	15120577	ssc-miR-708-3p	CAACTAGACTGTGAGCTTCTAG	22	Diff	174.14	119.574	179.946	157.887	359.068	250.661	184.419	264.716
200	ssc-mir-744	gcagggTGCGGGGCTAGGGCTAACAGCAgtcttactgaaggtttcctggaaaccacgcacatgctgttgccactaacctc	80	12	+	59358197	59358296	ssc-miR-744-5p	TGCGGGGCTAGGGCTAACAGC	21	Diff	5101.42	5405.24	7564.11	6023.59	805.206	745.557	1060.83	870.531
200	ssc-mir-744	ttgggcaaggTGCGGGGCTAGGGCTAACAGCAgtcttactgaaggtttcctggaaaccacgcacatgCTGTTGCCACTAACCTCAACCTtactcggtc	98	12	+	59358197	59358296	ssc-miR-744-3p	CTGTTGCCACTAACCTCAACC	21	Diff	20.0449	7.32087	13.7014	13.6891	51.0899	34.8906	33.8383	39.9396
201	ssc-mir-769	tgcgctctgaccTGAGACCTCTGGGTTCTGAGCtgtgatgttgcttccaagCTGGGATCTCTGGGGTCTTGGTTcagggt	80	6	+	47579820	47579920	ssc-miR-769-5p	TGAGACCTCTGGGTTCTGAGCT	22	Diff	592.577	547.439	665.89	601.968	1558.6	1317.58	612.473	1162.88
201	ssc-mir-769	tgcgctctgaccTGAGACCTCTGGGTTCTGAGCtgtgatgttgcttccaagCTGGGATCTCTGGGGTCTTGGTTcagggt	80	6	+	47579820	47579920	ssc-miR-769-3p	CTGGGATCTCTGGGGTCTTGGTT	23	Yes	185.415	263.551	193.647	214.204	155.428	143.235	138.737	145.8
202	ssc-mir-874	ttagccctgCGGCCCCACGCACCAGGGTAAGAgagagtctcgcttcCTGCCCTGGCCCGAGGGACCGActggctgggc	78	2	-	145381089	145381200	ssc-miR-874-5p	CGGCCCCACGCACCAGGGTAAGA	23	Yes	51.365	52.0595	34.7103	46.0449	41.7354	33.9724	93.0553	56.2544
202	ssc-mir-874	tggtgttagccctgcggccccacgcaccagggtaagagagactctcgcttcCTGCCCTGGCCCGAGGGACCGACtggctgggcc	84	2	-	145381089	145381200	ssc-miR-874-3p	CTGCCCTGGCCCGAGGGACCGAC	23	Yes	2078.4	2741.26	3081	2633.55	332.444	368.187	504.19	401.607
203	ssc-mir-885	cactcggcccgcgctctcTCCATTACACTACCCTGCCTCTtctccacgagAGGCAGCGGGGTGTAGTGGATagagcacgg	80	scaffold	-	42294	42364	ssc-miR-885-5p	TCCATTACACTACCCTGCCTCT	22	Yes	5.01122	3.25372	3.65372	3.97289	2.15873	0	0	0.719576
203	ssc-mir-885	cactcggcccgcgctctcTCCATTACACTACCCTGCCTCTtctccacgagAGGCAGCGGGGTGTAGTGGATagagcacgg	80	scaffold	-	42294	42364	ssc-miR-885-3p	AGGCAGCGGGGTGTAGTGGATA	22	Diff	0	0.81343	0.913429	0.57562	0	0	0	0
204	ssc-mir-935	ggcgcaggcggcagtggcgggagcggcccctcggccatcctccgtctgcCCAGTTACCGCTTCCGCTACCGCcgccgctc	80	6	+	53057496	53057586	ssc-miR-935-3p	CAGTTACCGCTTCCGCTACCGC	22	Diff	17.5393	26.8432	23.7492	22.7105	5.03703	3.67269	11.8434	6.85104
205	ssc-mir-1224	GTGAGGACTCGGGAGGTGGAGggtggcgctgccagggccagggcactgtctcagctcgcttctccccccacctcctctctcctcag	86	13	+	131580811	131580918	ssc-miR-1224-5p	GTGAGGACTCGGGAGGTGGAGGGT	24	Diff	23.8033	40.6715	38.364	34.2796	7.91534	6.42721	1.69191	5.34482
205	ssc-mir-1224	GTGAGGACTCGGGAGGTGGagggtggtgccgccggggccgggcgctgtttcagctcgcttctccCCCCACCTCCTCTCTCCTCAG	85	13	+	131580811	131580918	ssc-miR-1224-3p	CCCCACCTCCTCTCTCCTCAGT	22	Diff	0	0	0.913429	0.304476	0.719576	0	0	0.239859
206	ssc-mir-1249-2	tgtttgcatggggaggagggaggagatgggccaagttccctctgcctggaACGCCCTTCCCCCCCTTCTTCAcctagcgaac	82	5	+	1499700	1499813	ssc-miR-1249-2-3p	ACGCCCTTCCCCCCCTTCTTCA	22	Yes	90.202	128.522	144.322	121.015	17.2698	24.7907	35.5302	25.8636
207	ssc-mir-1271	cacccagatcagtgCTTGGCACCTAGTAAGTACTCAgtatatacttgttgagtgcctgctatgtgccaggcattgtgctgagggct	86	2	-	83154205	83154313	ssc-miR-1271-5p	CTTGGCACCTAGTAAGCACTCA	22	Diff	9773.13	6622.14	11754	9383.09	80.5925	58.7631	54.1412	64.499
207	ssc-mir-1271	tagatcagtgcttggcacctagtaagcactcagtatatacttgttgagTGCCTGCTATGTGCCAGGCAttgtgctgag	78	2	-	83154205	83154313	ssc-miR-1271-3p	AGTGCCTGCTATGTGCCAGG	20	Diff	6.26403	3.25372	7.30743	5.60839	5.75661	4.59087	0	3.44916
208	ssc-mir-1285	gctgatcagtagtgggatcgcgcctgtgaatagccactgtactccagcCTGGGCAACATAGCGAGACCCCGTctcttttg	80	1	-	199694416	199694495	ssc-miR-1285-5p	GTGGGATCGCGCCTGTGAATAGCC	24	New	3641.9	2247.51	2279.01	2722.81	1016.04	2583.74	1571.79	1723.86
208	ssc-mir-1285	gctgatcagtagtgggatcgcgcctgtgaatagccactgtactccagcCTGGGCAACATAGCGAGACCCCGTctcttttg	80	1	-	199694416	199694495	ssc-miR-1285-3p	CCACTGTACTCCAGCCTGGGC	21	New	2742.39	1804.19	1556.48	2034.35	1801.1	3831.54	1898.33	2510.32
209	ssc-mir-1296	cctaactgggTTAGGGCCCTGGCTCCATCTCCtttaggaaaaccttctgtgggGAGTGGGGTTTTGACCCTAACCcagctgggct	85	14	-	72055616	72055719	ssc-miR-1296-5p	TTAGGGCCCTGGCTCCATCTCC	22	Yes	871.952	969.609	911.602	917.721	304.381	281.879	492.347	359.536
209	ssc-mir-1296	cctaactgggTTAGGGCCCTGGCTCCATCTCCtttaggaaaaccttctgtgggGAGTGGGGTTTTGACCCTAACCcagctgggct	85	14	-	72055616	72055719	ssc-miR-1296-3p	AGTGGGGTTTTGACCCTAACCT	22	Diff	0	0	0	0	0	1.83635	0	0.612116
210	ssc-mir-1306	gtctccaCCACCTCCCCTGCAAACGTCCAgtgatgcagaggtaatggACGTTGGCTCTGGTGGTGATGgacaggccgaac	80	14	+	55110940	55111043	ssc-miR-1306-5p	CCACCTCCCCTGCAAACGTCCA	22	Yes	576.29	732.901	768.194	692.462	289.27	191.898	480.504	320.557
210	ssc-mir-1306	gtctccaCCACCTCCCCTGCAAACGTCCAgtgatgcagaggtaatggACGTTGGCTCTGGTGGTGATGgacaggccgaac	80	14	+	55110940	55111043	ssc-miR-1306-3p	TGGACGTTGGCTCTGGTGGTGA	22	Diff	1099.96	1135.55	1830.51	1355.34	176.296	168.026	356.994	233.772
211	ssc-mir-1307	catcaagacccagctgagtcactgtcactgcctaccaatcTCGACCGGACCTCGACCGGCTcgtctgtgttgccaatcgACTCGGCGTGGCGTCGGTCGTGgtagataggcggtcatgcatacgaattttcagctcttgttctggtgac	149	scaffold	-	46341	46469	ssc-miR-1307-5p	TCGACCGGACCTCGACCGGCT	21	Yes	243.044	186.276	190.907	206.742	6881.31	6231.64	1074.37	4729.1
211	ssc-mir-1307	ctaccaatctcgaccggacctcgaccggctcgtctatgttgccaatcgACTCGGCGTGGCGTCGGTCGTGgtagataggc	80	scaffold	-	46341	46469	ssc-miR-1307-3p	ACTCGGCGTGGCGTCGGTCGTGG	23	Diff	4406.12	5458.12	6035.94	5300.06	931.131	422.36	878.103	743.865
212	ssc-mir-1343	ggcttcggtgcTGGGGAGCGGCCCCCGGGCGGGcctctgctctggcccCTCCTGGGGCCCGCACTCTCgctccgggcc	78	2	-	28433181	28433265	ssc-miR-1343-5p	TGGGGAGCGGCCCCCGGGCGGGT	23	Diff	12.5281	21.9626	9.13429	14.5417	12.9524	3.67269	25.3787	14.0013
212	ssc-mir-1343	gcttcggtgctggggagcggcccccgggcgggcctctgctctggcccCTCCTGGGGCCCGCACTCTCGCtccgggtccg	79	2	-	28433181	28433265	ssc-miR-1343-3p	CTCCTGGGGCCCGCACTCTCGC	22	Yes	1533.43	2785.18	2497.31	2271.98	408	404.914	1150.5	654.472
213	ssc-mir-1468	tgggtggtttCTCCGTTTGCCTGTTTTGCTGAcgttcatttgactcattctcagcaaaataagcaaatggaaaattcatccat	83	X	-	56757042	56757135	ssc-miR-1468-5p	CTCCGTTTGCCTGTTTTGCTGA	22	Yes	321.971	377.432	434.792	378.065	267.682	231.38	336.691	278.584
213	ssc-mir-1468	ggtgggtggtttCTCCGTTTGCCTGTTTCGCTGatgtgcattcaactcattctcAGCAAAATAAGCAAATGGAAAAttcgtccatc	86	X	-	56757042	56757135	ssc-miR-1468-3p	AGCAAAATAAGCAAATGGAAAA	22	Yes	0	0.81343	0	0.271143	2.15873	0	0	0.719576
214	ssc-mir-1839	cctaaatgaaAAGGTAGATAGAACAGGTCTTGtttgcaagatgaattcaAGACCTACTTTTCTACCAACAgcaattacac	80	7	-	57683204	57683283	ssc-miR-1839-5p	AAGGTAGATAGAACAGGTCTTG	22	Yes	13.7809	4.06715	11.8746	9.90753	7.19576	7.34539	3.38383	5.97499
214	ssc-mir-1839	cctaaatgaaAAGGTAGATAGAACAGGTCTTGtttgcaagatgaattcaAGACCTACTTTTCTACCAACAgcaattacac	80	7	-	57683204	57683283	ssc-miR-1839-3p	AGACCTACTTTTCTACCAACAGC	23	Diff	0	1.62686	0.913429	0.846763	0	0	0	0
215	ssc-mir-2320	gctgtccccaTGGCACAGGGTCCAGCTGTCGGctgtaatacccgatgggtCGATGATGGTCCCTGTGTTTGgggcgagcac	81	6	-	60147823	60147903	ssc-miR-2320-5p	TGGCACAGGGTCCAGCTGTCGGC	23	Diff	1383.1	2210.09	1645.09	1746.09	169.1	45.9087	113.358	109.456
215	ssc-mir-2320	gctgtccccaTGGCACAGGGTCCAGCTGTCGGctgtaatacccgatgggtCGATGATGGTCCCTGTGTTTGgggcgagcac	81	6	-	60147823	60147903	ssc-miR-2320-3p	CGATGATGGTCCCTGTGTTTGT	22	Diff	241.791	358.723	398.255	332.923	98.5819	123.035	164.116	128.578
216	ssc-mir-2366-1	gccctggccccagggtcctcttgtctgagccccagaaagaggagagagcgcTGGGTCACAGAAGAGGGTCTGGgggacaggtt	83	1	-	142775297	142775379	ssc-miR-2366-1-5p	GGGTCCTCTTGTCTGAGCCCCAGT	24	New	0	0	0	0	0	0.918173	0	0.306058
216	ssc-mir-2366-1	gccctggccccagggtcctcttgtctgagccccagaaagaggagagagcgcTGGGTCACAGAAGAGGGTCTGGgggacaggtt	83	1	-	142775297	142775379	ssc-miR-2366-1-3p	TGGGTCACAGAAGAGGGTCTGGT	23	Diff	72.6627	178.955	95.91	115.842	45.3333	36.7269	71.0604	51.0402
217	ssc-mir-2411	agaggcaatgTGGAGTGACTGTCAGATGCAGCcatcagaataggtgatttggctgaactgtcatactcccacatcctccacca	83	4	-	104285506	104285588	ssc-miR-2411-5p	GTGGAGTGACTGTCAGATGCAGC	23	Diff	31.3201	45.5521	65.7669	47.5464	12.2328	22.9543	13.5353	16.2408
217	ssc-mir-2411	gaggaaatgTGGAGTGACTGTCAGATGCAGCCAgcagaataagtggtttgGCTGAACTGTCTTACTCCCACATCCtc	77	4	-	104285506	104285588	ssc-miR-2411-3p	TGAACTGTCATACTCCCACATCT	23	Diff	50.1122	52.0595	59.3729	53.8482	47.492	34.8906	43.9898	42.1241
218	ssc-mir-2483	gagtgaaaagttcCGTCAACCATCCAGCTGTTTGAggtgatgcaaacAAACATCTGGTTGGTTGAGAGAattttttactt	80	X	-	117608200	117608279	ssc-miR-2483-5p	TCCGTCAACCATCCAGCTGTTT	22	Diff	90.202	122.015	118.746	110.321	165.503	139.562	175.959	160.341
218	ssc-mir-2483	tgaaaagttccgtcaaccatccagctgtttggggtgatgcaaacAAACATCTGGTTGGTTGAGAGAattttttact	76	X	-	117608200	117608279	ssc-miR-2483-3p	AAACATCTGGTTGGTTGAGAGA	22	Yes	187.921	176.514	310.566	225	76.9946	67.0266	86.2876	76.7696
219	ssc-mir-4331	ccatgagctatggcgtagatcacagacacagctcagatctggcattgcTGTGGCTGTGGTGTAGGCCAGCagctttgctc	80	6	-	60130099	60130178	ssc-miR-4331-5p	TGGCGTAGATCACAGACACAGC	22	New	182.91	143.164	318.787	214.953	59.7248	37.6451	3.38383	33.5846
219	ssc-mir-4331	ccatgagctatggcgtagatcacagacacagctcagatctggcattgcTGTGGCTGTGGTGTAGGCCAGCagctttgctc	80	6	-	60130099	60130178	ssc-miR-4331-3p	TGTGGCTGTGGCGTAGGCCAGC	22	Diff	108.994	70.7684	105.958	95.2401	55.4074	99.1627	43.9898	66.1866
220	ssc-mir-4332	cggcggggggtgtcgcgggggtgggcgggctggggccgggggtggggccggcgggggcacgacccccggtcggcgtcCACGGCCGCCGCCGGGCGCCtttccaccgc	107	6	-	870446	870551	ssc-miR-4332-5p	TGTCGCGGGGGTGGGCGGGC	20	New	116.511	66.7013	58.4595	80.5572	148.952	477.45	230.1	285.501
220	ssc-mir-4332	cggcggggggtgtcgcgggggtgggcgggctggggccgggggtggggccggcgggggcacgacccccggtcggcgtcCACGGCCGCCGCCGGGCGCCtttccaccgc	107	6	-	870446	870551	ssc-miR-4332-3p	CCCCGGTCGGCGTCCACGGC	20	New	2668.47	1524.37	1273.32	1822.05	2154.41	5794.59	2482.04	3477.01
221	ssc-mir-4334	ctgtgctgagCCCTGGAGTGACGGGGGTGaaagggcagagTCCCTGTCCTCCAGGAGCTCcccatgtgg	69	15	+	134433005	134433073	ssc-miR-4334-5p	GGTGTGAAAGGGCAGAGT	18	New	0	0	0	0	0	0.918173	0	0.306058
221	ssc-mir-4334	ctgtgctgagCCCTGGAGTGACGGGGGTGaaagggcagagTCCCTGTCCTCCAGGAGCTCcccatgtgg	69	15	+	134433005	134433073	ssc-miR-4334-3p	TCCCTGTCCTCCAGGAGCTC	20	Yes	827.895	475.789	775.806	693.163	1821.31	1202.35	438.065	1153.91
222	ssc-mir-4337	ggcactagacAGGGTATATAAGCCTTCACTGGttaaatcaacatacagtgaaggcttatatatcttgtctagtgccca	78	18	-	16110017	16110094	ssc-miR-4337-5p	CAGGGTATATAAGCCTTCACTGT	23	Diff	0	0	0	0	2.8783	3.67269	0	2.18367
222	ssc-mir-4337	ggcactagacAGGGTATATAAGCCTTCACTGGttaaatcaacatacagtgaaggcttatatatcttgtctagtgccca	78	18	-	16110017	16110094	ssc-miR-4337-3p	AGTGAAGGCTTATATATCTTGT	22	New	3.75842	4.06715	3.65372	3.82643	10.7936	5.50904	3.38383	6.56217
223	ssc-mir-4338	atctctcgagATGTTCAGTCTCAGTGGGAACCgtgtgtaagtcttgttcccattgagactgagcatctcaagggatca	78	scaffold	-	115019	115096	ssc-miR-4338-5p	TGTTCAGTCTCAGTGGGAACCGTT	24	Diff	1.25281	0.81343	0	0.688745	0	0	0	0
223	ssc-mir-4338	atctctcgagATGTTCAGTCTCAGTGGGAACCgtgtgtaagtcttgttcccattgagactgagcatctcaagggatca	78	scaffold	-	115019	115096	ssc-miR-4338-3p	TTCCCATTGAAACTGAGCATCT	22	New	1.25281	0.81343	2.74029	1.60217	8.63491	0.918173	1.69191	3.74833
224	ssc-mir-4339	ctgtgctccgGCTCTGAGCTGCCCCTCCTCGTCCgtcccctccagctggagaggagccgcgacagagccggagcagtggc	80	scaffold	+	3828	3902	ssc-miR-4339-3p	AGAGGAGCCGCGACAGAGCCGT	22	New	10.0224	17.8955	4.56714	10.8284	10.0741	1.83635	3.38383	5.09808
225	ssc-mir-7134	ATGTCCGCGGGTTCCCTATCCcgggttggttgagttcgcggATGCGGAACCTGCGGATACGG	62	5	+	5388521	5388582	ssc-miR-7134-5p	ATGTCCGCGGGTTCCCTATCC	21	Yes	850.655	937.885	1119.86	969.468	244.656	237.807	338.383	273.615
225	ssc-mir-7134	ATGTCCGCGGGTTCCCTATCCcgggttggttgagttcgcggATGCGGAACCTGCGGATACGG	62	5	+	5388521	5388582	ssc-miR-7134-3p	ATGCGGAACCTGCGGATACGG	21	Yes	6122.46	6200.78	9382.74	7235.33	542.56	504.995	1142.04	729.866
226	ssc-mir-7135	TCTCTGAGACACTGACTGTGGgggtatgtgtgtgtccATCTGTCTGTGTCTCTGAGCAG	59	3	+	29052266	29052324	ssc-miR-7135-5p	TCTCTGAGACACTGACTGTGG	21	Yes	0	0.81343	0	0.271143	0	0	0	0
226	ssc-mir-7135	TCTCTGAGACACTGACTGTGGgggtatgtgtgtgtccATCTGTCTGTGTCTCTGAGCAG	59	3	+	29052266	29052324	ssc-miR-7135-3p	ATCTGTCTGTGTCTCTGAGCAG	22	Yes	1.25281	0	0.913429	0.722078	0	0.918173	0	0.306058
227	ssc-mir-7136	TCTGGTCCAGACACTGTGGAGCtgaagagaccaacactTCTCAGTGTTTGAACCAGAAGC	60	7	+	8701439	8701498	ssc-miR-7136-5p	TCTGGTCCAGACACTGTGGAGC	22	Yes	2.50561	1.62686	0	1.37749	0	0	0	0
227	ssc-mir-7136	TCTGGTCCAGACACTGTGGAGCtgaagagaccaacactTCTCAGTGTTTGAACCAGAAGC	60	7	+	8701439	8701498	ssc-miR-7136-3p	TTCTCAGTGTTTGAACCAGAAGT	23	Diff	0	0	0	0	0.719576	0	0	0.239859
228	ssc-mir-7137	CGGGGGAACTCCCAGACCAGCttccactcccttcaagaAGCTGGTCTGGGAGTTCCCGGG	60	3	+	10664432	10664491	ssc-miR-7137-5p	GGGGAACTCCCAGACCAGCTTC	22	Diff	22.5505	14.6417	21.9223	19.7048	35.9788	35.8088	45.6817	39.1564
228	ssc-mir-7137	CGGGGGAACTCCCAGACCAGCttccactcccttcaagaAGCTGGTCTGGGAGTTCCCGGG	60	3	+	10664432	10664491	ssc-miR-7137-3p	AGCTGGTCTGGGAGTTCCCGGG	22	Yes	6.26403	10.5746	12.788	9.87554	6.47619	5.50904	20.303	10.7627
229	ssc-mir-7138	TCCCAGCAAGTGTCCATCCATCTctgtgtccataagaGAGGACTGGCCTTGCAGGGTGC	59	2	-	82423677	82423735	ssc-miR-7138-5p	TCCCAGCAAGTGTCCATCCATCTCT	25	Diff	112.752	201.731	138.841	151.108	61.164	57.8449	103.207	74.0719
229	ssc-mir-7138	TCCCAGCAAGTGTCCATCCATCTctgtgtccataagaGAGGACTGGCCTTGCAGGGTGC	59	2	-	82423677	82423735	ssc-miR-7138-3p	GAGGACTGGCCTTGCAGGGTGT	22	Diff	42.5954	49.6192	65.7669	52.6605	22.3069	18.3635	16.9191	19.1965
230	ssc-mir-7139	CCATTCCTTCGTCTGTGCACTAGaaaaataacagtaccTAGGGCACAGGATGGGATGAGG	60	5	+	109259471	109259530	ssc-miR-7139-5p	CCATTCCTTCGTCTGTGCACTAGA	24	Diff	52.6178	60.1938	74.9012	62.5709	141.756	107.426	98.131	115.771
230	ssc-mir-7139	CCATTCCTTCGTCTGTGCACTAGaaaaataacagtaccTAGGGCACAGGATGGGATGAGG	60	5	+	109259471	109259530	ssc-miR-7139-3p	TAGGGCACAGGATGGGATGAGG	22	Yes	6.26403	15.4552	21.0089	14.2427	7.19576	7.34539	6.76766	7.10293
231	ssc-mir-7140	CAACTCAAGGGGGCATCATTCActtcatagtctctgtgaATGATGCCCCTTAGAGTTGAGC	61	17	+	39852404	39852464	ssc-miR-7140-5p	CAACTCTAGGGGGCATCATTC	21	Diff	0	0	0	0	0.719576	0	0	0.239859
231	ssc-mir-7140	CAACTCAAGGGGGCATCATTCActtcatagtctctgtgaATGATGCCCCTTAGAGTTGAGC	61	17	+	39852404	39852464	ssc-miR-7140-3p	AATGATGCCCCTTAGAGTTGAGT	23	Diff	0	0.81343	1.82686	0.880096	1.43915	0	0	0.479717
232	ssc-mir-7141	GACGGTTTGGACGTTAAGAACaattcatatattttattatatgaatcctTCTTAACGTCCAAACCGTTCC	70	15	+	151429201	151429270	ssc-miR-7141-5p	GACGGTTTGGACGTTAAGAA	20	Diff	0	0	0	0	0.719576	0	0	0.239859
233	ssc-mir-7142	ACTCTCCGAGGGGCCTTCAAGGGcaagttcttgtcaccTTTGTTGGCTCCTCTGAAGTGA	60	2	-	7444711	7444770	ssc-miR-7142-3p	TTTGTTGGCTCCTCTGAAGTGA	22	Yes	65.1459	63.4476	98.6503	75.7479	51.8095	34.8906	47.3736	44.6912
234	ssc-mir-7143	AAGCTCAGCTCTGAAGTGCAGAGGctgtttgcacttccTCTGCACTTGAAGCTGAGACTGA	61	9	+	31199350	31199410	ssc-miR-7143-3p	TCTGCACTTGAAGCTGAGACTGA	23	Yes	1.25281	2.44029	5.48057	3.05789	0.719576	3.67269	5.07574	3.156
235	ssc-mir-7144	ACTTTCCCGGGATTTGGAGCGCttccgcacgcGCTCCTTGTCCCGAGACCGCGA	54	11	+	81643736	81643789	ssc-miR-7144-5p	ACTTTCCCGGGATTTGGAGCGC	22	Yes	52.6178	90.2908	83.122	75.3435	43.8941	22.9543	69.3685	45.4056
235	ssc-mir-7144	ACTTTCCCGGGATTTGGAGCGCttccgcacgcGCTCCTTGTCCCGAGACCGCGA	54	11	+	81643736	81643789	ssc-miR-7144-3p	CTCCTTGTCCCGAGACCGCGA	21	Diff	0	0.81343	1.82686	0.880096	0	0	0	0
236	ssc-let-7f-1	tgtgggaTGAGGTAGTAGATTGTATAGTTttagggtcataccccatcttggagataactatacagtctactgtctttcccacg	83	X	-	51801728	51801810	ssc-let-7f-1-5p	TGAGGTAGTAGATTGTATAGTT	22	Yes	18772.5	26760.4	24507.1	23346.7	25511	21175.6	14720.1	20468.9
236	ssc-let-7f-1	gggaTGAGGTAGTAGATTGTATAGTTttagggtcacacccgatctcggagataaCTATACAGTCTACTGTCTTTCCcacg	80	X	-	51801728	51801810	ssc-let-7f-1-3p	CTATACAGTCTACTGTCTTTCT	22	Diff	13.7809	10.5746	10.0477	11.4677	147.153	101.917	94.7472	114.606
237	ssc-let-7f-2	tctatcagagTGAGGTAGTAGATTGTATAGTTgtggggtagtgattttaccctgttcaggagataactatacaatctattgccttccctgaggagta	97	3	+	44864795	44864899	ssc-let-7f-2-5p	TGAGGTAGTAGATTGTATAGTT	22	Yes	18772.5	26760.4	24507.1	23346.7	25511	21175.6	14720.1	20468.9
237	ssc-let-7f-2	atcagagTGAGGTAGTAGATTGTATAGTTgtggggtagtgattttaccctgtttaggagataaCTATACAATCTATTGCCTTCCCtgag	89	3	+	44864795	44864899	ssc-let-7f-2-3p	CTATACAATCTATTGCCTTCCT	22	Diff	8.76964	9.76116	12.788	10.4396	52.5291	35.8088	28.7625	39.0334
238	ssc-let-7g	ggcTGAGGTAGTAGTTTGTACAGTTtgagggtctatgataccacccggtacaggagataactgtacaggccactgccttg	80	13	+	37598987	37599093	ssc-let-7g-5p	TGAGGTAGTAGTTTGTACAGTT	22	Yes	27420.7	39787.3	39750.5	35652.9	23810.2	19233.3	14490.6	19178
238	ssc-let-7g	aggcTGAGGTAGTAGTTTGTACAGTTtgagggtctatgataccacccggtacaggagataaCTGTACAGGCCACTGCCTTGCca	84	13	+	37598987	37599093	ssc-let-7g-3p	CTGTACAGGCCACTGCCTTGCT	22	Diff	7.51683	4.88058	12.788	8.39514	64.0423	56.0086	8.45957	42.8368
239	ssc-let-7c	tgtgtgcatccgggtTGAGGTAGTAGGTTGTATGGTTtagagttacaccgtgggagttaactgtacaaccttctagctttccttggagcacact	94	13	+	191559331	191559438	ssc-let-7c-5p	TGAGGTAGTAGGTTGTATGGTT	22	Yes	105693	166047	172570	148103	31433	23552	26736.6	27240.5
239	ssc-let-7c	gggttgaggtagtaggttgtatggtttagagttacaccctgggagttaaCTGTACAACCTTCTAGCTTTCCttggagcac	80	13	+	191559331	191559438	ssc-let-7c-3p	CTGTACAACCTTCTAGCTTTCC	22	Yes	6.26403	2.44029	6.394	5.03277	53.6084	37.6451	37.2221	42.8252
240	ssc-let-7a-1	cccaggtTGAGGTAGTAGGTTGTATAGTTtagaattgtatcaagggagataactgtacagcctcctagctttccttgggt	80	9	-	54378025	54378157	ssc-let-7a-1-5p	TGAGGTAGTAGGTTGTATAGTT	22	Yes	82740.1	130537	118554	110611	38797.4	31251.8	33861.6	34636.9
240	ssc-let-7a-1	aggcTGAGGTAGTAGGTTGTATAGTTtagaattacatcaagggagataaCTGTACAGCCTCCTAGCTTTCCt	72	9	-	54378025	54378157	ssc-let-7a-1-3p	CTGTACAGCCTCCTAGCTTTCC	22	Yes	13.7809	10.5746	30.1432	18.1662	13.3122	6.42721	11.8434	10.5276
241	ssc-let-7a-2	cactgtgggaTGAGGTAGTAGGTTGTATAGTTttagggtcacacccaccactgggagataactatacaatctactgtctttcctaacgtgat	92	3	+	44864431	44864530	ssc-let-7a-2-5p	TGAGGTAGTAGGTTGTATAGTT	22	Yes	82740.1	130537	118554	110611	38797.4	31251.8	33861.6	34636.9
241	ssc-let-7a-2	tgggaTGAGGTAGTAGGTTGTATAGTTttagggtcacacccaccactgggagataaCTATACAATCTACTGTCTTTCcta	80	3	+	44864431	44864530	ssc-let-7a-2-3p	CTATACAATCTACTGTCTTTCT	22	Diff	63.8931	49.6192	42.0177	51.8433	529.968	423.278	350.226	434.491
242	ssc-let-7e	gccccgggcTGAGGTAGGAGGTTGTATAGTTgaggaggacacccacggagatcactatacggcctcctagctttccccag	80	6	+	51858365	51858473	ssc-let-7e-5p	TGAGGTAGGAGGTTGTATAGTT	22	Yes	28720.8	42546.3	42709.9	37992.3	20915	15507.9	5352.51	13925.2
242	ssc-let-7e	cgcgccccccgggcTGAGGTAGGAGGTTGTATAGTTgaggaagacacccgaggagatcaCTATACGGCCTCCTAGCTTTCCccaggctgcgcc	93	6	+	51858365	51858473	ssc-let-7e-3p	CTATACGGCCTCCTAGCTTTCC	22	Yes	110.247	136.656	157.11	134.671	122.328	107.426	123.51	117.755
243	ssc-let-7i	ctggcTGAGGTAGTAGTTTGTGCTgttggtcgggttgtgacattgcccgctgtggagataactgcgcaagctactgccttgctag	85	5	+	30021209	30021316	ssc-let-7i-5p	TGAGGTAGTAGTTTGTGCTGTT	22	Diff	85132.7	110538	117854	104508	67049.1	54725.6	44059.1	55277.9
243	ssc-let-7i	tggctgaggtagtagtttgtgctgttggtcgggttgtgacattgcccgctgtggagataaCTGCGCAAGCTACTGCCTTGCtagtgctgg	90	5	+	30021209	30021316	ssc-let-7i-3p	CTGCGCAAGCTACTGCCTTGCT	22	Diff	126.533	148.044	101.391	125.323	249.693	248.825	87.9795	195.499
244	ssc-let-7d	gttcctaggaAGAGGTAGTAGGTTGCATAGTTttagggcagagattttgcccacaaggaggtaaCTATACGACCTGCTGCCTTTCTtagggcctta	96	3	+	44867262	44867367	ssc-let-7d-5p	AGAGGTAGTAGGTTGCATAGTT	22	Yes	8450.48	13986.1	11069.5	11168.7	4811.81	3797.87	3153.16	3920.95
244	ssc-let-7d	gttcctaggaAGAGGTAGTAGGTTGCATAGTTttagggcagagattttgcccacaaggaggtaaCTATACGACCTGCTGCCTTTCTtagggcctta	96	3	+	44867262	44867367	ssc-let-7d-3p	CTATACGACCTGCTGCCTTTCT	22	Yes	1284.13	2293.06	1669.75	1748.98	605.164	623.44	1710.52	979.709

## Sheet: Table S3.2
Table S3.2. Profile of novle miRNAs originating from pre-miRNAs (PN type) that can be mapped to pig genome or EST. (miRBase 21.0).
ID	Pre-miRNA name	Pre-miRNA sequence	Length (nt)	Conserved pre-miRNAs	Genomic location of pre-miRNA based on Sscrofa10 genome assembly				miRNA name	Consensus miRNA sequence	Length (nt)	Reads of most abundant sequences
					genomeID	Strand	Start	End
												LW1	LW2	LW3	LW(mean)	MS1	MS2	MS3	MS(mean)
1	PN-1	cagagtACATACTTCTTTATGTACCCATAtgaacatacaaggctaTGGAATGTAAAGAAGTATGTATtttgg	72	bta-mir-1-2,eca-mir-1-1,cfa-mir-1-2,ptr-mir-1-2,ggo-mir-1,mml-mir-1-2,mmu-mir-1a-2,rno-mir-1,mdo-mir-1-1,	6	+	99481915	99482025	PN-1-5p	ACATACTTCTTTATGTACCCAT	22	0	0	1.82686	0.608953	5.75661	10.0999	3.38383	6.41345
1	PN-1	acctactcagagtacatacttctttatgtacccatatgaacatacaatgctaTGGAATGTAAAGAAGTATGTATttttggtaggc	85	bta-mir-1-2,eca-mir-1-1,cfa-mir-1-2,ptr-mir-1-2,ggo-mir-1,mml-mir-1-2,mmu-mir-1a-2,rno-mir-1,mdo-mir-1-1,	6	+	99481915	99482025	PN-1-3p	TGTAATGTAAAGAAGTGTGTAT	22	0	0.81343	0	0.271143	5.75661	5.50904	1.69191	4.31919
2	PN-2	agactggagcggttgtggtctagtgctgtgTGGAAGACTAGTGATTTTGTTGTTctgatgtactatgacaacaagtcacagc	82	bta-mir-7-3,eca-mir-7-2,cfa-mir-7-3,ggo-mir-7-3,	scaffold	+	39663	39771	PN-2-5p	TGTAAGACTAGTGATTTTGTTGTTC	25	0	0	0	0	1.43915	0	0	0.479717
3	PN-3	tgcccgggacccagTTCAAGTAATTCAGGATAGGTTgtgtgctgtccagcctgttctccattacttggctcgggggccggtgccc	85	bta-mir-26b,cfa-mir-26b,hsa-mir-26b,ptr-mir-26b,cgr-mir-26b,mmu-mir-26b,rno-mir-26b,	scaffold	+	56006	56081	PN-3-5p	TTCAAGTAATTCAGGATAGGTT	22	7515.58	8060.28	5963.78	7179.88	34606.6	27178.8	17770.2	26518.5
3	PN-3	ccgggacccagTTCAAGTAATTCAGGATAGGTtgtgtgctgtccagCCTGTTCTCCATTACTTGGCTCggggaccgg	77	bta-mir-26b,cfa-mir-26b,hsa-mir-26b,ptr-mir-26b,cgr-mir-26b,mmu-mir-26b,rno-mir-26b,	scaffold	+	56006	56081	PN-3-3p	CCTGTTCTCCATTACTTGGCTC	22	27.5617	17.082	29.2297	24.6245	41.7354	37.6451	50.7574	43.3793
4	PN-4	aaggccgtggcctcgTTCAAGTAATCCAGGATAGGCTgtgcaggtcccaaggggcctattctcggttacttgcacgcggacgcgggcctg	90	bta-mir-26a-1,eca-mir-26a-2,cfa-mir-26a-1,hsa-mir-26a-1,mmu-mir-26a-1,rno-mir-26a,	13	-	24885242	24885331	PN-4-5p	GTTCAAGTAATCCAGGATAGGCT	23	1.25281	1.62686	0	0.959889	0	0	0	0
4	PN-4	gtggcctcgTTCAAGTAATCCAGGATAGGCTgtgcaggtcccaatgggCCTATTCTTGGTTACTTGCACGgggacgc	77	bta-mir-26a-1,eca-mir-26a-2,cfa-mir-26a-1,hsa-mir-26a-1,mmu-mir-26a-1,rno-mir-26a,	13	-	24885242	24885331	PN-4-3p	CCTATTCTTGGTTACTTGCACG	22	1.25281	0	1.82686	1.02655	0.719576	1.83635	0	0.851974
5	PN-5	tggcagcctgccgctGTAAACATCCGACTGAAAGCTCctctcaacaccttacagcttccagtcaaggatgtttacagtagcaaagactgccc	92	mmu-mir-30f,	6	+	157476651	157476742	PN-5-5p	TGTAAACATCCGACTGGAAGCT	22	0	0	0	0	0	0	1.69191	0.563971
6	PN-6	GTGCATTGTAGTTGCATTGCatgttctggcggtacccgtgcaatgtttccacagtgcatca	61	cfa-mir-33a,	scaffold	+	30048	30100	PN-6-5p	GTGCATTGTAGTTGCATTGC	20	32.5729	14.6417	27.4029	24.8725	502.264	525.195	219.949	415.803
6	PN-6	GTGCATTGTAGTTGCATTGCatgttctggcggtacccgtgcaatgtttccacagtgcatca	61	cfa-mir-33a,	scaffold	+	30048	30100	PN-6-3p	TGTTCTGGCAGTACCCGTG	19	2.50561	0	0	0.835203	0.719576	0	0	0.239859
7	PN-7	gtgctcggtttgtAGGCAGTGTAATTAGCTGATTGtactctcatgcttacaatcactagttccactgccatcaaaacaaggcac	84	bta-mir-34b,eca-mir-34b,cfa-mir-34b,ggo-mir-34b,cgr-mir-34b,mmu-mir-34b,	9	-	44167411	44167516	PN-7-5p	AGGCAGTGTAATTAGCTGATTGT	23	6.26403	5.69401	4.56714	5.50839	8.63491	13.7726	0	7.46917
7	PN-7	gtgctcggtttgtAGGCAGTGTAATTAGCTGATTGTactctggagcttacAATCACTAACTCCACTGCCATCaaaacaaggcac	84	bta-mir-34b,eca-mir-34b,cfa-mir-34b,ggo-mir-34b,cgr-mir-34b,mmu-mir-34b,	9	-	44167411	44167516	PN-7-3p	AATCACTAATTCCACTGCCATC	22	1.25281	0.81343	0.913429	0.993221	2.8783	0	1.69191	1.52341
8	PN-8	ccactaccgtctgcttggccgacTTTGGCACTAGCACATTTTTGCTtgtgtctctccgctctgagcaatcatgtgcagtgccaatatgggaaaagcaggatgc	103	bta-mir-96,eca-mir-96,cfa-mir-96,sla-mir-96,mmu-mir-96,rno-mir-96,	18	+	20030880	20030979	PN-8-5p	TTTGGCACTAGCACATTTTTGCT	23	7.51683	17.8955	11.8746	12.429	5.75661	8.26356	3.38383	5.80133
8	PN-8	ccagtaccatctgcttggccgatTTTGGCACTAGCACATTTTTGCTtgtgtctctccgctgtgagCAATCATGTGTAGTGCCAATATgggaaaagcgggctgctgc	106	bta-mir-96,eca-mir-96,cfa-mir-96,sla-mir-96,mmu-mir-96,rno-mir-96,	18	+	20030880	20030979	PN-8-3p	CAATTATGTGCAGTGCCAATAT	22	0	0	0	0	0.719576	0	0	0.239859
9	PN-9	TCATAGCCCTGTACAATGCTGCTtgacctgaatgctacaaggcagcactgtaaagaagctga	62	hsa-mir-103b-2,	17	+	36149798	36149859	PN-9-5p	ATGGCCCTGTACAATGCTGCT	21	0	0	0	0	0	0	0.845957	0.281986
10	PN-10	TCATAGCCCTGTACAATGCTGCTtgatccatatgcaacaaggcagcactgtaaagaagccga	62	hsa-mir-103b-1,	16	-	59912627	59912688	PN-10-5p	ATGGCCCTGTACAATGCTGCT	21	0	0	0	0	0	0	0.845957	0.281986
11	PN-11	ATTATTACTCACGGTACGAGTTtgaagtgtcacagCGCGTACCAAAAGTAATAATGTG	58	mmu-mir-126b,	1	-	313734676	313734732	PN-11-3p	CGCGTACCAAAAGTAATAATGT	22	0	0	0	0	0.719576	0	0	0.239859
12	PN-12	GCTTTTTGGGGTAAGGGCTTCCggctattgagttatgtacagCAAGCCCAGACCGCAAAAAGATT	65	mmu-mir-129b,	2	+	20324638	20324702	PN-12-5p	CTTTTTGGGGTAAGGGCT	18	0	0	0	0	0.719576	0	0	0.239859
13	PN-13	gccatcaatgcgcagctacagctggttgaaggggaccaaatccatcgaacagttgATTTGGTTCCATTTTACCAGCtttagcaaagcattcggt	94	bta-mir-133c,	17	+	69274661	69274746	PN-13-5p	ATAGCTGGTTGAAGGGGAC	19	0	0	0	0	0	0	0.845957	0.281986
14	PN-14	gctggctgtcctgtggcaatcaatgcatagctaCAGCTGGTTGAAGGGGACCAAatccattgaagaggcgatttggttccattttaccagctttagcaaagcattgccgctgctggtt	118	rno-mir-133c,	6	-	99485201	99485308	PN-14-5p	ATAGCTGGTTGAAGGGGAC	19	0	0	0	0	0	0	0.845957	0.281986
15	PN-15	ctctgctgtggccTATGGCTTTTCATTCCTATGTGAttactgttccaaactcatgtagggctaaaagccatgggctacagtgaggggcgcgcgcc	95	bta-mir-135b,eca-mir-135b,cfa-mir-135b,hsa-mir-135b,ptr-mir-135b,ppy-mir-135b,ggo-mir-135b,mmu-mir-135b,rno-mir-135b,mdo-mir-135b,	9	-	72339076	72339180	PN-15-5p	TATGGCTTTTCATTCCTATGTGA	23	111.5	105.746	69.4206	95.5554	406.561	392.06	505.882	434.834
15	PN-15	cactctgctgtggccTATGGCTTTTCATTCCTATGTGAttgctgtcccaaactcATGTAGGGCTAAAAGCCATGGGctacagtgaggggcgagctcc	97	bta-mir-135b,eca-mir-135b,cfa-mir-135b,hsa-mir-135b,ptr-mir-135b,ppy-mir-135b,ggo-mir-135b,mmu-mir-135b,rno-mir-135b,mdo-mir-135b,	9	-	72339076	72339180	PN-15-3p	ATGTAGGGCTAAAAGCCATGGG	22	2.50561	4.06715	5.48057	4.01778	15.8307	10.0999	5.07574	10.3354
16	PN-16	gttgctgcAGCTGGTGTTGTGAATCAGGCCGacgagcagcgcatcctcttacccggctatttcacgacaccagggttgcatca	83	bta-mir-138-2,eca-mir-138-1,cfa-mir-138b,hsa-mir-138-2,ggo-mir-138,cgr-mir-138,mmu-mir-138-2,rno-mir-138-2,mdo-mir-138,	scaffold	-	3060	3169	PN-16-5p	AGCTGGTGTTGTGAATCAGGCCGA	24	1.25281	2.44029	1.82686	1.83998	2.15873	2.75452	3.38383	2.76569
16	PN-16	cgttgctgcAGCTGGTGTTGTGAATCAGGCCGacgagcagcgcatcctcttacccgGCTATTTCACGACACCAGGGTTgcatca	84	bta-mir-138-2,eca-mir-138-1,cfa-mir-138b,hsa-mir-138-2,ggo-mir-138,cgr-mir-138,mmu-mir-138-2,rno-mir-138-2,mdo-mir-138,	scaffold	-	3060	3169	PN-16-3p	GCTATTTCACTACACCAGGGT	21	0	0	0	0	0.719576	0.918173	6.76766	2.8018
17	PN-17	gaccggctctgggtccatcttccagcacagtgttggatggtctaatggtgaagctccTAACACTGTCTGGTAAAGATGGcccccggctgg	90	bta-mir-141,eca-mir-141,cfa-mir-141,hsa-mir-141,ppa-mir-141,ptr-mir-141-2,ppy-mir-141,ggo-mir-141,mml-mir-141,cgr-mir-141,mmu-mir-141,	5	-	66193711	66193796	PN-17-3p	TAACACTGTCTGGTAAAGATG	21	1.25281	0.81343	0	0.688745	13.6719	34.8906	20.303	22.9552
18	PN-18	tatgaatctagTGGAAACATTTCTGCACAAACTAGatgttgatgccaGTGTGCGGAAATGCTTCTGCTAcatttgtagg	79	bta-mir-147,cfa-mir-147,hsa-mir-147b,ptr-mir-147b,cgr-mir-147,mmu-mir-147,rno-mir-147,	1	+	140918986	140919071	PN-18-5p	TGGAAACACTTCTGCACAAACT	22	3.75842	3.25372	4.56714	3.85976	5.03703	3.67269	1.69191	3.46721
18	PN-18	tatgaatctagtggaaacacttctgcacaggctagattatggataccaGTGTGCGGAAATGCTTCTGCTAcatttttagg	80	bta-mir-147,cfa-mir-147,hsa-mir-147b,ptr-mir-147b,cgr-mir-147,mmu-mir-147,rno-mir-147,	1	+	140918986	140919071	PN-18-3p	AGTGTGCGGAAATGCTTCTGCT	22	7.51683	4.06715	5.48057	5.68819	51.0899	38.5633	23.6868	37.78
19	PN-19	cggtgtcattTTTGTGACGTTGCAGCTagtaatatgagcccagTTGCATAGTCACAAAAGTGATCattg	69	bta-mir-153-1,eca-mir-153-2,eca-mir-153-1,cfa-mir-153,hsa-mir-153-1,mmu-mir-153,mdo-mir-153-1,oan-mir-153-2,	15	-	134369146	134369235	PN-19-5p	TCATTTTTGTGATTTGCAGCT	21	0	0	0	0	5.75661	2.75452	6.76766	5.09293
19	PN-19	ctcacggctgccagcgtcatttttgtgatctgcagctagtattctcactccagTTGCATAGTCACAAAAGTGATCactggcaggtgtggc	90	bta-mir-153-1,eca-mir-153-2,eca-mir-153-1,cfa-mir-153,hsa-mir-153-1,mmu-mir-153,mdo-mir-153-1,oan-mir-153-2,	15	-	134369146	134369235	PN-19-3p	TTGCATAGTCACAAAAGTGATCGT	24	3.75842	2.44029	2.74029	2.97966	603.724	550.904	1683.45	946.028
20	PN-20	gtacttgaagAGAGGTCTTCCATGGTGCATTCGctttattctttgacgaatcatacatggttgacctttttttaggtatca	81	bta-mir-154b,oar-mir-154b,	scaffold	-	12244	12349	PN-20-5p	AGAGGTCTTCCATGGTGCATTCG	23	603.852	1210.38	805.644	873.294	141.756	157.008	257.171	185.312
20	PN-20	agagatacttggtggtacttgaagAGAGGTCTTCCATGGTGCATTCGctttattctttgacgAATCATACATGGTTGACCTTTTTttaggtatcaaatctggccttgaa	109	bta-mir-154b,oar-mir-154b,	scaffold	-	12244	12349	PN-20-3p	ATCATACATGGTTGACCTTTTT	22	50.1122	41.4849	32.8834	41.4935	197.883	247.907	99.8229	181.871
21	PN-21	tgctccctctctcaCATCCCTTGCATGGTGGAGGGTgagctttctgaaaacccctcccacatgcagggtttgcaggatggtgagcc	86	bta-mir-188,eca-mir-188,cfa-mir-188,hsa-mir-188,ptr-mir-188,ggo-mir-188,mml-mir-188,cgr-mir-188,mmu-mir-188,rno-mir-188,	X	+	48632378	48632485	PN-21-5p	CATCCCTTGCATGGTGGAGGGT	22	321.971	261.111	320.614	301.232	1008.85	980.609	497.423	828.959
21	PN-21	tctcaCATCCCTTGCATGGTGGAGGGtgagctttctgaaaacccCTCCCACATGCAGGGTTTGCAgga	68	bta-mir-188,eca-mir-188,cfa-mir-188,hsa-mir-188,ptr-mir-188,ggo-mir-188,mml-mir-188,cgr-mir-188,mmu-mir-188,rno-mir-188,	X	+	48632378	48632485	PN-21-3p	CTCCCACGTGCAGGGTTTGCA	21	23.8033	11.388	15.5283	16.9065	58.2857	53.254	27.0706	46.2034
22	PN-22	tgcttctgtgTGATATGTTTGATATTAGGTTgttaaattatgaaccAACTAAATGTCAAACATTCTcacagcagtgag	78	rno-mir-190b,	scaffold	-	17137	17213	PN-22-5p	TGATATGTTTGATATTAGGTTG	22	0	0	0	0	3.59788	0	5.07574	2.89121
23	PN-23	cctgctggaatctgtgctctgggggctgtgccgggtagagagggcagtgggaggtaagagctcttcacccTTCACCACCTTCTCCACCCAGCatggccggcacactttgg	110	eca-mir-197,ggo-mir-197,	4	-	120986487	120986596	PN-23-3p	CAGCATGGCCGGGACACTTTGG	22	0	0	0.913429	0.304476	0.719576	0	0	0.239859
24	PN-24	gccatcgcCATCTTACTGGGCAGCATTGGAtggtgtcaggtctctaatactgcctggtaatgatgacggcggggccctgc	80	bta-mir-200b,eca-mir-200b,cfa-mir-200b,mmu-mir-200b,mdo-mir-200b,	6	+	58064307	58064381	PN-24-5p	CATCTTACTGGGCAGCATTGGA	22	1.25281	0.81343	0.913429	0.993221	0	0	0	0
24	PN-24	ccatcttactgggcagcattggatggtgtctggtctcTAATACTGCCTGGTAATGATGa	59	bta-mir-200b,eca-mir-200b,cfa-mir-200b,mmu-mir-200b,mdo-mir-200b,	6	+	58064307	58064381	PN-24-3p	TAATACTGCCTGGTAATGATGA	22	58.8818	54.4998	95.4533	69.6117	22.3069	44.9905	76.1361	47.8112
25	PN-25	cgtcttacccagcagtgtttgggtgctggttgggagtctcTAATACTGCCGGGTAATGATGGAgg	65	bta-mir-200c,eca-mir-200c,cfa-mir-200c,hsa-mir-200c,ggo-mir-200c,cgr-mir-200c,mmu-mir-200c,mdo-mir-200c,	5	-	66194124	66194207	PN-25-3p	TAATACTGCCGGGTAATGATGGA	23	28.8145	43.9252	34.2536	35.6644	2.8783	7.34539	6.76766	5.66378
26	PN-26	tgacgggcgagcttttggcccgggttatacctgatgctcacgtATAAGACGAGCAAAAAGCTTGTtggtca	71	bta-mir-208a,eca-mir-208a,cfa-mir-208a,ptr-mir-208a,ppy-mir-208a,mmu-mir-208a,rno-mir-208a,oan-mir-208,	7	-	81043844	81043943	PN-26-3p	ATAAGACGAGCAAAAAGCTTGT	22	0	0	0.913429	0.304476	2.15873	0	0	0.719576
27	PN-27	tcccctggctgtgtgacctgtgggcTTCCCTTTGTCATCCTTTGCCcagggttctgagtggggcagggacagcaaaggggtgctcagtcgtcacctcccacagcatggag	110	bta-mir-211,eca-mir-211,cfa-mir-211,hsa-mir-211,ptr-mir-211,ppy-mir-211,mml-mir-211,mne-mir-211,	1	+	159731996	159732099	PN-27-5p	TTCCCTTTGTCATCCTTTGCCC	22	7.51683	8.94773	3.65372	6.70609	0	2.75452	1.69191	1.48214
27	PN-27	tcacctggccatgtgacttgtgggcTTCCCTTTGTCATCCTTCGCCTagggctctgagcaggGCAGGGACAGCAAAGGGGTGCtcagttgtcacttcccacagcacggag	110	bta-mir-211,eca-mir-211,cfa-mir-211,hsa-mir-211,ptr-mir-211,ppy-mir-211,mml-mir-211,mne-mir-211,	1	+	159731996	159732099	PN-27-3p	GCAGGGACAGCAAAGGGGTGC	21	1.25281	0	0	0.417602	0	0	0	0
28	PN-28	gcagactggaAAATCTCTGCAGGCAAATGTGAtgtcactaaagaaatcacacacttacccgtagagattctacagtctgaca	82	bta-mir-216b,eca-mir-216b,hsa-mir-216b,ptr-mir-216b,ppy-mir-216b,	3	+	90047313	90047398	PN-28-5p	AAATCTCTGCAGGCAAATGTGA	22	229.263	321.305	184.513	245.027	341.079	302.997	575.251	406.442
28	PN-28	gcagactggaAAATCTCTGCAGGCAAATGTGAtgtcactgaggaaatcACACACTTACCCGTAGAGATTCTAcagtctgaca	82	bta-mir-216b,eca-mir-216b,hsa-mir-216b,ptr-mir-216b,ppy-mir-216b,	3	+	90047313	90047398	PN-28-3p	ACACTTACCTGTAGAGATTCTA	22	8.76964	4.06715	4.56714	5.80131	19.4286	12.8544	13.5353	15.2728
29	PN-29	GGACGTCCAGACGCAACTCTCGgccggagccagagactCGAGAATTGCGTTTGGACAATC	60	mmu-mir-219c,	7	+	29752713	29752772	PN-29-5p	GACGTCCAGACTCAACTCTCGGC	23	0	1.62686	0	0.542287	0	0	0	0
29	PN-29	GGACGTCCAGACGCAACTCTCGgccggagccagagactCGAGAATTGCGTTTGGACAATC	60	mmu-mir-219c,	7	+	29752713	29752772	PN-29-3p	TCGAGAATTGCGTTTGGACAAT	22	0	0	0.913429	0.304476	0	0.918173	2.53787	1.15201
30	PN-30	ggagctcagccacAGATGTCCAGCCACAATTCTCGgttggccgcagactcgtacaAGAATTGCGTTTGGACAATCAGTggcgaagccc	88	hsa-mir-219b,mmu-mir-219b,rno-mir-219b,	1	+	302806848	302806944	PN-30-5p	AGATGTCCAGCCACAATTCTCG	22	0	0.81343	0.913429	0.57562	0	0.918173	1.69191	0.870029
30	PN-30	ggagctcagccacAGATGTCCAGCCACAATTCTCGgttggccgcagactcgtacaAGAATTGCGTTTGGACAATCAGTggcgaagccc	88	hsa-mir-219b,mmu-mir-219b,rno-mir-219b,	1	+	302806848	302806944	PN-30-3p	CACAAGAATTGCGTTTGGACA	21	0	0	0	0	20.1481	10.0999	34.6842	21.6441
31	PN-31	actcaggagcttcgccacTGATTGTCCAAACGCAATTCTTgtacgagtctgcggccaaccgAGAATTGTGGCTGGACATCTGtggctgagctctgg	96	bta-mir-219,eca-mir-219-2,cfa-mir-219-2,ptr-mir-219-2,mmu-mir-219a-2,rno-mir-219a-2,mdo-mir-219-1,	1	-	302806847	302806943	PN-31-5p	TGATTGTCCAAACGCAATTCTT	22	0	4.06715	0	1.35572	94.2645	81.7174	267.322	147.768
31	PN-31	actcaggagcttcgccacTGATTGTCCAAACGCAATTCTTgtacgagtctgcggccaaccgAGAATTGTGGCTGGACATCTGtggctgagctctgg	96	bta-mir-219,eca-mir-219-2,cfa-mir-219-2,ptr-mir-219-2,mmu-mir-219a-2,rno-mir-219a-2,mdo-mir-219-1,	1	-	302806847	302806943	PN-31-3p	AGAATTGTGTCTGGACATCTGT	22	36.3313	94.3579	42.9312	57.8735	223.788	172.617	509.266	301.89
32	PN-32	cctggcctcctgcagtgccacgctcCGTGTATTTGACAAGCTGAGTTggacactccatgtggtagagTGTCAGTTTGTCAAATACCCCAagtgcggcacatgcttaccag	110	bta-mir-223,eca-mir-223,cfa-mir-223,hsa-mir-223,ppy-mir-223,mml-mir-223,sla-mir-223,mmu-mir-223,	X	+	58752416	58752517	PN-32-5p	CGTGTATTTGACAAGCTGAGTTT	23	0	0	0.913429	0.304476	2.8783	1.83635	5.07574	3.26346
32	PN-32	cccagcctcctgcagtgccatgctccgtgtatttgacaagctgagttggacactccatgtagtagTGTCAGTTTGTCAAATACCCCAagtgtggcatatgcctagcag	108	bta-mir-223,eca-mir-223,cfa-mir-223,hsa-mir-223,ppy-mir-223,mml-mir-223,sla-mir-223,mmu-mir-223,	X	+	58752416	58752517	PN-32-3p	TGTCAGTTTGTCAAATACCCCA	22	10.0224	6.50744	6.394	7.6413	94.2645	60.5994	172.575	109.146
33	PN-33	cctcctgctggccgcaggtGCTGTGACGATGTTGCACTACTgtgctctgagaagCAGTGCAATGATATTGTCAAAGCatctgggactagccttgggg	97	bta-mir-301b,eca-mir-301b,cfa-mir-301b,hsa-mir-301b,ptr-mir-301b,mmu-mir-301b,	14	-	53695887	53695980	PN-33-5p	GCTCTGACGAGGTTGCACTAC	21	8.76964	6.50744	11.8746	9.05055	1.43915	4.59087	3.38383	3.13795
33	PN-33	tcctgctggccgcaggtgctctgacgaggttgcactactgtgctttgaggagCAGTGCAATGATATTGTCAAAGCATccgggaccagccttggag	95	bta-mir-301b,eca-mir-301b,cfa-mir-301b,hsa-mir-301b,ptr-mir-301b,mmu-mir-301b,	14	-	53695887	53695980	PN-33-3p	CAGTGCAATGATATTGTCAAAGC	23	90.202	125.268	73.0743	96.1815	1491.68	1339.61	1296.01	1375.77
34	PN-34	cctctACTTTAACATGGAGGCACTTGCtgtgacatgataaaaataagtgcttccatgttttagtgtggtg	70	bta-mir-302d,eca-mir-302d,cfa-mir-302d,	scaffold	-	15522	15595	PN-34-5p	TACTTTAACATGGAGCCACTTG	22	1.25281	0	0	0.417602	0	0	0	0
34	PN-34	cctctactttaacatggaggcacttgctgtgacttcataaaaaaaTAAGTGCTTCCATGTTTTAGTgcgg	70	bta-mir-302d,eca-mir-302d,cfa-mir-302d,	scaffold	-	15522	15595	PN-34-3p	TAAGTGCTTCCATGTTTTAGT	21	0	0	0	0	1.91887	0.306058	0	0.741642
35	PN-35	gctcccttcaACTTTAACATGGAAGTGCTTTCtgtgactttaaaagTAAGTGCTTCCATGTTTTAGTAGgagt	73	bta-mir-302b,eca-mir-302b,cfa-mir-302b,hsa-mir-302b,ptr-mir-302b,mmu-mir-302b,	8	+	115200071	115200143	PN-35-5p	CTTTAACATGGGAGTGCTTTCT	22	0	0	0	0	0.719576	0	0	0.239859
35	PN-35	ctccctttaactttaacatggtagtactttctgtgacttttgaaatagTAAGTGCTTCCATGTTTTAGTagaagt	75	bta-mir-302b,eca-mir-302b,cfa-mir-302b,hsa-mir-302b,ptr-mir-302b,mmu-mir-302b,	8	+	115200071	115200143	PN-35-3p	TAAGTGCTTCCATGTTTTAGT	21	0	0	0	0	1.91887	0.306058	0	0.741642
36	PN-36	ccaccACTTAAACGTGGATGTACTTGCTttgaaactcaaaaagtaagtgcttccatgttttagtgatgg	69	bta-mir-302a,eca-mir-302a,cfa-mir-302a,hsa-mir-302a,ptr-mir-302a,mdo-mir-302a,	8	+	115200384	115200453	PN-36-5p	TAAACGTGGATGTACTTGCTTT	22	2.50561	0.81343	1.82686	1.7153	0	0	0	0
36	PN-36	cccaccacttaaacgtggatgtacttgctttatagctaaaaaagtAAGTGCTTCCATGTTTTAGTGAtgg	70	bta-mir-302a,eca-mir-302a,cfa-mir-302a,hsa-mir-302a,ptr-mir-302a,mdo-mir-302a,	8	+	115200384	115200453	PN-36-3p	TAAGTGCTTCCATGTTTTAGT	21	0.626403	0	0	0.208801	1.19929	0.306058	0	0.501784
37	PN-37	cctctgctttaacatgggggtacctgctgtgtaaagcaaaagTAAGTGCTTCCATGTTTCAGTGGagg	68	bta-mir-302c,eca-mir-302c,cfa-mir-302c,hsa-mir-302c,ptr-mir-302c,mdo-mir-302c,	8	+	115200206	115200273	PN-37-3p	AAGTGCTTCCATGTTTCAGTGA	22	0.626403	0	0	0.208801	0	0.918173	0	0.306058
38	PN-38	tggtactcggagggAGGTTGTCCGTGGTGAGTTCGCAttatttaatgatgCCCAATACACGGTCGACCTCTTttcggtatca	82	hsa-mir-323b,ggo-mir-323b,mml-mir-323b,	scaffold	-	15854	15950	PN-38-5p	AGGTTGTCCGTGGTGAGTTCGCA	23	3.75842	4.88058	5.48057	4.70652	0	0.918173	3.38383	1.434
38	PN-38	tggtactcggagggAGGTTGTCCGTGGTGAGTTCGCAttatttaatgatgCCCAATACACGGTCGACCTCTTttcggtatca	82	hsa-mir-323b,ggo-mir-323b,mml-mir-323b,	scaffold	-	15854	15950	PN-38-3p	CACAATACACGGTCGACCTCT	21	3.75842	3.25372	7.30743	4.77319	0.719576	0.918173	1.69191	1.10989
39	PN-39	ctttggcgatcactgccTCTCTGGGCCTGTGTCTTAGGCtctgcaagatcaaccgagcaaagcacacggcctgcagagaggcagcgctc	89	bta-mir-330,cfa-mir-330,hsa-mir-330,ptr-mir-330,ggo-mir-330,mmu-mir-330,rno-mir-330,	scaffold	-	17714	17821	PN-39-5p	TCTCTGGGCCTGTGTCTTAGGCT	23	37.5842	26.8432	34.7103	33.0459	235.301	163.435	57.5251	152.087
39	PN-39	cttcggcgatcactgcctctctgggcctgtgtcttaggctctgcaagatcaaccgaGCAAAGCACACGGCCTGCAGAGAggcagcgctcagctc	94	bta-mir-330,cfa-mir-330,hsa-mir-330,ptr-mir-330,ggo-mir-330,mmu-mir-330,rno-mir-330,	scaffold	-	17714	17821	PN-39-3p	GCAAAGCACACGGCCTGCAGAGA	23	850.655	1590.26	1541.87	1327.59	35.9788	38.5633	59.217	44.5864
40	PN-40	ggtctctgtgttgggcgtcTGTCTGCCCGCATGCCTGCCTCTctgttgctctgaaggaggcaggggctgggcttgcagctgcctgggcagagcgg	95	bta-mir-346,eca-mir-346,cfa-mir-346,ptr-mir-346,ggo-mir-346,mml-mir-346,mmu-mir-346,rno-mir-346,	14	-	94051815	94051925	PN-40-5p	TGTCTGCCCGCATGCCTGCCTCT	23	10.0224	19.5223	27.4029	18.9825	2.15873	7.34539	8.45957	5.98789
40	PN-40	tctgtgttgggcgtcTGTCTGCCCGAGTGCCTGCCTCTctgttgctctgaaggAGGCAGGGGCTGGGCCTGCAGCtgcctgggcagagctgctccttc	98	bta-mir-346,eca-mir-346,cfa-mir-346,ptr-mir-346,ggo-mir-346,mml-mir-346,mmu-mir-346,rno-mir-346,	14	-	94051815	94051925	PN-40-3p	AGGCAGGGGCTGGGCCTGCAGC	22	1.25281	0.81343	0	0.688745	0	0.918173	0	0.306058
41	PN-41	ccattactgttgctaatatgcaactctgttcaattcaaattgGAATTGCACTTTAGCAATGGTGAtgg	68	bta-mir-367,eca-mir-367,cfa-mir-367,hsa-mir-367,ptr-mir-367,ppy-mir-367,mml-mir-367,mdo-mir-367,	8	+	115200685	115200752	PN-41-3p	AATTGCACTTTAGCAATGGT	20	0	0	0	0	0	0.918173	1.69191	0.870029
42	PN-42	ACTCAAACTGTGGGGGCACTttctgtgctacgtagggAAGTGCCGCCATTTTTTGAGTGT	60	bta-mir-371,eca-mir-371,	6	+	52738856	52738931	PN-42-5p	TCAAACTGTGGGGGCACTTTC	21	0	0	0	0	0	0.918173	1.69191	0.870029
43	PN-43	acacggacaatgATAATACAACCTGCTAAGTGCTaggaCACTTAGCAGGTTGTATTATATccatccgagt	70	hsa-mir-374c,	X	+	67425198	67425267	PN-43-5p	ATAATAATACAACCTGCTAAGTG	23	1.25281	0	0	0.417602	0	0	0	0
44	PN-44	ccccgcgacgagcccctcgcacaaaccggacctgagcgTTTTGTTCGTTCGGCTCGCGTGAggc	64	bta-mir-375,cfa-mir-375,ptr-mir-375,ggo-mir-375,rno-mir-375,mdo-mir-375,	15	+	133957529	133957635	PN-44-3p	TTTGTTCGTTCGGCTCGCGTGA	22	6.26403	4.06715	19.182	9.83773	7.19576	7.34539	28.7625	14.4346
45	PN-45	cgtctttctttggtatttaaaaGGTGGATATTCCTTCTATGTTTacgtgattcatagataATCATAGAGGAAAATCCATGTtttcagtatcaaatgctactctgga	106	bta-mir-376b,bta-mir-376e,oar-mir-376b,eca-mir-376b,cfa-mir-376b,hsa-mir-376b,ptr-mir-376b,ppy-mir-376b,ggo-mir-376b,mmu-mir-376b,rno-mir-376b,	scaffold	-	31297	31394	PN-45-5p	CTTTCTTTGGTATTTAAAAG	20	0	0.81343	0	0.271143	8.63491	4.59087	1.69191	4.97256
45	PN-45	ttctttggtatttaaaagGTGGATATTCCTTCTATGTTTAcgtgattcatagataATCATAGAGGAAAATCCATGTTttcagtatcaaatgct	93	bta-mir-376b,bta-mir-376e,oar-mir-376b,eca-mir-376b,cfa-mir-376b,hsa-mir-376b,ptr-mir-376b,ppy-mir-376b,ggo-mir-376b,mmu-mir-376b,rno-mir-376b,	scaffold	-	31297	31394	PN-45-3p	ATCATAGAGGAAAATCCATGT	21	216.735	205.798	131.99	184.841	2032.44	1963.05	1602.24	1865.91
46	PN-46	ggtatttaaaaGGTAGATTTTCCTTCTATGGTtacgtgtttgatggttaATCATAGAGGAAAATCCACGTtttcagtatc	80	bta-mir-376d,cfa-mir-376a-2,hsa-mir-376a-2,ptr-mir-376a-2,	scaffold	-	31674	31755	PN-46-5p	GTAGATTTTCCTTCTATG	18	3.75842	2.44029	0.913429	2.37071	71.238	70.6993	47.3736	63.1037
46	PN-46	ggtatttaaaaggtagattttccttctatgattacgggtttggtgattaATCATAGAGGAAAATCCACATtttcggtatcaa	82	bta-mir-376d,cfa-mir-376a-2,hsa-mir-376a-2,ptr-mir-376a-2,	scaffold	-	31674	31755	PN-46-3p	ATCATAGAGGAAAATCCACAT	21	370.83	322.932	269.918	321.227	1294.16	1232.19	1094.67	1207
47	PN-47	agaggtatcttggtgctcaggccctgctgacgtttgatccttgagcAGAGGTTGCCTTTGGTGAATTCgctttatttatgttgaATCACACAAAGGCAACTTTCGTttgagtatcaaatcctgcttggga	130	bta-mir-377,oar-mir-377,ptr-mir-377,ggo-mir-377,cgr-mir-377,mmu-mir-377,rno-mir-377,	scaffold	-	10038	10152	PN-47-5p	AGAGGTTGCCCTTGGTGAATTC	22	668.998	998.079	721.609	796.229	505.142	385.633	636.16	508.978
47	PN-47	ttgagcagaggttgcccttggtgaattcgctttatttatgttgaATCACACAAAGGCAACTTTTGTttg	69	bta-mir-377,oar-mir-377,ptr-mir-377,ggo-mir-377,cgr-mir-377,mmu-mir-377,rno-mir-377,	scaffold	-	10038	10152	PN-47-3p	ATCACACAAAGGCAACTTTTGT	22	347.027	386.379	235.665	323.024	938.327	949.391	993.153	960.291
48	PN-48	aatcaggaatTGTAAACAATTCCTAGGCAATGTgtataatgttggtaagtcATTCCTAGAAATTGTTCACAATgcctgtaac	82	eca-mir-384,cfa-mir-384,cgr-mir-384,mmu-mir-384,rno-mir-384,	X	+	69515826	69515913	PN-48-5p	TGTAAACAATTCCTAGGTAATGT	23	16.2865	30.9103	5.48057	17.5591	754.835	634.458	450.049	613.114
48	PN-48	tgttaaatcaggagttgtaaacaattcctaggcaatgtgtataatgtttgtaagtcATTCCTAGAAATTGTTCACAatgcctgtaaca	88	eca-mir-384,cfa-mir-384,cgr-mir-384,mmu-mir-384,rno-mir-384,	X	+	69515826	69515913	PN-48-3p	ATTCCTAGAAATTGTTCACAAT	22	3.75842	17.8955	10.0477	10.5672	232.423	239.643	118.434	196.833
49	PN-49	ctcggagagAGGTTACCCGAGCAACTTTGCATCtggaggacGAATGTTGCTCGGTGAACCCCTtttcggtatc	73	cfa-mir-409,cgr-mir-409,	scaffold	-	6877	6936	PN-49-5p	CCGAGCAACTTTGCATCT	18	1.25281	0.81343	0	0.688745	7.19576	2.75452	1.69191	3.88073
49	PN-49	aggttacccgagcaactttgcatctggacgacgAATGTTGCTCGTTGAACCCCT	54	cfa-mir-409,cgr-mir-409,	scaffold	-	6877	6936	PN-49-3p	GAATGTTGCTCGGTGAACCCCT	22	41288.7	52877.8	49217.4	47794.6	27866.3	22450.3	23771.4	24696
50	PN-50	gggagtggatGGTTGATCAGAGAACATACATTttgtcaatgaTGTATGTCAACTGATCCACAGTccctccctat	74	bta-mir-411c,oar-mir-3959,	scaffold	-	20894	20985	PN-50-5p	GGTTGATCAGAGAACATACATT	22	1036.07	890.706	1154.57	1027.12	1956.53	1952.04	1446.59	1785.05
50	PN-50	gggagtggatGGTTGATCAGAGAACATACATTttgtcaatgaTGTATGTCAACTGATCCACAGTccctccctat	74	bta-mir-411c,oar-mir-3959,	scaffold	-	20894	20985	PN-50-3p	TGTATGTCAACTGATCCACAGT	22	526.178	360.35	396.428	427.652	1191.62	1485.6	673.382	1116.87
51	PN-51	ctggggtacggggatggaTGGTCGACCAGTTGGAAAGTAATtgtttctaatgtACTTCACCTGGTCCACTAGCCGTccgtatccgctgcag	91	bta-mir-412,eca-mir-412,hsa-mir-412,ptr-mir-412,cgr-mir-412,mmu-mir-412,rno-mir-412,	scaffold	-	6715	6804	PN-51-5p	TGGTCGACCAGTTGGAAAGTAAT	23	2555.72	4369.75	3551.41	3492.29	3174.05	2481.82	2544.64	2733.5
51	PN-51	ctggggtacaggacggatggtcgaccagttggaaagtaattgtttctaatgtACTTCACCTGGTCCACTAGCTGTccgtacccactgcag	90	bta-mir-412,eca-mir-412,hsa-mir-412,ptr-mir-412,cgr-mir-412,mmu-mir-412,rno-mir-412,	scaffold	-	6715	6804	PN-51-3p	GTACTTCACCTGGTCCACTAGC	22	152.842	161.873	227.444	180.72	39.5767	37.6451	49.0655	42.0958
52	PN-52	tcctgcgcgtcctgcgaggTGTCTTGCAGGCCGTCATGCAGGccacactgacggaaacgttgcaggtcgtcttgcagggcttctcgcaagacgacatattcatcaccctcgacg	114	bta-mir-431,oar-mir-431,eca-mir-431,hsa-mir-431,ptr-mir-431,ggo-mir-431,mmu-mir-431,rno-mir-431,	7	+	132097559	132097703	PN-52-5p	TGTCTTGCAGGCCGTCATGC	20	2994.2	2947.87	2601.45	2847.84	6848.93	5644.01	4368.52	5620.49
52	PN-52	tcctgcttgtcctgcgaggTGTCTTGCAGGCCGTCATGCAggccacactgacggtaacgttgCAGGTCGTCTTGCAGGGCTTCTcgcaagacgacatcctcatcaccaacgacg	114	bta-mir-431,oar-mir-431,eca-mir-431,hsa-mir-431,ptr-mir-431,ggo-mir-431,mmu-mir-431,rno-mir-431,	7	+	132097559	132097703	PN-52-3p	CAGGTCGTCTTGCAGGGCTTCT	22	918.306	950.086	1173.76	1014.05	762.751	609.667	627.7	666.706
53	PN-53	tggccggggagaagtacggtgagcctgtcattgttcagagaggctagatcctccttgttgagaaggATCATGATGGGCTCCTCGGTGTtctccaggtagcggcaccacaccatgaaggcagccc	124	bta-mir-433,eca-mir-433,mmu-mir-433,	7	+	132098450	132098573	PN-53-3p	AGCGGCACCACACCATGA	18	0	0.81343	0	0.271143	0	0	0	0
54	PN-54	acgaggaggttGAACATCCTGCATAGTGCTGCCaggaaatccctacttcatactaagagggggctggctggTTGCATATGTAGGATGTCCCATctcctggcccacttcgtca	112	bta-mir-448,eca-mir-448,cfa-mir-448,hsa-mir-448,ptr-mir-448,ggo-mir-448,mml-mir-448,mmu-mir-448,rno-mir-448,	X	+	108806658	108806770	PN-54-5p	TGAACATCCTGCATAGTGCTGCC	23	0	0.81343	0	0.271143	0	0	0	0
54	PN-54	gcggggaggttgaacatcctgcatagtgctgccaggaaatccctattttatactaagggggggttggctggTTGCATATGTAGGATGTCCCATctccccacccacatcatc	111	bta-mir-448,eca-mir-448,cfa-mir-448,hsa-mir-448,ptr-mir-448,ggo-mir-448,mml-mir-448,mmu-mir-448,rno-mir-448,	X	+	108806658	108806770	PN-54-3p	TTGCATATGTAGGATGTCCCA	21	1.25281	0	0	0.417602	0	0	0	0
55	PN-55	tgtgtgatgggtTGGCAGTGTATTGTTAGCTGGTtgaatatgtgagtgccatcagctaacatgcaactgctatcttattgcatgtata	88	bta-mir-449a,cfa-mir-449,hsa-mir-449a,ptr-mir-449a,mml-mir-449a,mmu-mir-449a,rno-mir-449a,	16	-	36468118	36468206	PN-55-5p	TGGCAGTGTATTGTTAGCTGGT	22	11.2752	11.7947	9.591	10.887	73.3968	56.4677	64.2927	64.719
55	PN-55	ctgtgtgtgatgagcTGGCAGTGTATTGTTAGCTGGTtgaatatgtgaatggcatCAGCTAACATGCAACTGCTGTCttattgcatataca	91	bta-mir-449a,cfa-mir-449,hsa-mir-449a,ptr-mir-449a,mml-mir-449a,mmu-mir-449a,rno-mir-449a,	16	-	36468118	36468206	PN-55-3p	TCAGCTAACATGCAACTGCTGT	22	0	0	3.65372	1.21791	2.15873	1.83635	0	1.33169
56	PN-56	tgacctgaatcaggtAGGCAGTGTATTGTTAGCTGGCtgctttgggtcaattcagcagccacaactgccctgccacttgcttctggataaattcttct	98	bta-mir-449b,hsa-mir-449b,ptr-mir-449b,ppy-mir-449b,mml-mir-449b,	16	-	36468230	36468326	PN-56-5p	AGGCAGTGTATTGTTAGCTGGCTGC	25	1.25281	3.25372	1.82686	2.11113	11.5132	6.42721	8.45957	8.8
56	PN-56	tgacctgaatcaggtAGGCAGTGTATTGTTAGCTGGCtgcttgggtcaagtcagCAGCCACAACTACCCTGCCACTtgcttctggataaattcttct	97	bta-mir-449b,hsa-mir-449b,ptr-mir-449b,ppy-mir-449b,mml-mir-449b,	16	-	36468230	36468326	PN-56-3p	CAGCCACGACTACCCTGCCACT	22	1.25281	0.81343	1.82686	1.2977	0	0	1.69191	0.563971
57	PN-57	TGGCAGTGTATTGTTAGCTGGTtgaatatatgaatggcatcagctaacaagcaactgcta	60	eca-mir-449a,ppy-mir-449a,	scaffold	-	238131	238219	PN-57-5p	TGGCAGTGTATTGTTAGCTGGT	22	11.2752	11.7947	9.591	10.887	73.3968	56.4677	64.2927	64.719
58	PN-58	tctgtttatcaccagatcctagaACCCTATCAATATTGTCTCTGCtgtgtaaatagttctgagTAGTGCAATATTGCTTATAGGGTtttggtgtttggaaagaacaatgggcagg	115	bta-mir-454,eca-mir-454,cfa-mir-454,hsa-mir-454,ptr-mir-454,ppy-mir-454,ggo-mir-454,mml-mir-454,sha-mir-454,oan-mir-454,	12	+	37088039	37088181	PN-58-5p	ACCCTATCGATATTGTCTCTGC	22	7.51683	11.388	10.0477	9.65086	28.783	20.1998	11.8434	20.2754
58	PN-58	ctgtttattaccagatcctagaaccctatcgatattgtctctgctgtgtaaatagctctgagTAGTGCAATATTGCTTATAGGGTtttggtgtttgggaagaacaatgggcatg	114	bta-mir-454,eca-mir-454,cfa-mir-454,hsa-mir-454,ptr-mir-454,ppy-mir-454,ggo-mir-454,mml-mir-454,sha-mir-454,oan-mir-454,	12	+	37088039	37088181	PN-58-3p	TAGTGCAATATTGCTTATAGGGT	23	88.9492	157.805	96.8235	114.526	1105.27	1049.47	1042.22	1065.65
59	PN-59	acttgaagAGAGGCTGGCCGTGATGAATTCGattcatcaaagcgagtcatacacggctctcctctcttttagt	73	bta-mir-485,oar-mir-485,cfa-mir-485,hsa-mir-485,ptr-mir-485,ggo-mir-485,mmu-mir-485,rno-mir-485,	scaffold	-	16587	16689	PN-59-5p	AGAGGCTGGCCGTGATGAATTC	22	2241.27	4238.78	3535.88	3338.65	663.449	571.104	1292.62	842.392
59	PN-59	caagtgtccacttatggtacttgaagAGAGGCTGGCCGTGATGAATTCGattcatcaaagcgaGTCATACACGGCTCTCCTCTCTtttagtgtcaaattctgcctcggagg	111	bta-mir-485,oar-mir-485,cfa-mir-485,hsa-mir-485,ptr-mir-485,ggo-mir-485,mmu-mir-485,rno-mir-485,	scaffold	-	16587	16689	PN-59-3p	GTCATACACGGCTCTCCTCTCT	22	9246.95	12619.6	11480.9	11115.8	2252.27	1975.91	4109.66	2779.28
60	PN-60	gttagcctttggtacttgaagaGTGGCTATCCCTGCTGTGTTCGctgtatttatgacgaATCATACAGGGACATCCAGTTTttcagtatcaaatactgctctg	103	bta-mir-487a,oar-mir-487a,hsa-mir-487a,ptr-mir-487a,mml-mir-487a,	scaffold	-	20431	20529	PN-60-5p	GTGGCTAGCCCTGCTGTGTTCG	22	6.26403	1.62686	3.65372	3.8482	0	1.83635	5.07574	2.30403
60	PN-60	ggtacttgaagagtggttatccctgctgtgttcgctgtatttatgacgAATCATACAGGGACATCCAGTttttcagtatc	80	bta-mir-487a,oar-mir-487a,hsa-mir-487a,ptr-mir-487a,mml-mir-487a,	scaffold	-	20431	20529	PN-60-3p	AATCATACAGGGACATCCAGTT	22	26.3089	28.4701	15.5283	23.4358	38.1375	47.745	35.5302	40.4709
61	PN-61	gagaatcatctctCCCAGATAATGGCACTCTCAAacaagttttcaagttgtttgaaaggctatttcttggtcagaagactctc	83	bta-mir-488,eca-mir-488,cfa-mir-488,hsa-mir-488,ptr-mir-488,ppy-mir-488,ggo-mir-488,rno-mir-488,	9	-	130508320	130508429	PN-61-5p	CCCAGATAATGGCACTCTCAAAC	23	13.7809	3.25372	11.8746	9.63638	2.8783	0	1.69191	1.52341
61	PN-61	gagaatcatctctcccagataatggcactctcaaacaggtttccaggttgtTTGAAAGGCTGTTTCTTGGTCagaagactctcaattccttctgga	96	bta-mir-488,eca-mir-488,cfa-mir-488,hsa-mir-488,ptr-mir-488,ppy-mir-488,ggo-mir-488,rno-mir-488,	9	-	130508320	130508429	PN-61-3p	TTGAAAGGCTATTTCTTGGTCT	22	8.76964	4.06715	1.82686	4.88788	198.603	136.808	81.2119	138.874
62	PN-62	agtgttcgaatggAGGTTGCCCATGGTGTGTTCAttttatttatgaTGAGTATTACATGGCCAATCTCctttcggcact	79	bta-mir-496,oar-mir-496,eca-mir-496,cfa-mir-496,hsa-mir-496,ptr-mir-496,ppy-mir-496,ggo-mir-496,mml-mir-496,mmu-mir-496a,rno-mir-496,	scaffold	-	11718	11831	PN-62-5p	GGTTGTCCATGGTGTGTTCATT	22	3.75842	1.62686	1.82686	2.40404	0	0.918173	0	0.306058
62	PN-62	ccgagtcgggtactcgaatggaggttgtccatggtgtgttcattttatttatgaTGAGTATTACATGGCCAATCTCctttcagtactaaattcttcatggg	101	bta-mir-496,oar-mir-496,eca-mir-496,cfa-mir-496,hsa-mir-496,ptr-mir-496,ppy-mir-496,ggo-mir-496,mml-mir-496,mmu-mir-496a,rno-mir-496,	scaffold	-	11718	11831	PN-62-3p	TGAGTATTACATGGCCAATCTC	22	60.1346	54.4998	52.0655	55.5666	313.735	238.725	382.373	311.611
63	PN-63	catgttgtgtgcagtgctccacttcaggaagtgccatccatgtggctagaaatatgATTGGCACCTCTTAGAGTGAAgtaatgcacaacaggtac	95	eca-mir-507,	X	-	137160736	137160825	PN-63-3p	TGATTGGCACCTCTTGGAGTGA	22	51.365	53.6864	64.8535	56.635	0.719576	0.918173	0	0.545916
64	PN-64	catactgtgtgtggtacccTACTGCAGACAGTGGCAATCAtgtataattaaaaatgattgacacctctgcaagtgtagtaacacatgacacatgagat	98	eca-mir-509,	X	-	137225792	137225881	PN-64-5p	TACTGCAGAGAGTGGCAATCAT	22	18.7921	21.1492	17.3552	19.0988	7.91534	7.34539	15.2272	10.1626
65	PN-65	atacttgaGGAGAAATTATCCTTGGTGTGTtcgctttatttgggatgaatcatacaaggacaatttctttctgagtat	78	bta-mir-539,oar-mir-539,eca-mir-539,cfa-mir-539,hsa-mir-539,ptr-mir-539,mmu-mir-539,rno-mir-539,	scaffold	-	25677	25774	PN-65-5p	GGAGAAATTATCCTTGGTGTGTT	23	81.4323	132.589	99.5638	104.528	130.963	136.808	201.338	156.369
65	PN-65	cacgtcgctatctcatacttgaggAGAAATTATCCTTGGTGTGTTCactttatttgggatgAATCATACAAGGACAATTTCTTTttgagtatcaaatcctgcctcggcgg	110	bta-mir-539,oar-mir-539,eca-mir-539,cfa-mir-539,hsa-mir-539,ptr-mir-539,mmu-mir-539,rno-mir-539,	scaffold	-	25677	25774	PN-65-3p	ATCATACAAGGACAATTTCTTT	22	422.195	401.835	236.578	353.536	3780.65	2842.66	1937.24	2853.52
66	PN-66	acgtcagggAAAGGATTCTGCTGTCGGTCCCACTccaaagttcacagaatgggTGGTGGGCACAGAATCTGGACTctgcttgtg	84	bta-mir-541,eca-mir-541,hsa-mir-541,ppy-mir-541,mml-mir-541,	scaffold	-	8041	8115	PN-66-5p	AAAGGATTCTGCTGTCGGTCCCACT	25	323.224	858.169	385.467	522.287	615.957	429.705	468.66	504.774
66	PN-66	acgtcagggaaaggattctgctgtcggtcccactccaaagttcaaaaaatgggTGGTGGGCACAGAATCCGGCCTctgcttgtg	84	bta-mir-541,eca-mir-541,hsa-mir-541,ppy-mir-541,mml-mir-541,	scaffold	-	8041	8115	PN-66-3p	TGGTGGGCACAGAATCCGGCCT	22	189.174	164.313	146.149	166.545	934.01	609.667	311.312	618.33
67	PN-67	atcacctggggatcttgttaaatgagattctggttcggtaggaatggggcctgagATTCTGCATTTCTAACAAGTTCtcaggtgatgccact	92	bta-mir-544b-2,	scaffold	+	18228	18325	PN-67-5p	CACCTGGAGATCTTGTTAA	19	0	0	0.913429	0.304476	0	0	0	0
67	PN-67	atcacctggggatcttgttaaatgagattctggttcggtaggaatggggcctgagATTCTGCATTTCTAACAAGTTCtcaggtgatgccact	92	bta-mir-544b-2,	scaffold	+	18228	18325	PN-67-3p	CTGAGATTCTGCATTTCTAACAGGT	25	0	0	0	0	1.43915	0.918173	0	0.785775
68	PN-68	tcagattttcatcacctagggaTCTTGTTAAAAGGCAGATTCTgattcagggaccaagATTCTGCATTTTTAGCAAGTTcccaagtgatgctaatgcttct	101	bta-mir-544a,oar-mir-544,eca-mir-544-2,cfa-mir-544,hsa-mir-544a,ptr-mir-544,	scaffold	-	24202	24299	PN-68-5p	TCTTGTTAAAAGGCAGATTCT	21	145.325	75.649	97.7369	106.237	112.973	148.744	86.2876	116.002
68	PN-68	attttcatcacctagggatcttgttaaaaggcagattctgattcagggaccaagATTCTGCATTTTTAGCAAGTTCccaagtgatgctaat	91	bta-mir-544a,oar-mir-544,eca-mir-544-2,cfa-mir-544,hsa-mir-544a,ptr-mir-544,	scaffold	-	24202	24299	PN-68-3p	ATTCTGCATTTTTAGCAAGTTT	22	0	0.81343	0	0.271143	37.418	32.1361	13.5353	27.6964
69	PN-69	agatgtgctctcctggcccatGAAATCAAGCGTGGGTGAGACCtggtgcagaacgggaagGCGACCCATACTTGGTTTCAGaggctgtgagaataa	96	bta-mir-551b,eca-mir-551b,cfa-mir-551b,hsa-mir-551b,ptr-mir-551b,ppy-mir-551b,ggo-mir-551b,mml-mir-551b,	13	+	115915936	115916039	PN-69-5p	GAAATCAAGCGTGGGTGAGACCT	23	2.50561	10.5746	9.13429	7.40483	0	0.918173	11.8434	4.25386
69	PN-69	agagaagttctcctggcctaagaaatcaagcgtgggtgagacctggtgcagaacaggaaGGCGACCCATACTTGGTTTCAGaggctgtgagaata	95	bta-mir-551b,eca-mir-551b,cfa-mir-551b,hsa-mir-551b,ptr-mir-551b,ppy-mir-551b,ggo-mir-551b,mml-mir-551b,	13	+	115915936	115916039	PN-69-3p	GCGACCCATACTTGGTTTCAG	21	1.25281	0.81343	1.82686	1.2977	14.3915	11.9363	13.5353	13.2877
70	PN-70	caatcagaaacGAGCTTATTCATAAAAGTACAGtataatccagtaaacctgTAATTTTATGTATAAGCTAGTctctgattg	81	eca-mir-590,cfa-mir-590,hsa-mir-590,ptr-mir-590,ppy-mir-590,mmu-mir-590,	3	+	11024985	11025078	PN-70-5p	GAGCTTATTCATAAAAGTACAG	22	6.26403	8.94773	7.30743	7.5064	50.3703	28.4634	43.9898	40.9412
70	PN-70	caatcagaaacGAGCTTATTCATAAAAGTACAGtataatccagtaaacctgTAATTTTATGTATAAGCTAGTctctgattg	81	eca-mir-590,cfa-mir-590,hsa-mir-590,ptr-mir-590,ppy-mir-590,mmu-mir-590,	3	+	11024985	11025078	PN-70-3p	TAATTTTATGTATAAGCTAGT	21	33.8257	43.1118	28.3163	35.0846	1612.57	1255.14	785.048	1217.59
71	PN-71	tattatgccatgacATTGTGTCAATATGCGATGATGTgtgtgatggcacagcgtcatcacgtggtgacgcaacatcatgacgtaagacgtcacaac	96	bta-mir-592,eca-mir-592,cfa-mir-592,hsa-mir-592,ptr-mir-592,ggo-mir-592,mmu-mir-592,rno-mir-592,	18	-	22280524	22280628	PN-71-5p	TTGTGTCAATATGCGATGATGT	22	6.26403	8.1343	4.56714	6.32182	55.4074	50.4995	49.0655	51.6575
72	PN-72	aaagacgtgctgtccacagtgtgtttgataagctgacatgggacagggactcttttcactGTTGTGTCAGTTTATCAAACccatacgtggatgac	95	bta-mir-599,cfa-mir-599,hsa-mir-599,ptr-mir-599,	4	+	40328415	40328505	PN-72-5p	TTTGATAAGCTGACATGGGACAG	23	0	0	0	0	0.719576	0.918173	0	0.545916
73	PN-73	aactgttcagggatatttgaggAGAGGTTATCCGTGTTATGTTCgcttggctcatcatgaATAATACATGGTTAACCTCTCTttgaatatcaaactctgcctcgagg	107	bta-mir-655,oar-mir-655,eca-mir-655,hsa-mir-655,ptr-mir-655,ppy-mir-655,ggo-mir-655,	scaffold	-	23050	23147	PN-73-5p	AGAGGTTATCCGTGTTATGTTC	22	18.7921	18.7089	14.6149	17.3719	16.5503	12.8544	20.303	16.5692
73	PN-73	aactgttcagggatatttgaggagaggttatccgtgttatgttcgcttggctcatcatgaATAATACATGGTTAACCTCTCTttgaatatcagactc	97	bta-mir-655,oar-mir-655,eca-mir-655,hsa-mir-655,ptr-mir-655,ppy-mir-655,ggo-mir-655,	scaffold	-	23050	23147	PN-73-3p	ATAATACATGGTTAACCTCTTT	22	536.201	462.842	388.207	462.417	3553.99	3240.23	1592.09	2795.44
74	PN-74	ctgctccttctcccgTACCCATTGCATATCGGAGCTGtgaattctcaaagcacctcctatgtgcatggattacaggaggg	80	bta-mir-660,eca-mir-660,cfa-mir-660,hsa-mir-660,ptr-mir-660,ggo-mir-660,mml-mir-660,	X	+	48640809	48640903	PN-74-5p	TACCCATTGCATATCGGAGTTG	22	2996.71	2445.98	2092.67	2511.79	19332.9	12316.4	7556.09	13068.4
74	PN-74	ctgctccttctcccgTACCCATTGCATATCGGAGCTGtgaattctcaaagcacctcctatgtgcatggattacaggaggg	80	bta-mir-660,eca-mir-660,cfa-mir-660,hsa-mir-660,ptr-mir-660,ggo-mir-660,mml-mir-660,	X	+	48640809	48640903	PN-74-3p	CCTCCTATGTGCATGGTTTACA	22	2.50561	1.62686	6.394	3.50882	3.59788	1.83635	0	1.81141
75	PN-75	tctcctcgaggggtctctgcctctacccaggactctttcatgACCAGGAGGCTGAGGCCCCTcacaggcggc	72	hsa-mir-665,ptr-mir-665,	7	+	132092901	132092972	PN-75-3p	ACCAGGAGGCTGAGGCCCCTCACT	24	3.75842	3.25372	5.48057	4.16424	13.6719	6.42721	8.45957	9.51958
76	PN-76	gtttaggggtggacctgatGTCCCTGAGTGTATGTGGTGaacctgaatttgccttgggTTTCCTCATATTCATTCAGGAgtgtcagttgccccttcac	98	bta-mir-670,eca-mir-670,hsa-mir-670,ptr-mir-670,mml-mir-670,	2	-	20399925	20400024	PN-76-3p	TTTCCTCATATTCATTCAGGAGTGT	25	0	0	0.913429	0.304476	7.19576	5.50904	1.69191	4.7989
77	PN-77	CTCACTGATGAGCAGCTTCTGACtttcgttcttctgagtttgctgaagccagatgccatttctgag	66	bta-mir-677,	5	-	23664730	23664795	PN-77-5p	CTCACTGATGAGTAGCTTCTGACT	24	1.25281	1.62686	0.913429	1.26436	5.03703	1.83635	0	2.29113
77	PN-77	CTCACTGATGAGCAGCTTCTGACtttcgttcttctgagtttgctgaagccagatgccatttctgag	66	bta-mir-677,	5	-	23664730	23664795	PN-77-3p	CGTTCTTCTGAGTTTCCTGAAGC	23	0	0.81343	0	0.271143	1.43915	0.918173	0	0.785775
78	PN-78	gccgtcggcatctggcactgtggttcctgcatgaaaacagtggccggcggggcctggacctacaacaccacctCTGCAGTCACAGTGAAGTCTGcc	96	mmu-mir-682,	14	+	100785810	100785899	PN-78-5p	ATCTGGCACTGTGGTTCCTGCATGAA	26	2.50561	3.25372	1.82686	2.52873	0.719576	1.83635	3.38383	1.97992
78	PN-78	gccgtcggcatctggcactgtggttcctgcatgaaaacagtggccggcggggcctggacctacaacaccacctCTGCAGTCACAGTGAAGTCTGcc	96	mmu-mir-682,	14	+	100785810	100785899	PN-78-3p	GGTGCCTGGACCTACAACACC	21	0	0	0	0	0	0.918173	0	0.306058
79	PN-79	gtagggcaatctgtctttaagtagggataaattactcttgaacaaaatgatcctagatAGTTTTCCCTTCAAGTCAAgcgtcttgc	86	mmu-mir-684-1,	8	+	58342326	58342410	PN-79-5p	TTAAGTAGGGATAAATTACT	20	0.626403	0	0	0.208801	0	0.459087	0	0.153029
79	PN-79	gtagggcaatctgtctttaagtagggataaattactcttgaacaaaatgatcctagatAGTTTTCCCTTCAAGTCAAgcgtcttgc	86	mmu-mir-684-1,	8	+	58342326	58342410	PN-79-3p	AGTTTTCCCTTCAAGTCAAGCGTC	24	0	0	0	0	0.719576	0	0	0.239859
80	PN-80	tgtagggcaatctgtctttaagtagggataaattactcttgaacaaaatgatcctagatAGTTTTCCCTTCAAGTCAAgtgtcttg	86	mmu-mir-684-2,	5	-	42757986	42758071	PN-80-5p	TTAAGTAGGGATAAATTACT	20	0.626403	0	0	0.208801	0	0.459087	0	0.153029
81	PN-81	gccacagcaggtgcttatATTGCTTCCCAGACGGTGAAGAaagtaatagagatcaacccgtaccttctgggcaccatggctgggggtgcagcggattgcagcttctggg	109	mmu-mir-686,	7	+	81331330	81331438	PN-81-3p	TGGCTGGGGGTGCAGCGGATTGCAGC	26	0	0	0.913429	0.304476	0	0	0	0
82	PN-82	tAAAACCTTCAGAAGGAAAGGAgaatgttttgtggaccatttggttttttgtgtggcagtttta	64	eca-mir-703,mmu-mir-703,	1	+	103477704	103477817	PN-82-5p	AAGGAAAGGAGAATGTTTTGTGGACC	26	10.0224	10.5746	10.9611	10.5194	14.3915	30.2997	11.8434	18.8449
82	PN-82	tAAAACCTTCAGAAGGAAAGGAgaatgttttgtggaccatttggttttttgtgtggcagtttta	64	eca-mir-703,mmu-mir-703,	1	+	103477704	103477817	PN-82-3p	AGAATGTTTTGTGGACCATT	20	3.75842	2.44029	2.74029	2.97966	5.03703	8.26356	6.76766	6.68942
83	PN-83	ggctaggccacgatgagtaggagggctgctGCGGTGGGCCTGGAAGCCTagggcatgggcccaggtggagctgccgcaggtgtAGATCTTGGTGGTAGTAGCAAATATtcaaacgagaactttgaaggctgaggtggagaagggttccat	150	sha-mir-716a,	6	-	868791	868939	PN-83-5p	AGTAGGAGGGCCGCTGCGGTG	21	413.426	144.791	211.916	256.711	177.735	547.231	284.242	336.403
83	PN-83	ggctaggccacgatgagtaggagggctgctGCGGTGGGCCTGGAAGCCTagggcatgggcccaggtggagctgccgcaggtgtAGATCTTGGTGGTAGTAGCAAATATtcaaacgagaactttgaaggctgaggtggagaagggttccat	150	sha-mir-716a,	6	-	868791	868939	PN-83-3p	AAACGAGAACTTTGAAGGCCGA	22	19665.3	15151.8	11654.4	15490.5	16016.3	40463	13036.2	23171.8
84	PN-84	ggaggatgctgcagcgtggggcgcgtcgccCCCCTCAGTCCACCAGAGCCCGgataccttagaaattCGGCTCTGGGTCTGTGGGGAgcgaaatgcaacccaaactccattttgccg	117	bta-mir-760,hsa-mir-760,ptr-mir-760,ppy-mir-760,ggo-mir-760,mmu-mir-760,rno-mir-760,	4	-	135067624	135067739	PN-84-5p	CCCCTCAGTCCACCAGAGCCCGGAT	25	0	0.81343	0.913429	0.57562	0	0	0	0
84	PN-84	ggaggatgctgcagcgtggggcgcgtcgccCCCCTCAGTCCACCAGAGCCCGgataccttagaaattCGGCTCTGGGTCTGTGGGGAgcgaaatgcaacccaaactccattttgccg	117	bta-mir-760,hsa-mir-760,ptr-mir-760,ppy-mir-760,ggo-mir-760,mmu-mir-760,rno-mir-760,	4	-	135067624	135067739	PN-84-3p	CGGCTCTGGGTCTGTGGGGAGT	22	48.8594	91.1042	69.4206	69.7947	18.709	19.2816	40.6059	26.1989
85	PN-85	gacttggtgctgattcccggcgctctgaccTGAGACCTCCGGGTTCTGAGCTgtgatgttgcttcccagctgggatctctggggtctcggttcagggtcgggacctctgggttctgagc	119	bta-mir-769,	6	+	47708762	47708861	PN-85-5p	TGAGACCTCCGGGTTCTGAGC	21	0	0	0.913429	0.304476	0.719576	0	0	0.239859
86	PN-86	ttctattatttgcaatCAGTAACAAAGATTCATCCTTGTgtccatcaagcaacaaggagaatctttgtcacttagtgtaattaatagctgcgc	93	eca-mir-802,cfa-mir-802,hsa-mir-802,ptr-mir-802,ppy-mir-802,mml-mir-802,mmu-mir-802,rno-mir-802,	13	+	209487890	209487978	PN-86-5p	TCAGTAACAAAGATTCATCCTTG	23	1.25281	0	1.82686	1.02655	5.03703	1.83635	1.69191	2.8551
86	PN-86	ttctgttatttgcagtCAGTAACAAAGATTCATCCTTGTgtccatcatgcaacaaggagaatctttgtcactcagtgtaattaatagctggac	93	eca-mir-802,cfa-mir-802,hsa-mir-802,ptr-mir-802,ppy-mir-802,mml-mir-802,mmu-mir-802,rno-mir-802,	13	+	209487890	209487978	PN-86-3p	AAGGAGGATCTTTGTCACTCAGT	23	1.25281	0	0	0.417602	0.719576	0	0	0.239859
87	PN-87	gtgtgcatttGCAGGAACTTGTGAGTCTCCTattgaacatgaacaggaggctgatgagttcccgggaacacccacaa	77	bta-mir-873,eca-mir-873,ptr-mir-873,ggo-mir-873,mmu-mir-873a,rno-mir-873,mdo-mir-873,oan-mir-873,	10	+	42020463	42020565	PN-87-5p	TGCAGGAACTTGTGAGTCTCCT	22	20.0449	8.1343	21.9223	16.7005	71.238	61.5176	30.4545	54.4034
87	PN-87	TGCAGGAACTTGTGAGTCTCCtattgaaaatgaacgggAGACTGGTGAGTTCCCGGGAA	59	bta-mir-873,eca-mir-873,ptr-mir-873,ggo-mir-873,mmu-mir-873a,rno-mir-873,mdo-mir-873,oan-mir-873,	10	+	42020463	42020565	PN-87-3p	GAGACTGATAAGTTCCCGGGA	21	3.75842	0	6.394	3.38414	5.75661	2.75452	1.69191	3.40101
88	PN-88	tgaagtgctgTGGATTTCTTTGTGAATCACCAtatctaagctaatgtggtggtggtttacaaagtaattcatagtgcttca	81	bta-mir-876,eca-mir-876,ptr-mir-876,mmu-mir-876,	10	+	42052690	42052770	PN-88-5p	TGGATTTCTTTGTGAATCACC	21	3.75842	4.88058	3.65372	4.09757	111.534	113.853	57.5251	94.3043
88	PN-88	tgaagtgctgTGGATTTCTTTGTGAATCACCAtatctgagctaatgTGGTGGTGGTTTACAAAGTAATTCAtagtgcttca	81	bta-mir-876,eca-mir-876,ptr-mir-876,mmu-mir-876,	10	+	42052690	42052770	PN-88-3p	TGGTGGTTTACAAAGTAATTC	21	8.76964	8.94773	8.22086	8.64608	29.5026	27.5452	21.9949	26.3476
89	PN-89	gctcgagaagGTAGAGGAGATGGCGCAGGGgacacgggctaagactgggggctcccgggaccccccaacatgtgtcctcttctccctcctcccaggtgtacg	102	bta-mir-877,hsa-mir-877,ppy-mir-877,ggo-mir-877,mml-mir-877,	7	+	26806368	26806472	PN-89-5p	GTAGAGGAGATGGCGCAGGGGACAT	25	0	0	0.913429	0.304476	0	0.918173	0	0.306058
90	PN-90	gtgaggtgtgggcccggccccaggagcggggcctgggcagccccgtgtgttgaggaaggAAGGCAGGGCCCCCGCTCCCCgggcctgaccccac	94	hsa-mir-940,ptr-mir-940,mml-mir-940,	3	+	42430945	42431035	PN-90-3p	AAGGCAGGGCCCCCGCTTCCC	21	0	0	3.65372	1.21791	0.719576	0	0	0.239859
91	PN-91	atactcacagtctcccagcTGGTGTGAGGTTGGGCCAGGAtgaaacccaaggctcTCCGAGGCTCCCCACCACACCCTGCtgctgaagactgcctagcaaggctgtgccgagtggtgtgg	120	mmu-mir-1188,rno-mir-1188,	7	+	132063543	132063656	PN-91-3p	TCCGAGGCTCCCCACCACACCCTG	24	1.25281	0	0	0.417602	0	0	0	0
92	PN-92	GTGGGTACGGCCCAGTGGGGGGgagagggacacgccctgggctctgcccagggtgcagccggactgacTGAGCCCCTGTGCCGCCCCCAG	90	hsa-mir-1225,ptr-mir-1225,	3	-	42283638	42283732	PN-92-5p	GTGGGTACGGCCCAGTGGA	19	0	0	0.913429	0.304476	0	0	0	0
93	PN-93	tcttattccgagcattccagtaacttttttgtgtatgtacttagctgtactgtAAGTAGTTGGTTTGTATGAGATGGTTaaaaa	84	ptr-mir-1244-1,	X	-	88933202	88933286	PN-93-5p	TTTTTTGTGTATGTACTTA	19	0	0	0	0	0	0.918173	0	0.306058
94	PN-94	atcttattccgagcattccagtaacttttttgtgtatgtacttagctgtactatAAGTAGTTGGTTTGTATGAGATGGTTaaaaa	85	hsa-mir-1244-3,ptr-mir-1244-9,ptr-mir-1244-6,ptr-mir-1244-11,ptr-mir-1244-10,	5	+	51866820	51866906	PN-94-3p	CTGTACTATAAGTAGTTGGTTTGTAT	26	1.25281	1.62686	1.82686	1.56884	2.15873	0.918173	3.38383	2.15358
95	PN-95	tatACCTTCTTGTATAAGCACTGTGCTAAAattacagaaaccaagatagccttggtttttgtaataatgctagcagagtattacacaagaagaagaggaactgca	105	bta-mir-1248-1,bta-mir-1248-2,eca-mir-1248,hsa-mir-1248,ptr-mir-1248,	13	+	133976592	133976694	PN-95-5p	ACCTTCTTGTATAAGCACTGTGCT	24	2.50561	3.25372	0.913429	2.22425	8.63491	16.5271	3.38383	9.51529
95	PN-95	tttACCTTCTTGTATAAGCACTGTGCTAAAattacagaaaccaagatagccttggtttttgtaataatgctagcagagtattacacaagaagaagaggaactgca	105	bta-mir-1248-1,bta-mir-1248-2,eca-mir-1248,hsa-mir-1248,ptr-mir-1248,	13	+	133976592	133976694	PN-95-3p	AAGAAGAAGAGTAACTGC	18	2.50561	0.81343	1.82686	1.7153	2.15873	6.42721	1.69191	3.42595
96	PN-96	gtggACTCTAGCTGCCAAAGGCGCTtctccttctgaaccgagcgctttgctcagccagtgtagacatggc	70	bta-mir-1251,hsa-mir-1251,ptr-mir-1251,mml-mir-1251,mmu-mir-1251,	5	-	90622552	90622635	PN-96-5p	ACTCTAGCTGCCAAAGGCGCT	21	1.25281	1.62686	0	0.959889	15.8307	8.26356	1.69191	8.59538
96	PN-96	gtggACTCTAGCTGCCAAAGGCGCTtctccttctgaacagagCGCTTTGCTCAGCCAGTGTAGacatggc	70	bta-mir-1251,hsa-mir-1251,ptr-mir-1251,mml-mir-1251,mmu-mir-1251,	5	-	90622552	90622635	PN-96-3p	CGCTTTGCTCAGCCAGTGTAGT	22	1.25281	0	0	0.417602	0	0	0	0
97	PN-97	tctccgtttATCCCACCACTGCCACCATtattgctactgttcagcaggtgctgctggtggtgatggtgatagtctggtgggggcggtgg	89	hsa-mir-1260b,ptr-mir-1260b,ppy-mir-1260b,ggo-mir-1260b,mml-mir-1260b,	9	+	32404096	32404202	PN-97-5p	ATCCCACCACTGCCACCA	18	18.7921	4.06715	4.56714	9.14212	8.63491	32.1361	18.6111	19.794
97	PN-97	tctccgtttATCCCACCACTGCCACCATtattgctactgttcagcaggtgctgctggtggtgatggtgatagtctggtgggggcggtgg	89	hsa-mir-1260b,ptr-mir-1260b,ppy-mir-1260b,ggo-mir-1260b,mml-mir-1260b,	9	+	32404096	32404202	PN-97-3p	TGATGGTGGTGATGGTGAT	19	0	0	0	0	0	0	1.69191	0.563971
98	PN-98	cctggcatatagcAGGTCCTCAATAAGTATTTGTTgaaaaaataaatgaagcaaCAAATCTTATTTGAGCACCTGTtatgtggagg	86	eca-mir-1264,hsa-mir-1264,ptr-mir-1264,ggo-mir-1264,mmu-mir-1264,	X	+	108630531	108630636	PN-98-5p	AGGTCCTCAATAAGTATTTGTT	22	0	0	0	0	0.719576	0	0	0.239859
98	PN-98	aggtcctcaataagtatttgttgaaagaataaatgaaccaaCAAGTCTTATTTGAGCACCTGTTatgtg	69	eca-mir-1264,hsa-mir-1264,ptr-mir-1264,ggo-mir-1264,mmu-mir-1264,	X	+	108630531	108630636	PN-98-3p	CAAGTCTTATTTGAGCACCTGT	22	0	0	0	0	0	0.918173	0	0.306058
99	PN-99	agggggcaccgggaggaggtgagtgtctcttgTCGCCTCCTCCTCTCCCcgctt	54	bta-mir-1281,hsa-mir-1281,ptr-mir-1281,	5	-	4656325	4656378	PN-99-3p	TCGCCTCCTCCTCCCCCCC	19	5.01122	6.50744	4.56714	5.36194	0.719576	8.26356	8.45957	5.81423
100	PN-100	TGGCCCTGACTGAAGACCTGCAGTtacactatagctgctggtttcaaacagaggcccagagcactgtcttcctg	74	bta-mir-1291,	5	+	82778924	82778999	PN-100-5p	TGGCCCTGACTGAAGACCTGCAGTT	25	16.2865	15.4552	0.913429	10.885	2.15873	6.42721	1.69191	3.42595
100	PN-100	TGGCCCTGACTGAAGACCTGCAGTtacactatagctgctggtttcaaacagaggcccagagcactgtcttcctg	74	bta-mir-1291,	5	+	82778924	82778999	PN-100-3p	AGGCCCAGAGGACTGTCTTCC	21	1.25281	0	0	0.417602	0	0.918173	0	0.306058
101	PN-101	agatgagaagttaagagTTCATTCGGCTGTCCAGATGTAtccaagtaccctgatatttggcaataaatacatctgggcaactgattgaactttttgcttttcggactc	108	bta-mir-1298,eca-mir-1298,hsa-mir-1298,ptr-mir-1298,ppy-mir-1298,ggo-mir-1298,mml-mir-1298,mmu-mir-1298,rno-mir-1298,	X	+	108691592	108691715	PN-101-5p	TTCATTCGGCTGTCCAGATGTA	22	2.50561	16.2686	4.56714	7.78045	5.03703	6.42721	0	3.82142
101	PN-101	agacgaggagttaagagTTCATTCGGCTGTCCAGATGTAtccaagtaccctgtgttatttggcaataaataCATCTGGGCAACTGACTGAACttttcacttttcatgactca	112	bta-mir-1298,eca-mir-1298,hsa-mir-1298,ptr-mir-1298,ppy-mir-1298,ggo-mir-1298,mml-mir-1298,mmu-mir-1298,rno-mir-1298,	X	+	108691592	108691715	PN-101-3p	CATCTGGGCAACTGATTGAACT	22	0	0.81343	0	0.271143	0	0	0	0
102	PN-102	caccttGTACATGATGACTAAAATTTCTtcactttgacctgatggctattGAAGAAATCTAAGGTCTGAGGtg	73	bta-mir-1434,	2	+	75293906	75293969	PN-102-5p	GTACATGATGACTAAAATTTCTT	23	0	0	0	0	3.59788	9.18173	1.69191	4.82384
102	PN-102	caccttGTACATGATGACTAAAATTTCTtcactttgacctgatggctattGAAGAAATCTAAGGTCTGAGGtg	73	bta-mir-1434,	2	+	75293906	75293969	PN-102-3p	CTTTGACCTGATGGCTATTGA	21	0	0	0	0	0.719576	0.918173	1.69191	1.10989
103	PN-103	TGGCTCTGTGAGGTCGGCTCAaggtgggtctggatattgagcaggcctgtcagggcgttg	60	eca-mir-1842,cfa-mir-1842,	3	-	42401487	42401546	PN-103-5p	TGGCTCTGCGAGGTCGGCTCA	21	117.764	72.3953	73.9877	88.0489	146.794	112.935	74.4442	111.391
103	PN-103	TGGCTCTGTGAGGTCGGCTCAaggtgggtctggatattgagcaggcctgtcagggcgttg	60	eca-mir-1842,cfa-mir-1842,	3	-	42401487	42401546	PN-103-3p	AGCAGGCCTGTCAGGGCGTTG	21	2.50561	2.44029	3.65372	2.86654	22.3069	12.8544	16.9191	17.3601
104	PN-104	ccagagcggagaggtatctgctgcgcctgagatgagtaaactgtcgtttcgGGCGCGGGCGCTAGACGCCTCGaagccgctgc	83	aja-mir-1893,mmu-mir-1893,	10	-	47541204	47541286	PN-104-5p	GAGATGAGTAAACTGTCGTTTCGGGC	26	0	0	0.913429	0.304476	0	0	0	0
104	PN-104	ccagagcggagaggtatctgctgcgcctgagatgagtaaactgtcgtttcgGGCGCGGGCGCTAGACGCCTCGaagccgctgc	83	aja-mir-1893,mmu-mir-1893,	10	-	47541204	47541286	PN-104-3p	CGGGCGCGGGCGCTAGACGCCTC	23	0	0	0.913429	0.304476	0.719576	0.918173	0	0.545916
105	PN-105	cccacaccttttcctcttcttcttggccgggttggctccgccagctcCCCCCGAGGAGGACGAGGAGGAggaggaatga	79	mmu-mir-1895,	8	-	125782228	125782306	PN-105-3p	GAGGAGGACGTGGAGGAGGA	20	0	1.62686	0.913429	0.846763	0.719576	0	0	0.239859
106	PN-106	tcggcatctgcTGAGTACCGCCATGTCTGTTGGGcatccacagtctccCACCAGGCATTGTGGTCTCCgctgacgctttg	80	hsa-mir-1911,	X	+	108710171	108710241	PN-106-5p	TGAGTACCGCCATGTCTGTTGGG	23	0	7.32087	0	2.44029	0	0	0	0
107	PN-107	ctctaggatgtgctcattgcatgggctgtgtatatttttattcaaTACCCAGAGCGTGCAGTGTGAAcataatagagatt	80	eca-mir-1912,	X	+	108629475	108629554	PN-107-3p	TACCCAGAGCGTGCAGTGTGAA	22	1.25281	2.44029	0	1.23103	0	0	0	0
108	PN-108	CTGGAGGACTAAGAAGGCTGAGTCTgatgaagcaagactctgctgatacaatcctcctag	60	bta-mir-1940,	4	+	102848301	102848360	PN-108-5p	CTGGAGGACTAAGAAGGC	18	11.2752	7.32087	5.48057	8.02556	2.15873	4.59087	10.1515	5.63369
108	PN-108	CTGGAGGACTAAGAAGGCTGAGTCTgatgaagcaagactctgctgatacaatcctcctag	60	bta-mir-1940,	4	+	102848301	102848360	PN-108-3p	ACTCTGCTGATACACTCCTCC	21	2.50561	0	0	0.835203	1.43915	0.918173	1.69191	1.34975
109	PN-109	gctggttggcattctgggcctggttcatgccacctctgttgttaaCTATACCAGGATGTCAGCATAGTTg	70	mmu-mir-1949,rno-mir-1949,	X	-	54752503	54752595	PN-109-5p	CTGGTTGGCATTCTGGGCCTGGTT	24	0	0.81343	0.913429	0.57562	0	0	0	0
110	PN-110	cctgaccttcAGTCCAGGGCTGAGTCAGCGGAgccccgagtggcttccctggctggcacctggacgtaggctatttccgt	80	cgr-mir-1956,mmu-mir-1956,	8	+	130593998	130594067	PN-110-3p	TTCCCTGGCTGGCACCTGGACA	22	0	0.81343	0	0.271143	0	0	0	0
111	PN-111	cctttacagagaaagcatgctccagtggcgcaatcggttagcgcgcggtacttatacagcagtatatgtgcgggtgatgccgaggttgtgagttcgagcCTCACCTGGAGCATGTTTTCTtccctttccgcc	132	mmu-mir-1983,	7	+	23030083	23030199	PN-111-5p	AAAAGCATGCTCCAGTGGCGC	21	13.7809	7.32087	12.788	11.2966	15.1111	11.9363	15.2272	14.0915
111	PN-111	cctttacagagaaagcatgctccagtggcgcaatcggttagcgcgcggtacttatacagcagtatatgtgcgggtgatgccgaggttgtgagttcgagcCTCACCTGGAGCATGTTTTCTtccctttccgcc	132	mmu-mir-1983,	7	+	23030083	23030199	PN-111-3p	CTCACCTGGAGCATGTTTTCT	21	222.999	262.738	276.769	254.169	154.709	181.798	148.888	161.799
112	PN-112	ttttcaaagcaatgtgtgacaggtacagggacaaatcccgttaataagtaagaggATTTGTGCTTGGCTCTGTCACatgccactttgaaaa	91	hsa-mir-2113,	1	+	73712922	73713012	PN-112-3p	ATTTGTGCTTGGCTCTGTCAC	21	1.25281	0	0	0.417602	2.15873	0.918173	0	1.02563
113	PN-113	tgTTGCACTGCATGGTATCTGCattcagcagtttgttcctgctggctgttcaaaagacagtgcgata	67	bta-mir-2404-1,bta-mir-2404-2,	9	+	29686699	29686760	PN-113-5p	TTGCACTGCATGGTATCTGCATTC	24	1.25281	0.81343	1.82686	1.2977	5.03703	7.34539	5.07574	5.81939
113	PN-113	aTTGCACTGCATGGTATCTGCattcagcagtttgttcctgctggctgttcaaaagacagtgcgat	65	bta-mir-2404-1,bta-mir-2404-2,	9	+	29686699	29686760	PN-113-3p	GTTCCTGCTGGGTGTTCAA	19	2.50561	0	0	0.835203	0	0	0	0
114	PN-114	caatattatcAGGTCATTTCAAAGAGGGCTGatgggaccaaatccaggggctcttatcactgtgaccaaagattg	75	bta-mir-2427,	9	+	29688860	29688928	PN-114-5p	AGGTCATTTCAAGGAGGGCTGATGG	25	0	0	0.913429	0.304476	0	0	0	0
114	PN-114	caatattatcAGGTCATTTCAAAGAGGGCTGatgggaccaaatccaggggctcttatcactgtgaccaaagattg	75	bta-mir-2427,	9	+	29688860	29688928	PN-114-3p	GATGGGACCAAATCCAGGAGCTCT	24	0	0.81343	0	0.271143	0	0	1.69191	0.563971
115	PN-115	ccaggaggggTGGGGGCGCTGCAGACACGGATGgttcagaagagaacaccgtttctgggcatcctcagccctactgg	77	bta-mir-2433,	5	-	23011627	23011696	PN-115-5p	CACGGATGGTTCAGAAGAGAA	21	0	0.81343	0	0.271143	0	0	0	0
116	PN-116	cggccccgggttTCTGGGAACCGGTTTGGCTGCTgtgtcattttgtaccagcccctccttttccctgctgcccgccg	77	bta-mir-2447,	8	+	144626266	144626341	PN-116-5p	TTCTGGGAACCGGTTTTGCTGCTG	24	0	0	0	0	0	0	6.76766	2.25589
117	PN-117	cgtCGGGACCGGGGTCCGGTGCGgagagcccttcgtcccgggacacggggcgcggcc	57	bta-mir-2887-2,	6	-	866649	866705	PN-117-5p	CGGTGCGGAGAGCCCTTCGTC	21	1649.94	1033.87	824.826	1169.55	1213.21	2993.24	1005	1737.15
117	PN-117	cgtCGGGACCGGGGTCCGGTGCGgagagcccttcgtcccgggacacggggcgcggcc	57	bta-mir-2887-2,	6	-	866649	866705	PN-117-3p	GTGCGGAGAGCCCTTCGTCCTGGGA	25	419.69	297.715	219.223	312.209	304.381	785.038	360.378	483.265
118	PN-118	acggcagcgccgcGGGAGCCTCGGTTGGCCTCggatagccggtcccccgccgtccccgccggcgggccgt	70	bta-mir-2904-1,	6	-	866740	866808	PN-118-5p	CCTCGGTTGGCCTCGGATAGC	21	7920.23	4050.88	4486.76	5485.96	4051.21	10583.8	3349.99	5995
118	PN-118	acggcagcgccgcGGGAGCCTCGGTTGGCCTCggatagccggtcccccgccgtccccgccggcgggccgt	70	bta-mir-2904-1,	6	-	866740	866808	PN-118-3p	CTCGGATAGCCGGTCCCCCGCC	22	2728.61	2179.99	1540.95	2149.85	2155.85	6289.49	2971	3805.45
119	PN-119	atcgccacacctaaaggatcctcattaaggtgggtggaatagtataacaatgtgctcaatgtTGTTATAGTATCCCACCTACCCtgatgtgtctttaagactctaacggt	110	rno-mir-2985,oan-mir-2985,	8	+	48273876	48273967	PN-119-3p	TTGTTATAGTATCCCACCTACC	22	1.25281	1.62686	0.913429	1.26436	0.719576	2.75452	0	1.15803
120	PN-120	TTTCCTCTCTGCCCCATAGGGTgtagctctaactacccTCTAGGGAAGAGAAGGTTGGG	59	mml-mir-3059,mmu-mir-3059,	5	+	100312254	100312334	PN-120-5p	TTTCCTCTCTGCCCCATAGGGT	22	20.0449	14.6417	13.7014	16.1294	33.8201	28.4634	10.1515	24.145
120	PN-120	TTTCCTCTCTGCCCCATAGGGTgtagctctaactacccTCTAGGGAAGAGAAGGTTGGG	59	mml-mir-3059,mmu-mir-3059,	5	+	100312254	100312334	PN-120-3p	CCTCTAGGGAAGAGAAGGTTGGA	23	2.50561	0	0	0.835203	0	0	0	0
121	PN-121	ctgccctctTCAACAAAATCACTGATGCTGGAgtcgcctgagtcatcacTCAGCACCAGGATATTGTTGGAGaggacag	79	hsa-mir-3065,mmu-mir-3065,rno-mir-3065,	12	-	1507082	1507171	PN-121-5p	TCAACAAAATCACTGATGCTGGA	23	0	1.62686	0	0.542287	0	0.918173	0	0.306058
121	PN-121	ctgccctctTCAACAAAATCACTGATGCTGGAgtcgcctgagtcatcacTCAGCACCAGGATATTGTTGGAGaggacag	79	hsa-mir-3065,mmu-mir-3065,rno-mir-3065,	12	-	1507082	1507171	PN-121-3p	TCAGCACCAGGATATTGTTGGGG	23	0	0	0.913429	0.304476	1.43915	0	0	0.479717
122	PN-122	gaaccctctgaagACTCATTTGAGACGATGATGGAgcttaagaatccATCATCAAAACAAATGGAGTCCtccgagggctc	80	mmu-mir-3071,	7	-	132079195	132079274	PN-122-5p	ACTCATTTGAGACGATGATGGA	22	0	0	0	0	0	0.918173	0	0.306058
123	PN-123	gtcatgtgactgcctgtctgtgcctgctgtacaggtgagcggatgttctgCACAGCAAGTGTAGACAGGCAgacacatgac	81	bta-mir-3120,rno-mir-3120,	9	+	126099450	126099562	PN-123-3p	ACAGCAAGTGTAGACAGGCAGAC	23	3.75842	4.88058	5.48057	4.70652	1.43915	0.918173	1.69191	1.34975
124	PN-124	aggcccctccttcccagccacagctcctgctcgcccctgccacgtcaaaagaggCAGAAGGGGAGTCGGAGCAGAaaggggaccc	85	bta-mir-3154,	scaffold	+	106955	107039	PN-124-3p	CAGAAGGGGAGTCGGAGCAGA	21	12.5281	16.2686	13.7014	14.166	6.47619	1.83635	3.38383	3.89879
125	PN-125	ggcccctccttctcagccccagctcccgctcacccctgccacgtcaaaggaggCAGAAGGGGAGTTGGGAGCAGAgaggggacc	84	hsa-mir-3154,ptr-mir-3154,ppy-mir-3154,	1	-	302682003	302682113	PN-125-5p	ACAGCTCCCGCTCACCCCTGCC	22	0	0	0	0	0	0.918173	0	0.306058
126	PN-126	aagcaagacTGAGGGGCCTCAGACCGAGCTTTTggaaaatagaAAAGTCTCGCTCTCTGCCCCTCAgcctaactt	75	hsa-mir-3184,	12	+	48287024	48287098	PN-126-5p	TGAGGGGCCTCAGACCGAGCTTT	23	0	0	0.913429	0.304476	0	0	0	0
127	PN-127	cggatctgtctctgctctgtttatggcccttcggtaattcactgaccgagactgttcaCAGTGAATTCTACCAGTGCCATAcacaggacaggagtcacactctctg	106	rno-mir-3553,	18	-	20030641	20030736	PN-127-5p	TTATGGCCCTTCGGTAATTCACT	23	7.51683	10.5746	10.9611	9.68419	10.7936	3.67269	8.45957	7.64197
128	PN-128	agcggggaaggtgactccactcagGCCTTCTGACTCCAAGTCCAGTgctatttcgaggtaacACACAGGACCTGGAGTCAGGAGccctgggtggctctgtcaccccctggctg	113	rno-mir-3557,	2	-	157640334	157640446	PN-128-5p	TTCTGACTCCAAGTCCAGTGCT	22	0	0	0	0	0.719576	0	0	0.239859
128	PN-128	agcggggaaggtgactccactcagGCCTTCTGACTCCAAGTCCAGTgctatttcgaggtaacACACAGGACCTGGAGTCAGGAGccctgggtggctctgtcaccccctggctg	113	rno-mir-3557,	2	-	157640334	157640446	PN-128-3p	ACACAGGACCTGGAGTCAGGAA	22	0	0	0.913429	0.304476	1.43915	0	0	0.479717
129	PN-129	cagtagctaTTTAGTGTGATAATGGCGTTTGAtagtttagacacAAACACCATTGTCACACTCCACagctctg	73	hsa-mir-3591,	1	+	179916342	179916414	PN-129-5p	TTTAGTGTGATAATGGCGTTTG	22	7.51683	8.94773	1.82686	6.09714	5.03703	2.75452	6.76766	4.85307
130	PN-130	cccagccTAACCAATGTGCAGACTACTGTacacattcagagccccctgaacaggtagtctgaacactgggttggcggg	78	bta-mir-3604-1,	2	+	69991780	69991857	PN-130-5p	TAACCAATGTGCAGACTACTGT	22	0	0	0	0	1.07936	0	0	0.359788
130	PN-130	cccagccTAACCAATGTGCAGACTACTGTacacattcagagccccctgaacaggtagtctgaacactgggttggcggg	78	bta-mir-3604-1,	2	+	69991780	69991857	PN-130-3p	TGAACAGGTAGTCTGAACAC	20	0	0	0	0	0.719576	0	0	0.239859
131	PN-131	cagccTAACCAATGTGCAGACTACTGTacaatttgggagtcctgaacagatagtctaaacactgggtagacgg	73	bta-mir-3604-2,	1	+	302681827	302681899	PN-131-5p	TAACCAATGTGCAGACTACTGT	22	0	0	0	0	1.07936	0	0	0.359788
132	PN-132	aagagccgcggcgtaacggcagccatcttgtttgtttgagtGAATCGGAAAGGAGGCGCCGgctgtggcggcg	73	hsa-mir-3610,	4	-	23262515	23262587	PN-132-3p	ATCGGAAAGGAGGCGGCGGCT	21	2.50561	0	0.913429	1.13968	4.31746	1.83635	3.38383	3.17921
133	PN-133	CGGCTGGAGGTGTGAGGAtccgaacccaggggtggggggtggaggcggctcctgcgatcgaaggggacttgagactcaccggccgcacgccatgagggccctgtgggtgctgggcctctgctgcgtcctgc	131	hsa-mir-3652,	5	-	84083880	84084001	PN-133-5p	CGATCAAAGGGGACTTGAGACTCAC	25	0	0	0.913429	0.304476	0.719576	1.83635	1.69191	1.41595
133	PN-133	CGGCTGGAGGTGTGAGGAtccgaacccaggggtggggggtggaggcggctcctgcgatcgaaggggacttgagactcaccggccgcacgccatgagggccctgtgggtgctgggcctctgctgcgtcctgc	131	hsa-mir-3652,	5	-	84083880	84084001	PN-133-3p	CATGAGGGCCCTGTGGGTGC	20	2.50561	2.44029	0.913429	1.95311	1.43915	0.918173	0	0.785775
134	PN-134	ctggacaaagttaaaatgctattctgtcattgtgatagttcatatgggcACTGACAGGAGAGCATTTTAAttttgtcaag	80	bta-mir-3660,	2	+	100272637	100272716	PN-134-5p	AAAATGCTATTCTGTCACTGT	21	0	0	0	0	0.719576	0	0	0.239859
134	PN-134	ctggacaaagttaaaatgctattctgtcattgtgatagttcatatgggcACTGACAGGAGAGCATTTTAAttttgtcaag	80	bta-mir-3660,	2	+	100272637	100272716	PN-134-3p	ACTGACAGGAGAGCATTTTAAT	22	1.25281	0	0	0.417602	0.719576	0	0	0.239859
135	PN-135	ggcgcttttgtgcgcgcccgggtctgttggtgctcagagtgtggtcaggcgGCTCGGACTGAGCAGGTGGGtgcggggctcggaggaggcggc	93	hsa-mir-3917,	6	+	76928439	76928519	PN-135-5p	GCCCGGGTCTGTTGGTGCTCAGAGT	25	0	0	0	0	0.719576	0	0	0.239859
135	PN-135	ggcgcttttgtgcgcgcccgggtctgttggtgctcagagtgtggtcaggcgGCTCGGACTGAGCAGGTGGGtgcggggctcggaggaggcggc	93	hsa-mir-3917,	6	+	76928439	76928519	PN-135-3p	GTGCTCAGAGTGTGGCCAGGCGGCT	25	7.51683	1.62686	3.65372	4.2658	0	0.918173	0	0.306058
136	PN-136	agttgGAAGATGGACGTACTTTgtctgactacaatattcaaaaggagtctactcttcatcttg	63	hsa-mir-4426,	1	+	286957991	286958050	PN-136-5p	AGATGGACGTACTTTGTCTGACT	23	0	3.25372	0	1.08457	1.43915	6.42721	3.38383	3.75006
136	PN-136	agttgGAAGATGGACGTACTTTgtctgactacaatattcaaaaggagtctactcttcatcttg	63	hsa-mir-4426,	1	+	286957991	286958050	PN-136-3p	TTCAAAAGGAGTCCACTCTTC	21	1.25281	0	0	0.417602	0	2.75452	3.38383	2.04612
137	PN-137	gtgacgactggccccgcctcttcctctcggtcccatattgaaCTCGAGTTGGAAGAGGCGagtccggtctcaaa	74	hsa-mir-4444-2,	15	+	92417696	92417763	PN-137-5p	CTCGGTCCCATATTGAACTCGA	22	0	0	0	0	0	0.918173	1.69191	0.870029
137	PN-137	gtgacgactggccccgcctcttcctctcggtcccatattgaaCTCGAGTTGGAAGAGGCGagtccggtctcaaa	74	hsa-mir-4444-2,	15	+	92417696	92417763	PN-137-3p	TTGAACTCGAGTTGGAAGAGGCGATT	26	0	0.81343	0	0.271143	0	0	0	0
138	PN-138	agcagccctcggcggcccggggggcgggcggcggtgccCGTCCCGGGGCTGCGCGAGGCAcaggcg	66	hsa-mir-4449,	8	+	41758461	41758524	PN-138-5p	CAGCCCTCGGCGTCCCGG	18	1.25281	0	0	0.417602	0	0	0	0
138	PN-138	agcagccctcggcggcccggggggcgggcggcggtgccCGTCCCGGGGCTGCGCGAGGCAcaggcg	66	hsa-mir-4449,	8	+	41758461	41758524	PN-138-3p	CGTCCCGGGGCCGCGCGAGGCAC	23	6.26403	6.50744	3.65372	5.47506	0	0	3.38383	1.12794
139	PN-139	cgccttgcagtctaaggagagccccatgcctttggacatgctgttcctTCTGCCTGGGATTTCCTTGTctgcctggtga	79	mmu-mir-5125,	3	+	40630462	40630540	PN-139-5p	CTTGCAGTCTAAGGAGAACCCCA	23	0	0.81343	0	0.271143	0	0	0	0
139	PN-139	cgccttgcagtctaaggagagccccatgcctttggacatgctgttcctTCTGCCTGGGATTTCCTTGTctgcctggtga	79	mmu-mir-5125,	3	+	40630462	40630540	PN-139-3p	CCTTTGGACATGCTGTTCCTCCTGCC	26	2.50561	0	1.82686	1.44416	0	0	0	0
140	PN-140	ttgccgtccccttcctcgtcttttcccctcAGGAGAAGTCGGGAAGGTggcggcgg	56	hsa-mir-5703,	15	+	142702972	142703028	PN-140-3p	CTCAGGAGAAGTCGGGAAGGTGGC	24	0	0	0.913429	0.304476	0	0.918173	0	0.306058
141	PN-141	ggTGAGGCGGGGGGGCGAGCcctgaggggctctcgcttctggcgccaag	49	hsa-mir-6087,	6	-	867408	867456	PN-141-5p	GGGGGCGAGCCCCGAGGGGC	20	7.51683	8.1343	0.913429	5.52152	38.8571	66.1085	30.4545	45.14
141	PN-141	ggTGAGGCGGGGGGGCGAGCcctgaggggctctcgcttctggcgccaag	49	hsa-mir-6087,	6	-	867408	867456	PN-141-3p	AGGGGCTCTCGCTTCTGGCGCCA	23	1126.27	898.84	757.233	927.448	608.042	1738.1	695.377	1013.84
142	PN-142	gctctggggcgtgccgccgccgtcgctgccacctcccctaccgctagtggaagaagatgGCGGAAGGCGGAGCGGCGGAtctggacacccagcggt	96	hsa-mir-6125,	5	+	29478182	29478277	PN-142-3p	CGGAAGGCGGAGCGGCAGAT	20	1.25281	5.69401	4.56714	3.83799	2.15873	1.83635	1.69191	1.89566
143	PN-143	tgctattgtcttactgctacAGCAGGGCTGGGGATTGCAgtatccgctgttgctgctgctcccagtcctgcccctgctgctacctagtccagcctcaccgcatcccaga	109	hsa-mir-6132,ptr-mir-6132,mml-mir-6132,	18	-	31090298	31090406	PN-143-5p	CAGTATCCGCTGTTGCTGCTGC	22	1.25281	0	0	0.417602	0	0	1.69191	0.563971
144	PN-144	TTTGCAGTAACAGGTGTGAACattctagcagcagtttgatgatcatgtatgatactgcaaac	62	bta-mir-6516,hsa-mir-6516,	12	+	4273960	4274033	PN-144-5p	TTTGCAGTAACAGGTGTGAAC	21	36.3313	23.5895	25.576	28.4989	25.9047	20.1998	25.3787	23.8278
144	PN-144	tgggttttgaaTTTGCAGTAACAGGTGTGAGCAttctagcagcagtttgatgATCATGTATGATACTGCAAACAggaccta	81	bta-mir-6516,hsa-mir-6516,	12	+	4273960	4274033	PN-144-3p	ATCATGTATGATACTGCAAACA	22	27.5617	17.082	29.2297	24.6245	33.8201	26.627	23.6868	28.0446
145	PN-145	ttgtccatattgccggtcaaccttcaatgacgtggaaaagatggcggctcacatgcgcatggttCACGTGGACGAAGAGATGGGAcctaaaacag	95	bta-mir-6527,	17	-	58760461	58760555	PN-145-5p	GAAAAGATGGCGGCACACATGC	22	0	0	0	0	0	0	1.69191	0.563971
146	PN-146	ctaaagggagAGAGGGAAGAGGGAAGGAGGgataacgtaggaaagagatctccctcctccttccaccctggtctcccttccc	82	bta-mir-6528,	2	-	20325929	20326009	PN-146-5p	GAGGGAAGAGGGAAGGAGGGAT	22	0	0	0.913429	0.304476	0	0	0	0
146	PN-146	ctaaagggagAGAGGGAAGAGGGAAGGAGGgataacgtaggaaagagatctccctcctccttccaccctggtctcccttccc	82	bta-mir-6528,	2	-	20325929	20326009	PN-146-3p	CCTCCTCCTTCCACCCTAGTCT	22	1.25281	0	0	0.417602	0	0	0	0
147	PN-147	ctgttctcttGAGAGATCAGAGGCGCAGAGTgcgtcaatgtcaatgaagcctgtgccttttacctctttaagagcgcac	79	bta-mir-6529,mml-mir-6529,	13	+	149441291	149441369	PN-147-5p	GAGAGATCAGAGGCGCAGAGT	21	2171.11	2641.21	3218.01	2676.78	2569.61	2204.53	1722.37	2165.5
147	PN-147	GAGAGATCAGAGGCGCAGAGTgcgtcaatgtcaatgaagCCTGTGCCTTTTACCTCTTTAA	61	bta-mir-6529,mml-mir-6529,	13	+	149441291	149441369	PN-147-3p	CCTGTGCCTTTTACCTCTTTAA	22	41.3426	44.7387	60.2863	48.7892	64.7619	50.4995	38.914	51.3918
148	PN-148	TCAGGACACCAGAGAACCATAGagcgaattacttcttccagagtgctaaATGATCCCCTGGTGCCCTGGAA	71	mml-mir-7177,	4	-	93848462	93848532	PN-148-3p	TAAATGATCCCCTGGTGCCCTGG	23	1.25281	0	0	0.417602	0	0	0	0
149	PN-149	TAGGAGCTATCAGAACTTAGTGatcaagtgaagtcgtagttaCTAATTTCTGATGCTCTTCCC	63	mml-mir-7178,	9	+	125528944	125529006	PN-149-5p	CTTAGTGATCAAGTGAAGTTGTAGTT	26	0	0	0.913429	0.304476	0	0	0	0
150	PN-150	tctcgtTTGATCTCGGAAGCTAAGCagggttgggcctggttagtacttggatgggaaactt	61	hsa-mir-7641-1,	6	-	77384736	77384791	PN-150-5p	CGTCTGATCTCGGAAGCTAAGC	22	2075.9	1124.16	1206.18	1468.75	767.788	2230.24	901.79	1299.94
150	PN-150	tctcgtTTGATCTCGGAAGCTAAGCagggttgggcctggttagtacttggatgggaaactt	61	hsa-mir-7641-1,	6	-	77384736	77384791	PN-150-3p	GGGCCTGGTTAGTACTTGGATGGGA	25	283.76	193.596	202.325	226.56	101.46	252.498	278.32	210.759
151	PN-151	gtTTGATCTCGGAAGCTAAGCagggtcgggcctggttagtacttggatgggag	53	hsa-mir-7641-2,	2	-	81464825	81464874	PN-151-5p	CTCGGAAGCTAAGCAGGGTCGGGC	24	5179.1	2778.68	3002.9	3653.56	1776.63	4328.27	2338.22	2814.38
151	PN-151	gtTTGATCTCGGAAGCTAAGCagggtcgggcctggttagtacttggatgggag	53	hsa-mir-7641-2,	2	-	81464825	81464874	PN-151-3p	TAAGCAGGGTCGGGCCTGGTTAGT	24	2680.38	2086.45	1864.77	2210.53	649.058	1465.4	1361.14	1158.54
152	PN-152	AATAGCTCAGAATGTCAGTTCTGttttaagtaacagaattgataactgagcaaggaa	57	hsa-mir-7705,	4	+	39152434	39152490	PN-152-5p	AATAGCTCAGAATGTCACTTCT	22	0	0	0	0	7.19576	2.75452	0	3.31676
152	PN-152	AATAGCTCAGAATGTCAGTTCTGttttaagtaacagaattgataactgagcaaggaa	57	hsa-mir-7705,	4	+	39152434	39152490	PN-152-3p	CAGAATTGATAACTGAGCAAG	21	0	0.81343	0	0.271143	0	0.918173	0	0.306058
153	PN-153	gcgtcaagatGGCGGCGGGGAGGTAGGCAGagcaggacgccgctgctgccgccgccaccgccgcctccgctccagtcgcc	80	hsa-mir-8072,	14	+	31250772	31250851	PN-153-5p	CGGGGAGGTAGGCAGAGCCGGA	22	1.25281	0	0	0.417602	0.719576	0	0	0.239859
153	PN-153	gcgtcaagatGGCGGCGGGGAGGTAGGCAGagcaggacgccgctgctgccgccgccaccgccgcctccgctccagtcgcc	80	hsa-mir-8072,	14	+	31250772	31250851	PN-153-3p	CTGCCGCCGCCGCCACCGCCGCC	23	0	0.81343	0	0.271143	1.43915	0.918173	1.69191	1.34975

## Sheet: Table S3.3
Table S3.3. Profile of candidate miRNAs originating from predicted RNA hairpins (PC type pre-miRNAs).
ID	Pre-miRNA name	Pre-miRNA sequence	Length (nt)	Genomic location of pre-miRNA based on Sscrofa10 genome assembly								miRNA name	Consensus miRNA sequence	Length (nt)	Reads of most abundant sequences
				1st location				2nd location
				genomeID	Strand	Start	End	genomeID	Strand	Start	End				LW1	LW2	LW3	LW(mean)	MS1	MS2	MS3	MS(mean)
1	PC-1	aatcctgcatgtggaggccttggactgctaTAGCAGCACATCATGGTTTGCatggtatagccaagatgCGAATCATTATTTGCTGCTTTagaaatttaaggaaaagaaacctttcaagacatggcttatt	130	13	+	108388136	108388225					PC-1-5p	TAGCAGCACATCATGGTTTGC	21	0	0	0	0	1.43915	5.50904	16.9191	7.95578
1	PC-1	aatcctgcatgtggaggccttggactgctaTAGCAGCACATCATGGTTTGCatggtatagccaagatgCGAATCATTATTTGCTGCTTTagaaatttaaggaaaagaaacctttcaagacatggcttatt	130	13	+	108388136	108388225					PC-1-3p	CGAATCATTATTTGCTGCTT	20	0	0	0	0	0.719576	0	0	0.239859
2	PC-2	ccgtTTCAAGTAATCCAGGATAGGCtgttttctcttcagCCTGTTCTCCATTACTTGGTTCgggggcc	68	scaffold	+	40637	40726					PC-2-5p	TTTCAAGTAATCCAGGATAGGCT	23	2.50561	1.62686	1.82686	1.98644	0.719576	0	3.38383	1.3678
3	PC-3	gccgtctctctgtctctctgtcgcggcgcAGAGCTTAGCTGATTGGTGAACagtgattgctggactctttgTTCACAGTGGCTAAGTTCTGCgcccgcagagaaggggacggacggc	117	10	-	31340824	31340925					PC-3-3p	TTCACAGTGGCTAAGTTCTGCG	22	8.76964	7.32087	16.4417	10.8441	5.03703	4.59087	3.38383	4.33724
4	PC-4	tcaaaggctcctgtgacccctctagaggatgACTGATTTCTTTTGGTGTTCAGagtcaatatcattttcTAGCACCATTTGAAATCGGTTataatgattggggaatagcgccacgtga	118	18	+	19035233	19035302	9	+	148552995	148553086	PC-4-3p	TAGCACCATTTGAAATCGGTTATA	24	0	0	0	0	0.359788	0	0.845957	0.401915
5	PC-5	AGGCAGTGTAGTTAGCTGATTGTattctactgcctacAATCACTAACTCCACTGCCATC	59	9	-	44166871	44167002					PC-5-5p	AGGCAGTGTAGTTAGCTGATTGT	23	1.25281	1.22015	3.65372	2.04222	11.1534	12.3953	42.2978	21.9489
6	PC-6	AGGCAGTGTAGTTAGCTGATTGTattctactgcctacAATCACTAACTCCACTGCCATC	59	9	-	44167460	44167549					PC-6-5p	AGGCAGTGTAGTTAGCTGATTGT	23	1.25281	1.22015	3.65372	2.04222	11.1534	12.3953	42.2978	21.9489
7	PC-7	tgcccattcatccacAGGTGGGGATTGGTGGCATTACttgtgttagatataaagTATTGCACTTGTCCCGGCCTGaggaagaaagagggtt	91	X	-	126199466	126199554					PC-7-3p	TATTGCACTTGTCCCGGCCTGA	22	937.098	1236.41	1304.38	1159.3	657.693	428.787	1106.51	730.997
8	PC-8	cttgaactgtaaacatgtggaagattgctccttgcccTCGGCTTCTTTACAGTGCTGCCTTGttgcatatggatcaAGCAGCATTGTACAGGGCTATGAgggcattgagactttatcttcaaag	124	17	-	36149737	36149838					PC-8-3p	AGCAGCATTGTACAGGGCTATGAG	24	41.3426	83.7833	72.1609	65.7623	14.3915	19.2816	21.9949	18.556
9	PC-9	ttgtgtAAAAGTGCTTATAGTGCAGGTAGgtcgtgtaactACTGCCCTGTGAGCACTTCCAAcatgacc	69	X	-	126200207	126200306					PC-9-5p	AAAAGTGCTTATAGTGCAGGTAG	23	0	0	1.82686	0.608953	0	0.918173	0	0.306058
10	PC-10	gaagcatcagtgacagctggcaactgccCATTATTACTTTTGGTACGCGctgtgacgcttcaaacTCGTACCGTGAGTAATAATGCGtggctggcagcactggcagcgcc	110	1	+	313734653	313734763					PC-10-5p	CCATTATTACTTTTGGTACGCG	22	0	0	0	0	0.719576	3.67269	0	1.46409
11	PC-11	ggatggccgccggccggaGCCCTTTTGCCGTTGTGCTACtgagcgtgaggagCAGTGCAATGGTAAAAGGGCATcggctggcggggtcc	89	2	-	12929836	12929928					PC-11-3p	CAGTGCAATGGTAAAAGGGCAT	22	0	0	0	0	1.43915	0.918173	6.76766	3.04166
12	PC-12	gttggccagctgctggggctggtcaaaaggaaccagatcgcctctccacctgaTTTGGTCCCCTTCAACCGGCTGcagcgggttgccggc	90	17	-	69274622	69274711					PC-12-3p	TTTGGTCCCCTTCAACCGGCTG	22	1.25281	0	0	0.417602	0.359788	0.459087	0	0.272958
13	PC-13	acaaaaaaaaaaacccataattttcaaatcaaacagctctaaagcatgacaatgctttgctaaagctggtaaaatggaaccaaatcacctattcaatggaTTTGGTCCCCTTCAACCAGctgtagctatgcattgattactacaagaaag	150	6	+	99485199	99485290					PC-13-3p	AACCAGCTGTAGCTATGCATTGAT	24	0	0	0	0	0.359788	1.37726	0	0.579016
14	PC-14	tgtatTCTACAGTGCATGTGTCTccagtgtgactaagggacTGGAGATACAGCCCTGTTGGAATaacaa	69	9	-	7935646	7935765					PC-14-5p	TCTACAGTGCATGTGTCTCCAGT	23	1.25281	0	0.913429	0.722078	15.8307	20.1998	32.1464	22.7256
15	PC-15	cggggcccaggccgGGATATCATCGTATACTGTAAGTttgcaatgagacacTACAGTATAGATGATGTACTGGcgagggccgcct	85	12	+	47176951	47177030					PC-15-5p	GATATCATCGTATACTGTAAGT	22	0	0	0	0	2.8783	0	5.07574	2.65135
15	PC-15	cggggcccaggccgGGATATCATCGTATACTGTAAGTttgcaatgagacacTACAGTATAGATGATGTACTGGcgagggccgcct	85	12	+	47176951	47177030					PC-15-3p	TACAGTATAGATGATGTACTG	21	0	0	0	0	2.8783	0	0	0.959435
16	PC-16	agctcTGAGAACTGAATTCCATGGGTTatatcaatgtcagaCCTGTGAAATTCAGTTCTTCAGct	65	16	+	68488128	68488204	16	-	68394554	68394630	PC-16-5p	TGAGAACTGAATTCCATGGGTTA	23	11.9016	22.776	23.2924	19.3234	15.8307	8.72265	16.0732	13.5422
17	PC-17	cctctctcctcacggccctgTCTCCCAACCCTTGTACCAGTGTgtgtctcagaccctggtacaggtacggggaggcagggacctgggggatcccagcagc	100	6	-	50309906	50309993					PC-17-5p	TCTCCCAACCCTTGTACCAGTGT	23	7.51683	9.76116	16.4417	11.2399	2.8783	2.75452	8.45957	4.69746
18	PC-18	acctctgatgtgtcagtctctcttcagggctcccgagacacagaaacagacacctgcccTCGAGGAGCTCACAGTCTagacaaacaaacccagggt	96	scaffold	+	7082	7168					PC-18-5p	TCGAGGAGCTCACAGTCTAGA	21	16.2865	5.69401	20.0954	14.0253	7.91534	4.59087	6.76766	6.42462
19	PC-19	AACATTCATTGCTGTCGGTGGGTtgtgagatctgaggaaaaacTCACCGATGGATGAATGTCAC	64	10	-	26426888	26426972					PC-19-5p	AACATTCATTGCTGTCGGTGGGTTGT	26	11.2752	44.3319	20.5522	25.3864	30.2222	17.4453	16.9191	21.5289
20	PC-20	agaagggctatcaggccagccttcagaggactccaaggAACATTCAACGCTGTCGGTGAGTttgggatttgaaaaaACCACTGACCGTTGACTGTACCttggggtcctta	110	1	+	299322138	299322243					PC-20-3p	ACCACCAACCGTTGACTGTACC	22	1.25281	1.62686	1.82686	1.56884	2.8783	2.75452	0	1.87761
21	PC-21	tgcagagtttaacaaaggtcccaatgAACATTCATTGCTGTCGGTGGgtttaactctgaggacaagCTCACTGAACAATGAATGGAActgtggctcaccttaggcaacca	110	1	+	299324012	299324098					PC-21-5p	AACATTCATTACTGTCGGTGGGTT	24	0	0.406715	0.456714	0.28781	1.43915	1.83635	3.38383	2.21978
22	PC-22	gtggtcccagaatcggggttttgagggcgagatgagtttatgttttatccAACTGGCCCACAAAGTCCCGCTTTtggggtcat	83	12	-	45165000	45165085					PC-22-3p	AACTGGCCCACAAAGTCCC	19	1.25281	0	2.74029	1.33103	2.15873	1.83635	3.38383	2.45963
23	PC-23	TAGGTAGTTTCCTGTTGTTGGgcctagatttctaaacaCAAGAACATCAAACCACCTGAT	60	18	+	49836538	49836627					PC-23-5p	TAGGTAGTTTCCTGTTGTTGGGC	23	16.2865	29.2835	26.4894	24.0198	2.8783	2.75452	6.76766	4.13349
24	PC-24	tgagtgaatTAGGTAGTTTCGTGTTGTTGGGcctggctttctgaacacaacgacatccaaccacctgattcacggcagtt	80	18	+	50037499	50037588	5	-	19655003	19655091	PC-24-5p	TAGGTAGTTTCGTGTTGTTGGG	22	0	0.81343	1.82686	0.880096	0.719576	0.459087	0	0.392888
25	PC-25	cttccgatctCCCAGTGTTTAGACTACCTGTTCaggactcccaaattgtacagtagcctgcacattggttagagatcgga	80	9	-	126105204	126105295					PC-25-5p	CCCAGTGTTCAGACTACCTGTCC	23	35.0785	40.2648	47.0416	40.795	2.8783	2.29543	1.69191	2.28855
26	PC-26	atcagtggttcttacggtgtgtttgctactattgaaacgtcagtgTACAGTAGTCTGCACATTGGcttcttgtgat	76	9	-	126105204	126105295					PC-26-3p	ACAGTAGTCTGCACATTGGCT	21	251.814	152.518	360.804	255.045	137.439	117.985	70.2144	108.546
27	PC-27	gggcctctgtggacatcttaccggacagtgctggatttctcggctcgactcTAACACTGTCTGGTAACGATGTTcaaaggtgaccc	86	5	-	66193660	66193757					PC-27-3p	TAACACTGTCTGGTAACGATG	21	1.25281	0.81343	4.56714	2.21113	42.455	46.8268	69.3685	52.8834
28	PC-28	gaattcggaacgatccatgggtttctgttgTCCTTCATTCCACCGGAGTCTgtttcgtacctaatcaGATTTCAGTGGAGTGAAGCACAagaggcatggagttgaatc	108	9	-	146808308	146808407					PC-28-5p	TCCTTCATTCCACCGGAGTCTGTT	24	2.50561	4.88058	0.913429	2.76654	4.31746	5.50904	13.5353	7.78727
29	PC-29	TGATTGTCCAAACGCAATTCTcgtggctccggccctcgagAGTTGGGTCTGGACATCCCG	60	7	-	29752722	29752843	1	-	302806874	302806984	PC-29-5p	TGATTGTCCAAACGCAATTCTCGT	24	0.626403	2.84701	0.456714	1.31004	10.4339	10.559	7.61361	9.53549
30	PC-30	gctacTTGAAGAGAGGTTATCCTTCGTgtgtttgtatgattgtaatgaatatgcaaggacaagctctctccgaggagc	78	scaffold	-	27094	27185					PC-30-3p	TATGCAAGGACAAGCTCTCT	20	16.2865	9.76116	13.7014	13.2497	105.778	59.6813	65.9846	77.1479
31	PC-31	aattaatccctctctttctagttcttcctagagtgaggAAAAGCTGGGTTGAGAGGGCAAacaaattaactaattaatt	79	14	-	6954909	6954989					PC-31-3p	AAAAGCTGGGTTGAGAGGGCAA	22	38.837	55.3133	49.3252	47.8251	15.8307	5.50904	11.8434	11.061
32	PC-32	cggggcggccgctcTCCCTGTCCTCCAGGAGCTCACGtgtgcctgcctgTGAGCGCCTCGACGACAGAGCCGgcgcctgccccagtgtctgcgc	94	3	+	726720	726775					PC-32-5p	TCCCTGTCCTCCAGGAGCTCACGT	24	2.50561	8.94773	3.65372	5.03569	1.43915	2.75452	3.38383	2.52583
33	PC-33	acccaaaccctaggtctGCTGACTCCTAGTCCAGGGCTCgtgatggctggtggGCCCTGAACGAGGGGTCTGGAGgcctgggtttgaatatcgacagc	98	7	+	128658295	128658382					PC-33-5p	GCTGACTCCTAGTCCAGGGCT	21	0	0	0	0	2.15873	0	0	0.719576
33	PC-33	acccaaaccctaggtctGCTGACTCCTAGTCCAGGGCTCgtgatggctggtggGCCCTGAACGAGGGGTCTGGAGgcctgggtttgaatatcgacagc	98	7	+	128658295	128658382					PC-33-3p	CCCTGAACTAGGGGTCTGGAGA	22	11.2752	10.5746	10.9611	10.937	7.19576	8.26356	6.76766	7.40899
34	PC-34	ctcgAATCCTTGGAACCTAGGTGTGAATgctgcttcagtgcAACACACCTGTTCAAGGATTCAaa	65	X	+	48638460	48638549					PC-34-5p	AATCCTTGGAACCTAGGTGTGAA	23	7.51683	8.94773	6.394	7.61952	0.719576	1.83635	0	0.851974
35	PC-35	aagacagagaagccaggtcacgtctctgcagttacacagctcacgagtGCCTGCTGGGGTGGAACCTGGTctgtctgtct	80	2	-	93718900	93718965					PC-35-5p	TGCCTGCTGGGGTGGAACC	19	3.75842	9.76116	4.56714	6.02891	2.15873	0	1.69191	1.28355
36	PC-36	ggagagcACTGGACTTGGAGTCAGAAGGCtggagcttacagggcagcaccgtcatctactggtggagaactacgcc	76	2	+	157640330	157640448					PC-36-3p	ACTGGACTTGGAGTCAGAAGGCT	23	668.998	940.325	1154.57	921.299	781.46	666.594	439.898	629.317
37	PC-37	gagagatgcggagctgtTTTTGCGATGTGTTCCTAATGTgtgctacaattaTATTGGGAACATTTTGCATAAatagttttacatcgacaca	91	scaffold	+	4050	4136					PC-37-5p	TTTTGCGATGTGTTCCTAATG	21	3.75842	2.44029	2.74029	2.97966	0.719576	0.918173	0	0.545916
38	PC-38	ggggagggcgggaagaaaggagggcgtggtctgtgcagctccTCACTCCTCTCCTCCCGTCTTctcct	68	6	-	4210778	4210858					PC-38-5p	CGGGAAGAGAGGAGGGCGT	19	0	0	0	0	0	0	3.38383	1.12794
39	PC-39	gctcccctctctaattcttgctccccaggtgagagtgctttgtgaatgcAATCCACCTGGGCAAGGATTCtgaatgtgagagc	83	X	+	48637994	48638069					PC-39-3p	ATCCACCTGGGCAAGGATTCTGA	23	1.25281	2.44029	0.913429	1.53551	10.4339	11.0181	0	7.15064
40	PC-40	gctcccctctctaattcttgctccccaggtgagagtgctttgtgaatgcAATCCACCTGGGCAAGGATTCtgaatgtgagagc	83	X	+	48639734	48639880					PC-40-3p	CCTGGGCAAGGATTCTGAA	19	0	0	0.913429	0.304476	0.719576	0.918173	0	0.545916
41	PC-41	ctgctctgttcccctgtatccaatcttaatgcccagatgcaggtactgtctcagtgcAATGCACCTGGGCAAGGATTCAcagaagataag	90	X	+	48643187	48643308					PC-41-3p	ATGCACCTGGGCAAGGATTCAC	22	0	0	0.913429	0.304476	0.359788	0	0	0.119929
42	PC-42	cacgctctgtatagtaccttattcaggaaggtgttacccatacagattaatatttgAATGGCGCCCTTCTGAGTAGAgtaatgtgcaacacggaccacattt	102	X	-	137160383	137160482					PC-42-3p	TGAATGGCGCCTTTCTGAGTAGA	23	7.51683	26.8432	33.7969	22.719	1.43915	2.75452	3.38383	2.52583
43	PC-43	tgagtgtagtgctctactccagagggcgtcaatcacataaactaaaacaTGATTGTCACCTTTTTGAGTAGAgcaatacacatca	85	X	-	137168848	137168981					PC-43-3p	ACTGTCACCTTTTTGAGTAGA	21	15.0337	6.50744	10.9611	10.8341	5.03703	0.918173	1.69191	2.54904
44	PC-44	gacttgctttctctcttaCATGCCTTGAGTGTAGGACCGTtggcatcttaattaccctcccacacccaaggcttgcaggagagcca	86	X	+	48631996	48632130					PC-44-5p	CATGCCTTGAGTGTAGGACCGTTA	24	18.7921	41.4849	28.3163	29.5311	24.4656	19.2816	11.8434	18.5302
45	PC-45	cgacttgctttctctcctcCATGCCTTGAGTGTAGGACCGTtggcatcttaattacCCTCCCACACCCAAGGCTTGCAaaaaagcgagcct	91	X	+	48631996	48632130					PC-45-3p	CCTCCCACACCCAAGGCTTGCAA	23	37.5842	71.5819	52.9789	54.0483	12.9524	9.18173	42.2978	21.4773
46	PC-46	gtgctcttgtggcccatGAAATCAAGCTTGGGTGAGACCTggtgcagaacaggaagGCGACCCATACTTGGTTTCAGtggctgcaagaatgactgcat	98	13	+	115915947	115916036					PC-46-3p	GCGACCCATACTTGGTTTCAGT	22	12.5281	13.0149	8.22086	11.2546	107.217	86.3083	93.0553	95.5268
47	PC-47	ggtttggaggtgggcctgacATCCCTGAGTGTATGTGGTGAAcctgaacttgccctgggTTTCCTCATATCCATTCAGGAGTGTcagctgcctcttcgct	100	2	-	20399965	20400059					PC-47-5p	ATCCCTGAGTGTATGTGGTGAAC	23	1.25281	2.44029	0	1.23103	0	0	0	0
48	PC-48	gcatgacTCTTCAACCTCAGGACTTGCAgaattaatggaatgCTGTCCTAAGGTTGTTGAGTTgtgc	67	X	+	63280924	63281004					PC-48-3p	CCGTCCTAAGGTTGGTGAGTT	21	0	1.62686	0	0.542287	0	3.67269	1.69191	1.7882
49	PC-49	cagataagtgcacaactcaggcagggtaagtaactagacactgtggtgggcctggaagtttagaatgtgaatttgggtggagctgctgtgggtggAGATCTTGGTGGTAGTAGCAAATATtcaaatgagaactttgaaggccgaagtgga	150	18	+	40661658	40661771					PC-49-3p	GTGGAGATCTTGGTGGTA	18	1.25281	0	0	0.417602	0	2.75452	1.69191	1.48214
50	PC-50	ggtacatgaggtggttgaccagagagcacacgctttattgtgccgTTTGTGACCTGGTCCACTAACcctcagtatc	76	3	+	85071240	85071366					PC-50-5p	TTTGTGTCCTGGTCCACTAAC	21	0	2.44029	0.913429	1.11791	0.719576	0	1.69191	0.80383
51	PC-51	gccctctgcccGGAGACCTCTGGGTTCTGAGCTgtgacgtggcttcggagCTGGGATCTCGGGGGTCTTGGTTcagggt	79	6	+	47579819	47579912	6	+	47708755	47708848	PC-51-5p	GGAGACCTCTGGGTTCTGAGCT	22	0	0	0	0	1.07936	1.37726	0.845957	1.10086
52	PC-52	acttgggaaATCCCACCGCTGCCACCAaataaagtgaaacacagtaaatggggatcgctatggagtcaaagcaagtttga	80	7	-	83352792	83352872					PC-52-3p	ATCCCACCGCTGCCACCC	18	0	0.81343	0	0.271143	1.43915	1.83635	1.69191	1.6558
53	PC-53	cacccagatcagtgcttggcacctggtaagcactcagtaaatatttgatgaGTGCCTGCTGTGTGCCAAGGcattgtgct	80	2	-	83154239	83154364					PC-53-5p	CTTGGCACCTGGTAAGCACTC	21	1.25281	0.81343	0	0.688745	0	0	0	0
54	PC-54	acctcccAAATATATATATATATGTACGTATgtgtatataaatgtaTACGTAGATATATATGTATTTTtggtgggttt	78	X	-	123512479	123512582					PC-54-5p	TATGTATATATATGTACGTATG	22	0	0	0	0	1.43915	1.83635	3.38383	2.21978
55	PC-55	acctcccAAATATATATATATATGTACGTATgtgtatataaatgtaTACGTAGATATATATGTATTTTtggtgggttt	78	14	-	75374446	75374516					PC-55-3p	TATATATATATATGGACGTAT	21	0	0	0	0	5.03703	4.59087	3.38383	4.33724
56	PC-56	tagcctcccaaatatatatatatatgtacgtatgtgtatatgaatgtaTACGTAGATATATATGTATTTTtggtgggttt	80	6	-	112284118	112284177					PC-56-3p	TACTTAGATATATATGTATTT	21	0	0	0	0	1.43915	1.83635	0	1.09183
57	PC-57	tagcctcccaaatatatatatatatgtacgtatgtgtatatgaatgtaTACGTAGATATATATGTATTTTtggtgggttt	80	4	-	28296728	28296803					PC-57-5p	TATATATATATATGTACGTATGTG	24	0	0	0	0	0	1.83635	0	0.612116
58	PC-58	tagcctcccaaatatatatatatatgtacgtatgtgtatatgaatgtaTACGTAGATATATATGTATTTTtggtgggttt	80	1	-	313005205	313005321					PC-58-3p	TAGATATATATGTACGTATGT	21	0	0	0	0	1.43915	0	0	0.479717
59	PC-59	ggtcagaactcctgtgctgatcagtaagtagtgggatggtgtctgtgcatagctacTGCACTCCAGCCTGGGCAACATAGtgagacctcg	90	3	+	106666198	106666310					PC-59-5p	CTCCCGTGCTGATCAGTA	18	2.50561	0	0.913429	1.13968	2.15873	10.0999	3.38383	5.21415
60	PC-60	ggtgggataccggTGGCCCTGACTGAAGACCAGCAGTtatgctatagctgttggtttcgagcagaggcccaaaggactgtcttccca	87	5	+	82778907	82779001					PC-60-5p	ATGGCCCTGACTGAAGACC	19	1.25281	0.81343	0	0.688745	1.43915	1.83635	1.69191	1.6558
61	PC-61	aggttccggccagagtgggCTCCTGGCTGGCTCGCCAgacttctccatcaccgtggatggcacgaccatccttcccgtcccgcaggcccgcaatct	96	9	+	7464734	7464842					PC-61-5p	CTCCTGGCTGGCTCGCCA	18	388.37	79.7162	122.399	196.828	391.449	1529.68	392.524	771.217
62	PC-62	aggttccggccagagtgggCTCCTGGCTGGCTCGCCAgacttctccatcaccgtggatggcacgaccatccttcccgtcccgcaggcccgcaatct	96	7	+	36516613	36516690					PC-62-5p	CTCCTGGCTGGCTTGCCA	18	1.25281	0	0	0.417602	0	1.83635	0	0.612116
63	PC-63	aggttccggccagagtgggCTCCTGGCTGGCTCGCCAgacttctccatcaccgtggatggcacgaccatccttcccgtcccgcaggcccgcaatct	96	6	+	152504349	152504417					PC-63-5p	CGGCTCCTGGCTGGCTCGCC	20	3.75842	0	2.74029	2.16623	0	1.83635	0	0.612116
64	PC-64	aggttccggccagagtgggCTCCTGGCTGGCTCGCCAgacttctccatcaccgtggatggcacgaccatccttcccgtcccgcaggcccgcaatct	96	6	-	50241825	50241881					PC-64-3p	CCTCCTGGCTGGCTCGCCA	19	8.76964	0.81343	0.913429	3.49883	0.719576	8.26356	3.38383	4.12232
65	PC-65	cctgggcggtgccttcAGGACTGTCCAACCTGAGAATggtgagcatccagggacaATCTCAGGTTTGTCAGCCCGCAaggtgccgtcccctc	92	scaffold	-	37160	37311					PC-65-5p	AGGACTGTCCAACCTGAGAAT	21	0	0.81343	0	0.271143	4.31746	4.59087	11.8434	6.91724
66	PC-66	caaataGTTGAAGGTTAATTAGCAGAGTaactgaatatagtaaTTCTGCCAGTCTCCTTCAGACaaaaa	69	14	-	140518175	140518231					PC-66-3p	AATGCTGCCAGTCTCCTTCAGA	22	1.25281	0.81343	0.913429	0.993221	0	0	1.69191	0.563971
67	PC-67	gaaaatgccggtcctgggagccgaggactgggactttgtaggccagttgaactgacaccctcATCTTGCCCGCAAAGACCCagctctcagctcccgtccgccttggagttcg	112	12	+	45165033	45165118					PC-67-3p	ATCTCGCCCGCAAAGACCCAGC	22	0	1.62686	1.82686	1.15124	0	0.918173	0	0.306058
68	PC-68	agtagataatggttagctatagGGTACAATCAACGGTCGATGGTttttatttgaattccaaactcaccgacagcgttgaatgttcactgaagcaacctgtgagccagaggtgtgctg	117	1	-	299322107	299322194					PC-68-3p	TCACCGACAGCGTTGAATGTTCT	23	1.25281	0.81343	0.913429	0.993221	3.59788	0.918173	0	1.50535
69	PC-69	tccctggggacccctggcagcccctcctgatgattcttcttcctgagcacgctcatgatgagcaaactgagcctCTAAGAAGTTGACTGAAGgggctgcttccccaagga	110	10	-	36055610	36055679					PC-69-3p	CTCTAAGAAGTTGACTGAAG	20	0	0	0	0	2.15873	1.83635	1.69191	1.89566
70	PC-70	atggtttgaaagtatgggatacaTTTGATGGCTGATCCTCTCACTactttataccttgggtagTGGGATTTTAGTCCATCATAGagcaagcagatttgttttcacc	106	7	+	83591713	83591774					PC-70-5p	TTTGATGGCTGTTCCTCTCACT	22	3.75842	2.44029	0.913429	2.37071	0.719576	0.918173	0	0.545916
70	PC-70	atggtttgaaagtatgggatacaTTTGATGGCTGATCCTCTCACTactttataccttgggtagTGGGATTTTAGTCCATCATAGagcaagcagatttgttttcacc	106	7	+	83591713	83591774					PC-70-3p	TTAGGTAGTGGGATTTTAGTC	21	1.25281	0.81343	0	0.688745	0	2.75452	0	0.918173
71	PC-71	tacttatggcACCCCACTCCTGGTACCatagtcataagttaggagatgttagagctgtgagtaccatgacttaagtgtggtggcttaaacatg	93	7	-	63858929	63859004					PC-71-3p	CCCCACTCCCGGTACCAT	18	1.25281	0	0	0.417602	0	0.918173	0	0.306058
72	PC-72	tggtggtgtgtgcctgtagtcttagctactcgggaggcTGAGGGAGGAGACTGCAgtgagtggaggtcacgccactg	77	9	+	124189441	124189515	1	+	200101928	200102010	PC-72-5p	CTACTCGGGAGGCTGAGGC	19	20.0449	6.10073	8.67758	11.6077	10.7936	26.627	9.30553	15.5754
73	PC-73	tggtggtgtgtgcctgtagtcttagctactcgggaggcTGAGGGAGGAGACTGCAgtgagtggaggtcacgccactg	77	8	+	43400960	43401052	5	+	90996705	90996791	PC-73-5p	AGCTACTCGGGAGGCTGAGGC	21	31.9465	13.8283	8.67758	18.1508	13.6719	33.5133	16.0732	21.0862
74	PC-74	ttgagaaaaacaaaaccaaaaaaccCCAAAGCATCGCGAAGGCCCACGGCGggtgttgactcgatgtgatttctgcccagtgctctgaaggtcaatgtgaagaaatgtgactctctt	117	7	-	44939271	44939362					PC-74-5p	AATGTGATTTCTGCCCAGT	19	0	0	0	0	1.43915	0	0	0.479717
75	PC-75	caagaAGGAGGATGGAGAGCTGGGCCAGAcatgctcTTGCCTGCCCTCTTCCTCCAG	57	X	-	51475405	51475488					PC-75-3p	TGCTCTTCCCTGCCCTCTTCC	21	1.25281	0.81343	0	0.688745	0	0	1.69191	0.563971
76	PC-76	gtTTGATCTCGGAAGCTAAGCagggtcgggcctggttagtacttggatgggag	53	17	-	59172076	59172154					PC-76-3p	CAGAGTCGGGCCTGGTTAGTACTTG	25	0	1.62686	0	0.542287	0	0.918173	1.69191	0.870029
77	PC-77	gtTTGATCTCGGAAGCTAAGCagggtcgggcctggttagtacttggatgggag	53	6	+	53382032	53382098					PC-77-3p	AGGCTAAGCAGGGTCGGGCCT	21	0	0	0	0	0	1.83635	0	0.612116
78	PC-78	gtTTGATCTCGGAAGCTAAGCagggtcgggcctggttagtacttggatgggag	53	2	-	39543008	39543078					PC-78-3p	AATCAGGGTCGGGCCTGGTT	20	0	0.406715	0	0.135572	8.27513	10.559	8.45957	9.0979
79	PC-79	gtTTGATCTCGGAAGCTAAGCagggtcgggcctggttagtacttggatgggag	53	2	-	43366381	43366470					PC-79-5p	GCTAATCAGGGTCGGGCCT	19	0	2.84701	1.82686	1.55795	0.359788	2.29543	0	0.885074
80	PC-80	ATAGCCAGTTGGGGAAGAATGCccgtgtcttaaagtgagaaggtttgttctccaacctggctcttt	66	7	+	22962940	22963025					PC-80-5p	TAGCCAGTTTGGGAAGAATGC	21	0	1.62686	0.913429	0.846763	0	0.918173	1.69191	0.870029
80	PC-80	ATAGCCAGTTGGGGAAGAATGCccgtgtcttaaagtgagaaggtttgttctccaacctggctcttt	66	7	+	22962940	22963025					PC-80-3p	ATTGTTCTCCAACCTGGCTCTTT	23	1.25281	2.44029	3.65372	2.44894	2.15873	3.67269	0	1.94381
81	PC-81	TTCCCAGCCAACGCACCAaaaatgatatgggtctgttgtctggagaaac	49	12	+	23443350	23443503					PC-81-3p	TTCCCGGCCAACGCACCAAA	20	15.0337	8.94773	13.7014	12.5609	5.03703	5.50904	13.5353	8.02713
82	PC-82	gggTGAGGTAGTAGGTTGTATAGTTtggggctctgccctgctatgggataaCTATACAATCTACTGTCTTTCct	74	X	-	51800901	51801021					PC-82-5p	GTGAGGTAGTAGGTTGTAT	19	0.626403	1.22015	0.456714	0.767754	0	0.459087	0	0.153029
83	PC-83	cggggTGAGGTAGTAGGTTGTGTGGTTtcagggtagtgatgttgccccctcggaagataactatacaacctactgccttcc	81	13	+	191559325	191559440					PC-83-5p	TGAGGTAGTAGGTTGTGTGGTT	22	11560.9	21815.4	13991	15789.1	3012.87	2616.79	3764.51	3131.39
84	PC-84	gggTGAGGTAGTAGGTTGTATAGTTtggggctctgccctgctatgggataaCTATACAATCTACTGTCTTTCct	74	9	-	54378093	54378192	3	+	44864801	44864893	PC-84-5p	GTGAGGTAGTAGGTTGTATAGTT	23	219.867	401.021	302.345	307.744	82.7513	76.6675	74.4442	77.9543
85	PC-85	cggggTGAGGTAGTAGGTTGTGTGGTTtcagggtagtgatgttgccccctcggaagataactatacaacctactgccttcc	81	7	-	15362858	15362918					PC-85-5p	GGTAGTAGGTTGTGTGGTT	19	2.50561	3.25372	4.56714	3.44216	2.8783	0.918173	15.2272	6.34123
86	PC-86	attggaggctatttctgatcatgataatttccTGAGGTATTAGTTTGTGCTGTTATatgaatcgaataatatcccttgctcagattaaaagcctggagttaaaaaaatcaagtgccttgaac	122	5	+	30021211	30021319					PC-86-5p	TGAGGTATTAGTTTGTGCTGTT	22	1.25281	5.69401	7.30743	4.75142	7.19576	3.67269	0	3.62282
87	PC-87	tttggctccggccctgcCTCTGCCCCCTTTGTCACATGGgtctgacagacccATGGGTCTGACGGAGCAGCCGCgggttcgggtccct	88	3	+	141748062	141748149					PC-87-5p	CTCTGCCCCCTTTGTCACATGG	22	3.75842	2.44029	8.67758	4.95876	0	4.13178	9.30553	4.4791
87	PC-87	tttggctccggccctgcCTCTGCCCCCTTTGTCACATGGgtctgacagacccATGGGTCTGACGGAGCAGCCGCgggttcgggtccct	88	3	+	141748062	141748149					PC-87-3p	ATGGGTCTGACGGAGCAGCCGC	22	13.7809	17.8955	52.0655	27.9139	0.359788	9.64082	8.45957	6.15339
88	PC-88	tttggctccggccctgcCTCTGCCCCCTTTGTCACATGGgtctgacagacccATGGGTCTGACGGAGCAGCCGCgggttcgggtccct	88	3	-	142177079	142177166					PC-88-5p	CTCTGCCCCCTTTGTCACATGG	22	3.75842	2.44029	8.67758	4.95876	0	4.13178	9.30553	4.4791
88	PC-88	tttggctccggccctgcCTCTGCCCCCTTTGTCACATGGgtctgacagacccATGGGTCTGACGGAGCAGCCGCgggttcgggtccct	88	3	-	142177079	142177166					PC-88-3p	ATGGGTCTGACGGAGCAGCCGC	22	13.7809	17.8955	52.0655	27.9139	0.359788	9.64082	8.45957	6.15339
89	PC-89	cccattttatttgtcagggtaTATGGTCATTACCAAGGCTCTTagaatgcagtttctcatTAGCTGTGGACATGACCATAAAaaaatttcccgctaggtcttatttctgctacttt	116	9	+	29688432	29688547					PC-89-5p	TATGGTCATTACCAAGGCTCTT	22	7.51683	4.06715	4.56714	5.38371	16.5503	12.8544	10.1515	13.1854
89	PC-89	cccattttatttgtcagggtaTATGGTCATTACCAAGGCTCTTagaatgcagtttctcatTAGCTGTGGACATGACCATAAAaaaatttcccgctaggtcttatttctgctacttt	116	9	+	29688432	29688547					PC-89-3p	TAGCTGTGGACATGACCATAAT	22	2.50561	2.44029	1.82686	2.25759	4.31746	6.42721	0	3.58156
90	PC-90	ccacaaaggaccctgggagagagggcatccAGGGGGCCACTAGTCACTGGGGAGacacagctactgTCCCTGACTTCTGGCCCCCAGAa	89	scaffold	-	45727	45815					PC-90-3p	TCCCTGACTTCTGGCCCCCAGT	22	4.38482	6.91416	5.02386	5.44094	4.67724	2.75452	7.61361	5.01513
91	PC-91	ccacaaaggaccctgggagagagggcatccAGGGGGCCACTAGTCACTGGGGAGacacagctactgTCCCTGACTTCTGGCCCCCAGAa	89	5	-	24730515	24730603					PC-91-3p	TCCCTGACTTCTGGCCCCCAGT	22	4.38482	6.91416	5.02386	5.44094	4.67724	2.75452	7.61361	5.01513
92	PC-92	nnngcccacAGCCAGGGCTGCAGGCACTGACAttcacccatggtattgTGGTGCCTGACGTCTTGGCAGTgggcatgggttcatggactgttggattgaaag	102	scaffold	-	1703	1804					PC-92-5p	AGCCAGGGCTGCAGGCACTGACA	23	1554.1	1530.88	2015.02	1700	605.883	523.818	531.261	553.654
92	PC-92	nnngcccacAGCCAGGGCTGCAGGCACTGACAttcacccatggtattgTGGTGCCTGACGTCTTGGCAGTgggcatgggttcatggactgttggattgaaag	102	scaffold	-	1703	1804					PC-92-3p	TGGTGCCTGACGTCTTGGCAGT	22	15666.3	11548.3	10857	12690.5	31902	27007.1	11269.8	23393
93	PC-93	ccttaaaggtgttctggagAGGGAACCTGGAAAAGCTGAAGgtgtaatatgaaaaccTCAGCAATTCTTGGTTCTCATTTttaggacatcaat	93	X	+	94852388	94852480					PC-93-5p	AGGGAACCTGGAAAAGCTGAAG	22	36.3313	47.179	37.4506	40.3203	10.7936	8.26356	18.6111	12.5561
93	PC-93	ccttaaaggtgttctggagAGGGAACCTGGAAAAGCTGAAGgtgtaatatgaaaaccTCAGCAATTCTTGGTTCTCATTTttaggacatcaat	93	X	+	94852388	94852480					PC-93-3p	TCAGCAATTCTTGGTTCTCATTT	23	8.76964	8.1343	5.48057	7.4615	5.75661	6.42721	8.45957	6.88113
94	PC-94	tcgCACAACTCTGGGAAGTACCATTTagatatgctatattgtgAATGGTGCTCCAGGGTTGTACag	66	X	+	53138316	53138381					PC-94-5p	CACAACTCTGGGAAGTACCATTT	23	26.3089	30.9103	18.2686	25.1626	50.3703	33.0542	42.2978	41.9075
94	PC-94	tcgCACAACTCTGGGAAGTACCATTTagatatgctatattgtgAATGGTGCTCCAGGGTTGTACag	66	X	+	53138316	53138381					PC-94-3p	AATGGTGCTCCAGGGTTGTAC	21	6.26403	7.32087	7.30743	6.96411	11.5132	7.34539	10.1515	9.67003
95	PC-95	attgctgcaagctAGGGTCTAGGTCGCAGATACAGCttggttctggtgttgcTGTGGTTGTGGCATAGACCTCAGCtgcagctct	85	13	-	80688690	80688774					PC-95-5p	AGGGTCTAGGTCGCAGATACAGT	23	41.3426	84.5967	32.8834	52.9409	0	0.918173	0	0.306058
95	PC-95	attgctgcaagctAGGGTCTAGGTCGCAGATACAGCttggttctggtgttgcTGTGGTTGTGGCATAGACCTCAGCtgcagctct	85	13	-	80688690	80688774					PC-95-3p	TGTGGTTGTGGCATAGACCTCAGT	24	0	0	3.65372	1.21791	7.91534	5.50904	3.38383	5.60273
96	PC-96	caaggatcatgtttgggacccaggtcacccccaggaccAGAGACAGGCGGCTGTAACTCCTtccctgaactgagcaagAGGTGCAGCGGCCTGTCCCTGGtcctgtaggtacttaatcctgctgtttctccatcaccaaagtccact	147	6	-	90797416	90797562					PC-96-5p	AGAGACAGGCGGCTGTAACTCCT	23	1.25281	3.25372	1.82686	2.11113	0	1.83635	1.69191	1.17609
96	PC-96	caaggatcatgtttgggacccaggtcacccccaggaccAGAGACAGGCGGCTGTAACTCCTtccctgaactgagcaagAGGTGCAGCGGCCTGTCCCTGGtcctgtaggtacttaatcctgctgtttctccatcaccaaagtccact	147	6	-	90797416	90797562					PC-96-3p	AGGTGCAGCGGCCTGTCCCTGG	22	0	2.44029	5.48057	2.64029	0	1.83635	0	0.612116
97	PC-97	cccctccagtgcagggcggtggagagggggtggacagtggggagtgtccccTTTTCCAGCCCCGTCCCCGTCTctctgtgttgagagcca	90	1	-	293883346	293883435					PC-97-3p	TTTTCCAGCCCCGTCCCCATCT	22	1.87921	3.66044	1.37014	2.30326	0.359788	0.459087	4.22978	1.68289
98	PC-98	cccctccagtgcagggcggtggagagggggtggacagtggggagtgtccccTTTTCCAGCCCCGTCCCCATCTctctgtgttgagagcca	90	1	-	294026014	294026103					PC-98-3p	TTTTCCAGCCCCGTCCCCATCT	22	1.87921	3.66044	1.37014	2.30326	0.359788	0.459087	4.22978	1.68289
99	PC-99	ggatggcacttgagccacagcagcagccatgccagattcttaacTGCCGGGCCACCAGAGAACTTGTcattgatatgtggCATTCTCTGGTGGCCTAGCAGGtaaggactgggccttgtcactgctgtggctcaggtgccatccctg	147	2	+	9139814	9139960					PC-99-5p	TGCCGGGCCACCAGAGAACTTGT	23	3.75842	8.94773	5.48057	6.06224	0	0	1.69191	0.563971
99	PC-99	ggatggcacttgagccacagcagcagccatgccagattcttaacTGCCGGGCCACCAGAGAACTTGTcattgatatgtggCATTCTCTGGTGGCCTAGCAGGtaaggactgggccttgtcactgctgtggctcaggtgccatccctg	147	2	+	9139814	9139960					PC-99-3p	CATTCTCTGGTGGCCTAGCAGG	22	7.51683	12.2015	4.56714	8.09514	4.31746	3.67269	0	2.66338
100	PC-100	aatgcaaaccattcactctaacccacaaaggctttctGCACTTGTCCTGGCCTGTATggtctgcccc	67	scaffold	+	27979	28045					PC-100-3p	GCACTTGTCCCGGCCTGTAT	20	1.87921	0.406715	3.197	1.82764	1.79894	0.918173	0.845957	1.18769
101	PC-101	aatgcaaaccattcactctaacccacaaaggctttctGCACTTGTCCTGGCCTGTATggtctgcccc	67	3	+	74075901	74075967					PC-101-3p	GCACTTGTCCCGGCCTGTAT	20	1.87921	0.406715	3.197	1.82764	1.79894	0.918173	0.845957	1.18769
102	PC-102	atatactctattcccctttctaaaagcactcagagggccttttgcttgtgacccTTTGAGCCGCCAAGAAAGGGCACagtaaaaacaccactttttggtgaagtggcagcaagttgtgctgttttgctTCAATCGGTGGTGTGACAAGTT	150	7	-	102131372	102131521					PC-102-5p	TCTGAGCCGCCAAGAAAGGGCAC	23	0.626403	2.03358	1.82686	1.49561	3.95767	5.50904	2.53787	4.00153
102	PC-102	atatactctattcccctttctaaaagcactcagagggccttttgcttgtgacccTTTGAGCCGCCAAGAAAGGGCACagtaaaaacaccactttttggtgaagtggcagcaagttgtgctgttttgctTCAATCGGTGGTGTGACAAGTT	150	7	-	102131372	102131521					PC-102-3p	TCAATCGGTGGTGTGACAAGTT	22	5.01122	1.62686	4.56714	3.73508	1.43915	1.83635	1.69191	1.6558
103	PC-103	agcgcccttgctaTGGGGTGTGCTCAGAGCAGAATgcccaaagaatggctcctctgtttacaacacacccaatagaaacttgggttta	88	X	+	53704520	53704607					PC-103-5p	TGGGGTGTGCTCAGAGCAGAAT	22	1.87921	2.44029	4.11043	2.80998	2.15873	0	1.69191	1.28355
104	PC-104	agcgcccttgctaTGGGGTGTGCTCAGAGCAGAATgcccaaagaatggctcctctgtttacaacacacccaatagaaacttgggttta	88	X	-	53540958	53541045					PC-104-5p	TGGGGTGTGCTCAGAGCAGAAT	22	1.87921	2.44029	4.11043	2.80998	2.15873	0	1.69191	1.28355
105	PC-105	cagagttaaaaggttagttgattaatgtcaccataatatatgccaccaagtaagcaGTTTCTGTGATGAATCAAACTagctcactatgaactaacaATGAAAAGATATGAACACCTGAGAaactggagaacagagcagtgggata	145	2	-	8242972	8243116					PC-105-5p	GTTTCTGTGATGAATCAAACT	21	5.01122	8.94773	1.82686	5.26194	2.8783	0.918173	10.1515	4.64932
105	PC-105	cagagttaaaaggttagttgattaatgtcaccataatatatgccaccaagtaagcaGTTTCTGTGATGAATCAAACTagctcactatgaactaacaATGAAAAGATATGAACACCTGAGAaactggagaacagagcagtgggata	145	2	-	8242972	8243116					PC-105-3p	ATTAAAAGATATGAACACCTGAGA	24	18.7921	43.1118	26.4894	29.4644	28.0635	31.2179	28.7625	29.348
106	PC-106	gcctaCCTGGAGGAAGTGGGCTGAGGAAGgggatgcagagctggtccagatgtgctcTTCCCTGCCCTCTTCCTCCAGGtatcg	84	X	-	51475394	51475477					PC-106-5p	CCTGGAGGAAGTGGGCTGAGGAAT	24	7.51683	5.69401	7.30743	6.83942	0	0.918173	1.69191	0.870029
106	PC-106	gcctaCCTGGAGGAAGTGGGCTGAGGAAGgggatgcagagctggtccagatgtgctcTTCCCTGCCCTCTTCCTCCAGGtatcg	84	X	-	51475394	51475477					PC-106-3p	TTCCCTGCCCTCTTCCTCCAGT	22	12.5281	12.2015	13.7014	12.8103	8.63491	1.83635	10.1515	6.87425
107	PC-107	agtttatagttttaatagAAAGATCATAGAGGTAAAGTTGtcatcagagttagCACTTTACCTCTATGGTCTTTCtattaaaactatagggcagcggatatccatatgacttaccactg	119	7	-	64874171	64874289					PC-107-5p	AAAGATCATAGAGGTAAAGTTG	22	2.50561	1.62686	0.913429	1.68197	2.15873	3.67269	1.69191	2.50778
107	PC-107	agtttatagttttaatagAAAGATCATAGAGGTAAAGTTGtcatcagagttagCACTTTACCTCTATGGTCTTTCtattaaaactatagggcagcggatatccatatgacttaccactg	119	7	-	64874171	64874289					PC-107-3p	CACTTTACCTCTATGGTCTTTC	22	0	0	0	0	4.31746	0	0	1.43915
108	PC-108	ggacgtgaaatctgttgctgccttctTATCCCCATGGAGTCTGTTGCCCtgggagccctggctccgaagcgtctgtcggggaagcaggctctggggattaacgaagactgtgacgcggtcctcgcgctc	129	12	+	56109438	56109566					PC-108-5p	TATCCCCATGGAGTCTGTTGCCC	23	5.01122	2.84701	4.11043	3.98955	1.79894	0.918173	0.845957	1.18769
109	PC-109	ggacgtgaaatctgttgctgccttctTATCCCCATGGAGTCTGTTGCCCtgggagccctggctccgaagcgtctgtcggggaagcaggctctggggattaacgaagactgtgacgcggtcctcgcgctc	129	12	+	56329502	56329630					PC-109-5p	TATCCCCATGGAGTCTGTTGCCC	23	5.01122	2.84701	4.11043	3.98955	1.79894	0.918173	0.845957	1.18769
110	PC-110	ataagcctttatgtaAGCTGAGGAGTCACTTGAAGGATaattcaaagtgcccCTCAAGTGATGCCTCTGCTTacctattggctgga	86	scaffold	+	37610	37695					PC-110-3p	CTCAAGTGATGCCTCTGCTT	20	2.50561	1.62686	4.56714	2.89987	0.359788	1.37726	0	0.579016
111	PC-111	ataagcctttatgtaAGCTGAGGAGTCACTTGAAGGATaattcaaagtgcccCTCAAGTGATGCCTCTGCTTacctattggctgga	86	8	-	18372729	18372814					PC-111-3p	CTCAAGTGATGCCTCTGCTT	20	2.50561	1.62686	4.56714	2.89987	0.359788	1.37726	0	0.579016
112	PC-112	tgggaggcccctggcgTCCCGTCCCGTGGTCTCCCCgcgaggggcggtgcgggGCAGGGGTCCGCCGGCCTTGt	74	14	+	32287049	32287122					PC-112-5p	TCCCGTCCCGTGGTCTCCCC	20	823.093	627.968	584.595	678.552	1049.14	1100.89	658.155	936.062
112	PC-112	tgggaggcccctggcgTCCCGTCCCGTGGTCTCCCCgcgaggggcggtgcgggGCAGGGGTCCGCCGGCCTTGt	74	14	+	32287049	32287122					PC-112-3p	GCTGGGGTCCGCCGGCCTTG	20	0	2.44029	0	0.81343	8.63491	11.9363	5.07574	8.54897
113	PC-113	cggtgcccTATCCAGACAGGTGCTGTTCTCttgacgactgcTGAACGGCGCCTGTGTGGTTAGAgcaagg	70	X	-	136186313	136186382					PC-113-5p	TATCCAGACAGGTGCTGTTCTC	22	15.0337	8.1343	16.4417	13.2032	34.5397	9.18173	10.1515	17.9576
113	PC-113	cggtgcccTATCCAGACAGGTGCTGTTCTCttgacgactgcTGAACGGCGCCTGTGTGGTTAGAgcaagg	70	X	-	136186313	136186382					PC-113-3p	TGAACGGCGCCTGTGTGGTTAGA	23	6.26403	12.2015	6.394	8.28649	0.719576	0.918173	5.07574	2.23783
114	PC-114	ccAACCCAGGGAGGTGCTGTTCACCtagactatatgTGAACAGGGCCTTTCTGGGTCGAgt	61	X	-	136187032	136187092					PC-114-5p	AACCCAGGGAGGTGCTGTTCACC	23	1.25281	2.84701	0.913429	1.67108	0.719576	0.918173	3.38383	1.67386
115	PC-115	ctgtgagcagtgcccAACCCAGGGAGGTGCTGTTCACCtagactgcatgTGAACAGGGCCTTTCTGGGTCGAgtaatgctcaacg	85	X	-	136189072	136189156					PC-115-5p	AACCCAGGGAGGTGCTGTTCACC	23	1.25281	2.84701	0.913429	1.67108	0.719576	0.918173	3.38383	1.67386
116	PC-116	tcaaagacaatcacaaaaggtgaggagaggttTGGGGTTCAAAAGGACTCAAGAattatagtcacataaacttcTTAGTCCTTCGGAACCCCAAATctctcttctcctgttggttgtcttcct	123	4	+	110277062	110277184					PC-116-3p	TTAGTCCTTCGGAACCCCAAAT	22	10.6488	10.1679	8.22086	9.67919	1.07936	0.918173	1.69191	1.22982
117	PC-117	ccacagtcaaagacaatcacaaaaggtgaggagacgtttggggttcaaaaggactcaagaattatagtcacataaacttcTTAGTCCTTCGGAACCCCAAATctctcttctcctcttggttgtcttctttgtggaga	137	4	+	111113339	111113475					PC-117-3p	TTAGTCCTTCGGAACCCCAAAT	22	10.6488	10.1679	8.22086	9.67919	1.07936	0.918173	1.69191	1.22982
118	PC-118	aattcacattaataagtttacattgatttcatatgaaatatcatttcaatagcaaTATGAAATCAATGTAAACTTATtaatgtgatta	88	13	+	199504284	199504371					PC-118-3p	TATGAAATCAATGTAAACTTAT	22	0	0	0	0	3.23809	0.459087	0.845957	1.51438
119	PC-119	taatcacattaataagTTTACATTGATTTCATATTGCTattgaaatgatatttcaTATGAAATCAATGTAAACTTATtaatgtgaatt	88	13	-	199504240	199504327					PC-119-3p	TATGAAATCAATGTAAACTTAT	22	0	0	0	0	3.23809	0.459087	0.845957	1.51438
120	PC-120	atgaggaCTGGGGGACAGCAGGGGCATCAGTgtggctggggttctGATCCCTCTGCTATCCCCCAGCcctgaa	73	2	+	71114328	71114400					PC-120-5p	CTGGGGGACAGCAGGGGCATCAGT	24	3.75842	9.76116	8.22086	7.24681	1.43915	1.83635	1.69191	1.6558
120	PC-120	atgaggaCTGGGGGACAGCAGGGGCATCAGTgtggctggggttctGATCCCTCTGCTATCCCCCAGCcctgaa	73	2	+	71114328	71114400					PC-120-3p	GATCCCTCTGCTATCCCCCAGT	22	2.50561	4.06715	2.74029	3.10435	0.719576	1.83635	8.45957	3.67183
121	PC-121	ttcgagttgaatacttcttactgGTGAGTTTGTAGGGTTGGAGAgagaaattgttcatctgtcaaaacaatagtgatgttttctccagatcTCTAGCCTAACAAACTCCCGTgttcctttctag	124	4	+	108993433	108993556					PC-121-5p	GTGAGTTTGTAGGGTTGGAGA	21	6.26403	6.50744	11.8746	8.21535	1.43915	0.918173	0	0.785775
121	PC-121	ttcgagttgaatacttcttactgGTGAGTTTGTAGGGTTGGAGAgagaaattgttcatctgtcaaaacaatagtgatgttttctccagatcTCTAGCCTAACAAACTCCCGTgttcctttctag	124	4	+	108993433	108993556					PC-121-3p	TCTAGCCTAACAAACTCCCGT	21	1.25281	3.25372	0	1.50218	3.59788	0	3.38383	2.32724
123	PC-123	agagcccggctggccgggGCGGGGACTCGTATGGAAGGAGAcgctgctggtgacctgttcTCTCCTTGCGAGTCTCTGCTGCCtggcgtctcgggccaa	99	9	+	147940106	147940204					PC-122-3p	TCTCCTTGCGAGTCTCTGCTGCC	23	5.63762	19.1156	12.3313	12.3615	2.51852	0.918173	0.845957	1.42755
124	PC-124	agagcccggctggccgggGCGGGGACTCGTATGGAAGGAGAcgctgctggtgacctgttcTCTCCTTGCGAGTCTCTGCTGCCtggcgtctcgggccaa	99	9	+	148162771	148162869					PC-123-3p	TCTCCTTGCGAGTCTCTGCTGCC	23	5.63762	19.1156	12.3313	12.3615	2.51852	0.918173	0.845957	1.42755
125	PC-125	cctatctgggggtggaggaggtgggaactgggctctgaccctgatcagTTCCCCCCATCCTTGCCCCCAGAtcta	75	scaffold	-	2927	3001					PC-124-3p	TTCCCCCCATCCTTGCCCCCAGT	23	1.87921	4.88058	2.28357	3.01445	0.359788	0.459087	5.07574	1.96487
126	PC-126	ctatctgggggtggaggaggtgggaattgggctctgaccctgatcagTTCCCCCCATCCTTGCCCCCAGAtct	73	12	+	46997707	46997779					PC-125-3p	TTCCCCCCATCCTTGCCCCCAGT	23	1.87921	4.88058	2.28357	3.01445	0.359788	0.459087	5.07574	1.96487
127	PC-127	tttggaagcttttgaaaaattcctggtgcctgggtcccctccccagaggttcaaatttaattgcTCTGAGATGTGACCTGGGCATCcggatttttaaagtcctcccag	108	scaffold	-	36672	36779					PC-126-3p	TCTGAGATGTGACCTGGGCATC	22	1.87921	3.25372	4.11043	3.08112	3.23809	0.918173	0	1.38542
128	PC-128	tttggaagcttttgaaaaattcctggtgcctgggtcccctccccagaggttcaaatttaattgcTCTGAGATGTGACCTGGGCATCcggatttttaaagtcctcccag	108	5	-	30185244	30185351					PC-127-3p	TCTGAGATGTGACCTGGGCATC	22	1.87921	3.25372	4.11043	3.08112	3.23809	0.918173	0	1.38542
129	PC-129	cttgtctgttctcctatCTTTAAGCTGCATGCACTGAGCGccaccttgaatggtgtgtcccgCTCAGTGGGTGTGGCTTAGAGAtaggaggacagaccag	100	13	+	217721915	217722014					PC-128-5p	CTTTAAGCTGCATGCACTGAGCG	23	3.75842	0.81343	3.65372	2.74185	0	1.83635	0	0.612116
129	PC-129	cttgtctgttctcctatCTTTAAGCTGCATGCACTGAGCGccaccttgaatggtgtgtcccgCTCAGTGGGTGTGGCTTAGAGAtaggaggacagaccag	100	13	+	217721915	217722014					PC-128-3p	CTCAGTGGGTGTGGCTTAGAGA	22	0	0	5.48057	1.82686	0	0	0	0
130	PC-130	ttccggggactgggctgtgtcatggtcacagcgcccctgctcccaggtggcggggccggtgcaggccgtcgtgggctcTGACCGCGTCCCTCTGCCCAGGcacgcagcgaccaagggcgtcctcgtggccatggtctgcaccttcttcgagg	152	6	-	58711670	58711821					PC-129-3p	TGACCGCGTCCCTCTGCCCAGT	22	18.1657	12.6082	24.6626	18.4788	6.47619	4.13178	10.9974	7.2018
131	PC-131	ttccggggactgggctgtgtcatggtcacagcgcccctgctcccaggtggcggggccggtgcaggccgtcgtgggctcTGACCGCGTCCCTCTGCCCAGGcacgcagcgaccaagggcgtcctcgtggccatggtctgcaccttcttcgagg	152	6	-	58933627	58933778					PC-130-3p	TGACCGCGTCCCTCTGCCCAGT	22	18.1657	12.6082	24.6626	18.4788	6.47619	4.13178	10.9974	7.2018
132	PC-132	ctgtccctccagaagcccTGATGCCTGGCATTTTGTGTGTatggagaaagaaacacacaacacaCACAAAATGCCAGGCATCAGGGcttctggaggggtta	101	7	+	97192087	97192187					PC-131-5p	TGATGCCTGGCATTTTGTGTGT	22	2.50561	0.406715	1.37014	1.42749	1.07936	0	4.22978	1.76972
133	PC-133	aacccctccagaagcccTGATGCCTGGCATTTTGTGTGTgttgtgtgtttctttctccatacaCACAAAATGCCAGGCATCAGGGcttctggagggaca	99	7	-	97192131	97192229					PC-132-5p	TGATGCCTGGCATTTTGTGTGT	22	2.50561	0.406715	1.37014	1.42749	1.07936	0	4.22978	1.76972
134	PC-134	caacctcatagttcctagttggattcattaaccactgagccaTGACGGGAACTCCTTACCATTCagattttagaaaatgACTAGGTTGGGAGTTCCTGTTGTggctcagtggtaacaaatctgactagcatccatgaggaca	142	15	+	85376680	85376821					PC-133-5p	TGACGGGAACTCCTTACCATTC	22	18.7921	12.2015	16.4417	15.8118	10.0741	1.83635	5.07574	5.66205
134	PC-134	caacctcatagttcctagttggattcattaaccactgagccaTGACGGGAACTCCTTACCATTCagattttagaaaatgACTAGGTTGGGAGTTCCTGTTGTggctcagtggtaacaaatctgactagcatccatgaggaca	142	15	+	85376680	85376821					PC-133-3p	ACTAGGTTGGGAGTTCCTGTTGT	23	22.5505	22.776	20.0954	21.8073	7.19576	7.34539	3.38383	5.97499
135	PC-135	gaccacctaggcggccttTGGGGGACGAGAGGCTGTGGCCtcagctcttgctcacagctggTTGCGGCTGCTTGGCCCCCCAGGgcaggccgccttcagacaggtgctc	109	3	-	2111486	2111594					PC-134-5p	TGGGGGACGAGAGGCTGTGGCC	22	6.26403	1.62686	3.65372	3.8482	0	0	0	0
135	PC-135	gaccacctaggcggccttTGGGGGACGAGAGGCTGTGGCCtcagctcttgctcacagctggTTGCGGCTGCTTGGCCCCCCAGGgcaggccgccttcagacaggtgctc	109	3	-	2111486	2111594					PC-134-3p	TTGCGGCTGCTTGGCCCCCCAGT	23	2.50561	5.69401	0.913429	3.03768	2.8783	0.918173	0	1.26549
136	PC-136	aaatccatatgaatgtctgtcaagctacacgacaggtcactcaccacctgtgTATAAAGGACAAACTCTCTGTggacca	79	8	-	4321516	4321594					PC-135-3p	TATAAAGGACAAGCTCTCTGT	21	0	3.25372	0.913429	1.38905	0.719576	1.83635	3.38383	1.97992
137	PC-137	atcgttagaaagttcgccagttagtagGCGGGTGCTCGATGCTAGATGttatttattaccattgtctgtgcccaTCTAGCATCGAGCACCCACCcacttcctgcaaattccttgccaa	118	7	+	4037087	4037204					PC-136-3p	TCTAGCATCGAGCACCCGCC	20	2.50561	5.69401	10.0477	6.08245	0	0.918173	1.69191	0.870029
138	PC-138	aattcaggagttggTGGGAAGGCCGGTGGGGTAtccaggtcacatccttccctcctcccctcaccccccacagcctgatcc	81	14	+	59255093	59255173					PC-137-5p	TGGGAAGGCCGGTGGGGAA	19	13.7809	0.81343	5.48057	6.69162	2.8783	8.26356	0	3.71395
139	PC-139	cttgctcagtgggttaaggatctggcattgccgtgagctgtggtgtaggtcgCAGACGCGGCTCAGATCCCATTagacccctagcctg	88	17	-	10861869	10861956					PC-138-3p	CAGACGCGGCTCAGATCTCATT	22	0	0	0	0	0	0	3.38383	1.12794
140	PC-140	tgagtgagggcggccgggcccgggaggcgagggctgggctgtgccgccgcgcagcggtgttcacccTGCTCTGCTCCCCTGGCCCAGGcgtcttcatctg	100	6	+	44166722	44166821					PC-139-3p	TGCTCTGCTCCCCTGGCCCAGT	22	2.50561	4.06715	3.65372	3.40883	2.8783	0.918173	1.69191	1.82946
141	PC-141	gttgcctttagttctgaagccccaggttccgtttctgtggcagcccaagAAACGGAACCTGGCGCGATCACCacgggagaggcgagttgggcatccaggcttccgcctacaggtggagcTCCGAGACGAGAGACCTGCT	139	14	+	31577071	31577209					PC-140-5p	AAACGGAACCTGGCGCGATCACT	23	0	11.388	16.4417	9.27658	5.03703	0	5.07574	3.37092
142	PC-142	taatccccagACATTGTCAAGTGGGGAGTggaatttccccattgagaagcactgctgtagagag	64	X	-	12664273	12664336					PC-141-5p	ACATTGTCAGGTGGGGAGT	19	2.50561	0.81343	1.82686	1.7153	6.47619	1.83635	3.38383	3.89879
143	PC-143	caagcaaggccgagaaatatttgcaccgtgacgacatctgagtgctCTGGTCGGGGGCTGGGGGTGTGaatgcaacaatgagcactctggtcccagagaggagtctgggggatggcggctgaaattccattcgtacttgtgct	143	3	-	99498144	99498286					PC-142-5p	CTGGTCGGGGGCTGGGGGTGTG	22	0	0	0	0	0	0	3.38383	1.12794
144	PC-144	agagggttaaggatccgacgttgttgtgagctgtggtgtAAGTCGGCAATTCAGATCctgcgttgccgtggctctggtgtaggccggcagctgcagctccaattcgacccctagcctggg	120	11	-	16455542	16455661					PC-143-5p	AAGTCGGCAAGTCAGATC	18	0	0	0	0	1.43915	0.918173	5.07574	2.47769
145	PC-145	gtagggtggcgttgtttagaactgtggttatatctgtctttttTTTTTGGAACACCTGTGGCATATccagggctagggggcaaacctgacttagctgtgacctatgccacagctgtggccatgctggattcttaacccat	140	13	-	9717964	9718103					PC-144-5p	TTTTTGGAACACCTGTGGCATAT	23	3.75842	0	0	1.25281	0	0	0	0
146	PC-146	gatgcctctggaggaaagcaatCTCGGTGAGAGGAGGCTGGGGgtgaccccatctctcttgtcttgtgactttttgggctcc	82	12	-	58595043	58595124					PC-145-5p	CTCGGAGAGAGGAGGCTGGGG	21	0	0	0	0	0	0	3.38383	1.12794
147	PC-147	ctggaggagagtctccttgAGGGGCCTTAGCCTCTGCCCaggacTCTCTCGTGACCAGGAGGCTGAGGCccctcacaggcggctgcttgctctcctcaaa	100	7	+	132092890	132092989					PC-146-5p	AGGGGCCTTAGCCTCTGCCC	20	2.50561	1.62686	0.913429	1.68197	5.03703	1.83635	1.69191	2.8551
148	PC-148	CCCGGGAGGTGAGGGGACTCTGAGCcgggctccaccatgcTCAGGGTCCCTCCTCCCCAGC	61	6	-	57858787	57858847					PC-147-5p	CCCGGGAGGTGAGGGGACTCTGAGC	25	7.51683	18.7089	10.9611	12.3956	7.91534	0.918173	5.07574	4.63642
149	PC-149	gaaaggggaaaaaaagacggatgaccttgctgtttacatttagaaaggaTAAGCAGCAAGGTTGTCTGTCTttttttcctctctgttcttcagcccacatgaaaattcCATGGCTATTGGGTATGTA	127	2	-	151102696	151102822					PC-148-5p	TAAGCAGCAAGGTTGTCTGTCT	22	35.0785	33.3506	51.152	39.8604	169.82	160.68	99.8229	143.441
150	PC-150	aacccgttgaacctcagcaggaactccctgagttaactcttttttgaacaactatgctCATCCTCCTCCATCTTTCCTTtgaggaagtggaggtcaggaggtgttaaaaaaaatgtgcccaggaattcccatcgtggtgcagcggaaa	148	6	-	43447939	43448086					PC-149-5p	CATCCTCTTCCATCTTTCCTT	21	0	0	0	0	0	0	3.38383	1.12794
151	PC-151	attcgttctgtgggttgtacaagtcagtggttctctagctctgatttgcttggaatcccCTGAAGGACTTGTACAAACAcaacgccg	87	1	+	245026134	245026220					PC-150-3p	CTGAAGGACTTGTACAAAGA	20	0	0	0	0	0	0	3.38383	1.12794
152	PC-152	aTCCGAGCTGCAGCTGCCACACTacaccacagccacagcaatgcagacgaggctcagatccaacattgctgtggctgtggcataggctggcagctacagctcg	103	12	-	39083386	39083488					PC-151-5p	TCCGAGCTGCAGCTGCCACACT	22	5.01122	2.44029	0.913429	2.78831	0	0	0	0
153	PC-153	nntggctgccgccaggggcacccgccggccagcagggcCACACAGCTGGCAGGACTgctctctgccggttgcgccctgggagggccggccccctaagcagcctga	105	scaffold	-	182	286					PC-152-5p	CACACAGCTGGCAGGACT	18	0	0	0	0	0	0	3.38383	1.12794
154	PC-154	gcaggcgagcgtccccaggtggctgtgttaggaggctgCAGCTGCCTCGCCCTCGCCcagtcgtgtgccaccctggaGCCTGGTCCTGGCGCTGTC	96	7	+	128632736	128632831					PC-153-5p	CAGCTGCCTCGCCCTCGCC	19	0	0	0	0	0	0	3.38383	1.12794
155	PC-155	tcctgcccccGTTGCTGTTTCATACTTGAggagaaattatccttggtgtgttcgctttatttgtgatgaatcatacaaggacaatttctttttgagtatcaaatcctgc	109	scaffold	-	25755	25863					PC-154-5p	GTTGCTGTTTCATACTTGA	19	8.76964	2.44029	1.82686	4.34559	8.63491	9.18173	8.45957	8.75874
156	PC-156	cccagatacagtcgttaacaggtggagtttcctTTCCGGTCATTGTCTGTACGTGGcgcgctagtgcttttccaTTTGCAGCAGTGATAGGATAGCaaaccttcctgtttaaaacgtgtctcag	124	2	-	158455611	158455734					PC-155-3p	TTTGCAGCAGTGATAGGATAGT	22	1.25281	4.06715	0.913429	2.0778	0	2.75452	0	0.918173
157	PC-157	ttaccactgggtcttacgtccttaatgtaaggacgcataatttatggtccgtgaaagcccaggccctggtgagatCTGAGCGGGCTGTAAAATTGAGCgtccggctaccggggcgtgaggacagtggagggggacggtggtgtctccctttgcagttggcaagggcc	167	7	-	132159535	132159701					PC-156-3p	CTGAGCGGGCTGTAAAATTGAGC	23	0	1.62686	0	0.542287	2.15873	3.67269	0	1.94381
158	PC-158	aatatACATGTACGTGTGTGTGTGTATatatatataggtatagttatatatatacatacatatgcatgtatcta	74	8	-	81777542	81777615					PC-157-5p	ACATGTACGTGTGTGTGTGAAT	22	0	3.25372	0.913429	1.38905	0	0	0	0
159	PC-159	cacctgccggtgtggggggcacggccagatccaagacaaacgtgCCTGTGCTTCCTCACCTGCAGAag	68	3	+	59037862	59037929					PC-158-3p	CCTGTGCTTCCTCACCTGCAGT	22	0	4.88058	0.913429	1.93134	0.719576	2.75452	3.38383	2.28597
160	PC-160	aacgcaCTGCAAGAGGCTTGTGTTTtcacagagaagttgctggaaagagaactcgagaccttcagcgccct	71	5	-	9353023	9353093					PC-159-5p	CGGCAAGAGGCTTGTGTTT	19	0	0.81343	0.913429	0.57562	5.03703	7.34539	3.38383	5.25542
161	PC-161	taacacactagcccctctaaacactgtggagtcagagcagctcagtgacattACTGTCAGCTACTCTACAATGtgggatgtgtgggt	87	15	+	96843024	96843110					PC-160-3p	ACTGTCAGCTACTCTACAATG	21	0	0	0	0	0	5.50904	0	1.83635
162	PC-162	taaaaggGGGGGAAAAGAAACTAAGCattttatagaagacaatgatctagtttctttgtggtcccttaat	70	X	-	103917065	103917134					PC-161-5p	GGGGGAAAAGAAACTAACC	19	0	0	0	0	3.59788	5.50904	0	3.03564
163	PC-163	gctggGAGAGATCAGAGGAGCAGAAAaactgttcccggggttccgccctcccaggtgggctgtgctctggtccttgacatcttcctgt	88	7	-	99628437	99628524					PC-162-5p	GAGAGATCAGAGGCGCAGAAA	21	0	2.44029	0.913429	1.11791	3.59788	0.918173	1.69191	2.06932
164	PC-164	gcaattttgggaaaaacactattaccaggtaatttcggGGAGTTTGACTGGGGTGGatttcagaaataaa	70	3	-	30858140	30858209					PC-163-3p	GGAGTTTGACTGGGGCGG	18	56.3762	20.3358	21.9223	32.8781	23.746	85.3901	60.9089	56.6817
165	PC-165	aaaggacggcacctctcgggctgacacacctgagattgtccctggacgctcaccaTTCTCAGGTTTGACAGTCCTGGAggcactgcccagg	91	scaffold	+	37157	37247					PC-164-3p	TTCTCAGGTTTGACAGTCCTGGA	23	0	0	0	0	5.75661	4.59087	3.38383	4.5771
166	PC-166	cacaGCCCAGAGACCTGACCGCCtccaccccaaccaggagattcagacattctgggttcta	61	10	+	63148931	63148991					PC-165-5p	GCCCAGAGACCTGAACGCC	19	0	0	0	0	0	0	3.38383	1.12794
167	PC-167	acctcacggttcctagtcggattcatttccactgctccaaaATGGGAACTCCAAGGACTTATATcttgaagtttagaaagTGTAGTCCTGGAGTTCCCATCGTggcgcagtggttaacgaatccgactaggaaccatgaggttgc	145	3	-	48591382	48591526					PC-166-3p	TGTAGTCCTGGAGTTCCCATCGA	23	0	0	5.48057	1.82686	0	0	0	0
168	PC-168	gcttggccgtttctgcTGCACAACAGAGCGAGCCAGCTgggagcgngacaccCTGACTCACTCTGTTGTGCAGCagaaagtggtcacaa	89	11	-	4056340	4056428					PC-167-3p	CTGACTCACTCTGTTGTGCAGC	22	11.2752	1.62686	0	4.3007	15.1111	17.4453	5.07574	12.544
169	PC-169	ggcgcgcgctcctcccgccccgcgtgtccgctccgagctcgcggggccggggatggccgggaggagcgcgcggggcCTGAAGGAGCGCGCGGGGCGggaggagcgcgcggg	111	13	-	13948493	13948603					PC-168-3p	CTGAAGGAGCGCGCGGGGCG	20	0	0	0	0	0	0	3.38383	1.12794
170	PC-170	gatgagtagaggggtgaggcggctgtggttgatgcagtttgtctattctcaCCTCCCCACAGCCTCTTCACACccctctctcgcc	85	6	-	49911814	49911898					PC-169-3p	CCTCCCCACAGCCTCTTCACAA	22	0	0	0	0	0	0	3.38383	1.12794
171	PC-171	catgtccACACTCAGCATGCACATGGAGGCTttgagttttcctagaaacCAGCCTCGTGCACACTGAGTAAgggcacg	78	3	-	55091545	55091622					PC-170-5p	ACACTCAGCATGCACATGGAGGCT	24	2.50561	4.06715	6.394	4.32225	0.719576	2.75452	0	1.15803
172	PC-172	aacccgGTTCCCGGGCATGGTGAGAgatggtgggggcgagcccctgtgccactggcaccatcagcctcTGAACCGGCCCTGGCAGCCAG	89	7	+	132093154	132093242					PC-171-5p	GTTCCCGGGCATGGTGAGA	19	3.75842	2.44029	0	2.06624	0	0	0	0
173	PC-173	taaaactgacttcaaaagatcacTTGAGTTGACACTTTAGTtatggatgctttgttgttttttgcatgatgactccgtgtggttcaagtttctagtaagaaggggggag	109	X	+	14691283	14691391					PC-172-5p	TTGAGTTGACACTTTAGT	18	0	0	0	0	0	3.67269	0	1.22423
174	PC-174	tgaccagcctgtggcccagtcccagggtaacgggcctgcgtggccttgggggccatgggtcacaggatgctcgccCAGGCCCCTGGGGCCGCGTCCGgcctgtgctcccacccctcccaggctgggaa	128	6	+	922282	922409					PC-173-3p	CAGGCCCCTGGGGCCGCGTCCG	22	0	0	1.82686	0.608953	5.03703	3.67269	5.07574	4.59516
175	PC-175	tgtgtgacaggtATTCTGTTAGAAAAATGCAAGAatgctataaaatcttgtgtttttctaacgggaatactagtcacatg	80	13	-	190079531	190079610					PC-174-5p	ATTCTGTTAGAAAAATGCAAGA	22	0	0.81343	0	0.271143	0	1.83635	6.76766	2.868
176	PC-176	gaacccagggaaggggagaatctctgcggctaattGAGAGGGCAGAATTTTTTcctgctggggat	65	2	+	71893069	71893133					PC-175-3p	GAGAGGGCAGAATTTTTT	18	0	0	0	0	0	0	5.07574	1.69191
177	PC-177	tcttacacagctttccAGAGGTTTCCAGCTTATAGGATattcatatggtagtTCTGTGAACTAGAAACCTCTGGaaagtggtgtacat	88	8	-	122371862	122371949					PC-176-3p	TCTGTGAACTAGAAACCTCTGG	22	2.50561	8.94773	1.82686	4.42673	19.4286	8.26356	28.7625	18.8182
178	PC-178	aagtcctccgtggtgtgataacaTCTGCCTGTAGGAATGCTGTAGGctgctcgctcggtcccCACAGCATTCCTGAAGGCAGAtgttatcccaccacttttacaggtagagaaac	115	16	+	59466882	59466996					PC-177-5p	TCTGCCTGTAGGAATGCTGTAGG	23	2.50561	4.06715	0	2.19092	0	5.50904	3.38383	2.96429
179	PC-179	tgTGTGAGAATTAGAGACATGTATGAggagacccagctaagtgcctgccacttagaaggcaattcatcaatcgtatatgcacttcttacctttcttgtctg	101	1	+	259350299	259350399					PC-178-5p	TGTGAGAATTAGAGACATGTATGA	24	0	0	0	0	0	0	3.38383	1.12794
180	PC-180	aggagttccctggtTCCCTAGTGGTTAGGATTCAGCactaccactgttgtggcctgggttcaatccctgggttgggaactgag	83	1	-	261330926	261331008					PC-179-5p	TCCCTAGTGGTTAGGATTCGGC	22	6.26403	5.69401	4.56714	5.50839	8.63491	2.75452	1.69191	4.36045
181	PC-181	accgtgtgccggccccgggaagcagcAAGGACTTTGAAATGAGAGTtgtctttaaaggattctctgatcagttcttaagtgagctcaagcccagtcccggcacacaca	108	1	-	306762346	306762453					PC-180-5p	AAGGACTTTGAAAAGAGAGT	20	0	0	0	0	0	0.918173	5.07574	1.99797
182	PC-182	ccgccccgaatctgcttagggaacgtctcacacagtgctcaTTCCTAAAGCAGACTGGGGACT	63	14	+	3836037	3836099					PC-181-3p	TTCCTAAAGCAGACTGGGGACT	22	3.75842	0	0.913429	1.55728	3.59788	3.67269	0	2.42352
183	PC-183	cgtagcttcagctgaccgtctacatcacagacatagctctgatcccgagttgcTCTGGCTGTGGTGTAGACCGTCagctgtagctccc	88	6	-	4245028	4245115					PC-182-3p	TCTGGCTGTGGTGTAGACCGTC	22	82.6851	73.2087	134.274	96.7226	19.4286	15.6089	11.8434	15.627
184	PC-184	gcagagagggaggggcacactgggaggggtcctggcctcagaCACTGTGCTCCTTGCCTTTCAGT	65	13	-	34495349	34495413					PC-183-3p	CACTGTGCTCCTTGCCTTTCAGT	23	0	0	0	0	0	0	3.38383	1.12794
185	PC-185	tgagagggtgtaaagctctccagGTGATTCTCATGTCTAGCTGTGgttaactatcacagccagcatcagaatcaactggaagg	83	13	-	2675152	2675234					PC-184-5p	GTGATTCTCATGTCTAGCTGTG	22	10.0224	0	12.788	7.60348	1.43915	2.75452	0	1.39789
186	PC-186	tgcaatcaaactgaatcccTTTTTATTTTATAGTTTTGCTagtaataaaagcaaAAAGACTATAAAATAAAAAGGAattcagtttgatttgt	92	X	+	94853319	94853410					PC-185-3p	AAAGACTATAAAATAAAAAGGA	22	0	0	0	0	6.47619	3.67269	0	3.38296
187	PC-187	agagagggagggagagaggaagaaaaaagctgtgagacgcaAGTTGAACAGCCTCTGCCAaacccacttcctccac	76	1	-	9498848	9498923					PC-186-3p	AGTTGAACAGCCTCTGGCA	19	1.25281	0	0	0.417602	4.31746	14.6908	1.69191	6.90005
188	PC-188	tgctagcctttctctttagaaaagatgtgccaaatcataatatatttgctgcttttCTAGAAGTGACTGGTTATAgagatgttttttcagacatgttagatgcctctggcct	112	7	+	73066022	73066133					PC-187-3p	CTAGAAGTGACTGGTTATA	19	0	0.81343	0	0.271143	0	0	3.38383	1.12794
189	PC-189	aggccagagggcggggccttatccagggacgcagaAGGCGGTCCTGAGAGATGAGCcagcagccttccggtgt	73	8	-	1544328	1544400					PC-188-3p	AGGCGGTCCTGAGAGATGGGC	21	0	0	0	0	2.8783	7.34539	3.38383	4.53584
190	PC-190	ttacaggaggcccagGTCAGGGACTTGGAGTGCTGGGCcgcgaggcagggaggcctgcactccatgttgctcactctctttcctggcctcgtaggggcgcctggaa	106	1	-	302695817	302695922					PC-189-5p	GTCAGGGACTTGGAGTGCTGGGC	23	3.75842	2.44029	0	2.06624	0	1.83635	0	0.612116
191	PC-191	ttctcattccttcagTGTTGAAACACTCTGTTGAACcagattacagaaagttcactggagttttgtttcaacattgcaagaatgataa	88	9	-	80161182	80161269					PC-190-5p	TGTTGAAACACTCTGTTGAAC	21	0	0	0	0	2.8783	3.67269	0	2.18367
192	PC-192	ggacctggggagggtccacacaggagggggagggggagcgggcagagaagctggagccactGACTGCCCCCTGGTCCCCCTGCAGTcttttccccaggatg	101	2	-	9251298	9251398					PC-191-3p	GACTGCCCCCTGGTCCCCCTGCAGT	25	1.25281	2.44029	2.74029	2.14446	1.43915	0	5.07574	2.17163
193	PC-193	acttggatgtacatcaggatcacctggaaagcttgttaaaacacacattcctgggccccattccagtgttactgattcagTAGGACTAGAATGGAGCCAGGaatttgtatttgaacgtttccaggtccagagaccaccttttgagaat	148	11	-	69017486	69017633					PC-192-3p	TAGGACTAGAATGGAGCCAGG	21	0	0	0	0	0	0	5.07574	1.69191
194	PC-194	tatatatatacacacacacacacatagatatacacattctttatatataatccattatgtatatatgtgtgTGAGTGTGTGTGTGTGAGTGTATAtatgta	101	13	-	17110608	17110708					PC-193-3p	TGAGTGTGTGTGTGTGAGTGTAGA	24	2.50561	3.25372	2.74029	2.83321	0	0	1.69191	0.563971
195	PC-195	gggctggtgacaggcgtggggtggggtccgggtgctggtcagctcaagggcaggggaggggCCCATGGCCTTCAGCTATTctggcaagagtctaccccagagtctgcaaaggatt	115	8	-	41846417	41846531					PC-194-3p	CCCATGGCCATCAGCTATT	19	0	0	0	0	0	0	3.38383	1.12794
196	PC-196	acTCGGAGGGAGGCTGAGGGGCTCAggggccgcaagtaactgACCTCCCCTCCACCCTCCAGAt	64	scaffold	+	27096	27159					PC-195-3p	ACCTCCCCTCCACCCTCCAGT	21	5.01122	0.81343	2.74029	2.85498	2.15873	1.83635	0	1.33169
197	PC-197	gttgcTGTGGCTGTGGCGTAGGCCAGATatagttccagttagacccctagcctgggaacctccatatgccacaggaacagctaa	84	4	-	88567911	88567994					PC-196-5p	TGTGGCTGTGACGTAGGCCAGAT	23	1.25281	0	9.13429	3.46236	2.15873	8.26356	1.69191	4.03807
198	PC-198	gtgggtcaccTGGAGGGAGCAGCAGGGGACGCAAggggcaagtggctgtggcctgactctgCTTCTCTGTTACTTCCCTCAGGtctctagt	91	scaffold	-	11803	11893					PC-197-3p	CTTCTCTGTTACTTCCCTCAGT	22	70.1571	55.3133	50.2386	58.5696	166.222	134.053	123.51	141.262
199	PC-199	accttttcatgaccttgtttcgcaGTTCAAATAGGCTATATTTTACTgtgcatttttcagtggcttgaggaaggtagaatatgaccggggatttgcatgatgaaacctaggaaatgaaagatt	123	scaffold	-	120005	120127					PC-198-5p	GTTCAAATAGGCTATACTTTACT	23	0	0	0	0	0.719576	0	3.38383	1.3678
200	PC-200	caggggacaggagggagcagcgtgggacataaACCAGCTGTCCCTCCTGAGAatcccgat	60	10	+	28173319	28173378					PC-199-3p	ACCAGCTGTCCCTCCTGAGT	20	1.25281	0	0.913429	0.722078	0.719576	0	5.07574	1.93177
201	PC-201	ggatgtgaacactcatatgacattgctgctgccccttcccctgaaaccacagtcccatgtttctgttgtcaAAATAGTCACGCAAAGGATtattaagtgtaaaggaagactgagcagcagctagcagctgggggactcacaagg	144	scaffold	-	10971	11114					PC-200-3p	AAATAGTCACGCAAAGCAT	19	0	0	0	0	0	3.67269	6.76766	3.48012
202	PC-202	cagtggccagggtggtggcggcagtggcggggggtgcggcagtcccgtctgagcTGCCTCTGCCTGCCCTGCCAGGat	78	2	-	69296233	69296310					PC-201-3p	TGCCTCTGCCTGCCCTGCCAGT	22	6.26403	11.388	10.0477	9.23326	2.8783	0	1.69191	1.52341
203	PC-203	tgttgaattttaaacattagaaccaccagggagctcctgaaaatttctaaaataaatacataagtaagaactttgggagtTCCCTGGTTAGGATTTGGCactggttaggatttggcattt	120	10	+	58975442	58975561					PC-202-3p	TCCCTGGTTAGGATTCGGC	19	6.26403	0	0.913429	2.39248	8.63491	1.83635	0	3.49042
204	PC-204	cttcTGAGCTACAGCGGGAACTTCTGTctgaatttaagaattaggtttctggagttcctgctgtggtgcagcag	74	6	-	64168041	64168114					PC-203-5p	TGAGCTACAGCGGGAACTTCTGT	23	0	4.06715	0.913429	1.66019	0	0	0	0
205	PC-205	gaagctgagcgcggggtcagaggtaagaCTCCCACCTGGGGTGCCATaagcctcgcgagcccgcgacggctcgggcggcgcgccggggtggggccgaccacccggaacccgtgcgcggcggc	122	14	-	37795450	37795571					PC-204-5p	ATCCCACCTGGGGTGCCAT	19	0	0	0.913429	0.304476	1.43915	5.50904	0	2.31606
206	PC-206	agggcAGGCAGGGCTGCTGAGGGGGggtctctgccgtggctcaggaaccttctccCCCCTCGGCCTGCCCTGCCCGTgctggg	83	9	+	73717452	73717534					PC-205-3p	CCCCTCGGCCTGCCCTGCCCGT	22	0	0.81343	0	0.271143	0	0	5.07574	1.69191
207	PC-207	agcagtgcgcgggtgagcctggggccgtcggcgccacgggcagagggagggtgtcggaggcaggagggctcagggcgcccTTGGCCTTCGCACCCTAACAGGtcagcaccgggccctgggttccgggatctccaaggtgcagagcctg	148	2	-	149522125	149522272					PC-206-3p	TTGGCCTTCGCACCCTAACAGT	22	15.0337	8.1343	25.576	16.248	0	0.918173	1.69191	0.870029
208	PC-208	gcaggtaagagtgggtctgagcgattctgagcctccctcTGGGACTGAAGGCCGCGGCCTCcgaagactccgggcccttggcctttttgcccctagggacggagctgaagaccatcaacgacttcctcttccaga	135	5	+	69620966	69621100					PC-207-5p	TGGGACTGAAGGCCGCGGCCTT	22	0	0	0	0	0	0	5.07574	1.69191
209	PC-209	ttacccgtggggatCCTGGGGATCTGGCGACGAGGAcattcttctcccctcgcctcttccccacccctttgggaac	76	5	+	9505972	9506047					PC-208-5p	CCTGGGGATCTGGCAACGAGGA	22	0	5.69401	0.913429	2.20248	0	0	0	0
210	PC-210	actagtcaggtttgtttcctctgagccacaatgggaactctatgtctttttacttttaaagaagcCAAGGATTGGGAGTTCTCTTGTggagcagtggcttaaagatctggctttg	115	3	+	122798755	122798869					PC-209-3p	CAAGGACTGGGAGTTCTCTTGT	22	0	0	0	0	0.719576	0	3.38383	1.3678
211	PC-211	taagtatcatttgtagagtacatggctggaggAAGAGGTAGAGAAAATGCCatggagaaatctatctacattatctccacatctgtacagctttatatgagaatgttaccag	112	9	-	111711675	111711786					PC-210-5p	AAGGGGTAGAGAAAATGCC	19	0	0	0	0	0	0	3.38383	1.12794
212	PC-212	ggcCTCCCTGGGCTCTGCCTCCCgtgcctactgagctgaaacacagttgatttgtgcagactggctcagttcagcaggaacaggagtcaagcccccttggagt	103	2	+	65582162	65582264					PC-211-5p	CTCCCTGGGCTCTGCCTCCC	20	10.0224	8.94773	26.4894	15.1532	6.47619	9.18173	16.9191	10.859
213	PC-213	aaagaacagcagtcagttatTGGGGTGTGCTCAGAGCAGGAGgcctaaagaaatggctcttctgtttataacacacccaacAGGCATCTGGGTTCATGTGACA	103	7	+	20400289	20400391					PC-212-5p	TGGGGTGTGCTCAGAGCAAGAG	22	0	3.25372	0.913429	1.38905	2.15873	0.918173	0	1.02563
214	PC-214	aatacagcaggtcatcagggcaacgttagcagtgactgttcCAGATCCTCCTGCTGTGCCcgtttcactTTACTCAGATGTTTCTCAAGTTGTgtatgcagggcttagtgat	112	10	-	60147032	60147143					PC-213-5p	CAGATCCTCCTGCTGTGCC	19	0	0	0	0	0	0	3.38383	1.12794
215	PC-215	gtgtgtCTGTCTCTCTGTGTCCTGCcagtggttttaccctatggtaggttacgtcatgctgttctaccacagggtagaaccacggacaggataccggggcaccc	104	scaffold	+	107268	107371					PC-214-5p	CTGTCTCTCTGTGTCCTGC	19	18.7921	7.32087	17.3552	14.4894	8.63491	0.918173	0	3.18436
216	PC-216	gCTGTGGAGGGGCTGGGCATGCAGATcaccctcagccctgaCTTGGTGCCCCCTCTCTCCATnnn	65	scaffold	-	18343	18407					PC-215-5p	CTGTGGAGGGGCTGGGCATGCAGAT	25	1.25281	4.06715	0.913429	2.0778	0	0	0	0
217	PC-217	aatcatgttgcCGTTGATTTCAGCCTGAACAGAacagccatcttctaataggaagaagtttctagcttcaggttgtttcagccctgcatgcct	93	1	-	127080199	127080291					PC-216-5p	CGTTGATTTCAGCCTGAACAGA	22	0	0	0	0	0	0	3.38383	1.12794
218	PC-218	cccggggcctgggacAGCTGCAGGACAGGCCACCCCAcgctgtccggtctgTGGTGGTCTTGGCATGCTTCTGccccaggctccctt	87	14	-	147036619	147036705					PC-217-3p	TGGTGGTCTTGGCATGCTTCTG	22	1.25281	3.25372	5.48057	3.32903	0	0	0	0
219	PC-219	ctgggcacttgggtggggggAGGTTCAGGGCCTTCGGGCGCGCTccggttggaaatggcgccggatgggcctggcctcccaccgcggcctcc	92	14	-	77547197	77547288					PC-218-5p	AGGCTCAGGGCCTTCGGGCGCGCT	24	0	0	0	0	0.719576	0.918173	3.38383	1.67386
220	PC-220	ctctgtagtgcctggaaccttgctgcttcgttcaGAACCATCTCTCTTATATCTGccacctgccttctctgacctgcaGATATGAGAGTGTTGGTCCTGAAggtcgtagctcttgcccagctgagctctgcacac	135	3	-	110277728	110277862					PC-219-3p	GATATGAGAGTGTTGGTCCTGAA	23	1.25281	0.81343	3.65372	1.90665	0	0	0	0
221	PC-221	gcagttcccatatggtctagcggttaggattcctggttttcacccaggcggcccgggTTCGACTCCCGGTATGGGAACAcgattgctttt	90	15	+	35901795	35901884					PC-220-3p	TTCGACTCCCGGTATGGGAACC	22	18.7921	15.4552	3.197	12.4814	27.7037	49.1223	23.6868	33.5042
222	PC-222	ttctttgagAACTGTATTTATGAGTAGCCAtggaattcctattatggggtgttggcaatcttacactttgtagaggtcaagtgcatggttttcctaggtggtttgtcaga	110	15	+	111124014	111124123					PC-221-5p	AACTGTATTTATGAGTAGCCA	21	0	3.25372	0	1.08457	0	0.918173	0	0.306058
223	PC-223	cccggcggcggggctggaggagcgggcgcggcctgctgccctgccgctgagccggaggctgcgccaGGAGGGCGGGCCGAGGCCTGGACtcctcctcaccctccgtcaggcccgcggatggctgtccctgggctccct	138	15	-	93718176	93718313					PC-222-3p	GGAGGGCGGGCCGAGGCCTGGAC	23	3.75842	0.81343	0.913429	1.82842	0	0.918173	1.69191	0.870029
224	PC-224	catggactctagttgggttcattaccactgggccacagTGGGAACTCTGCTGTTGCTTaagtttaatttaaaagatTAAGTAGTACCGGAGTTCCCATtgttgctctgtgagttaaggacccgacatagtgtcctnn	137	scaffold	-	6703	6839					PC-223-3p	TAAGTAGTACCGGAGTTCCCAT	22	6.26403	11.388	9.13429	8.92878	0	0	0	0
225	PC-225	tcatcggagtgacgcagatcTGTCATGCTGGGGAGTGTAGTGAacgtcgtcatgcttctcactgctccccccggtgtccggctctgtgtcgctgctgaagc	101	7	+	37088394	37088494					PC-224-5p	TGTCATGCTGGGGAGTGTAGTGA	23	26.3089	69.955	71.2475	55.8371	2.15873	4.59087	6.76766	4.50575
226	PC-226	agggtagtgactagaaggccaacctctgccataaaatgatagaaaatctcaggatccctttgGCTCTGGACTCAGTTTAGCtccgctgttgatactgacagggacatcagggaagggggtttggtaccaggaggggtggggagtgtgatcggggctgcaca	161	7	-	37093598	37093758					PC-225-5p	GCTCTGGACTCAGTTTAGC	19	0	0	0	0	0	0	3.38383	1.12794
227	PC-227	cacgtggagcggacAAGTAGGGCCCCTTGCCGTTGCTGagttaactgcccttagcagcggggggacttactctctgctctgcttc	85	2	-	3032543	3032627					PC-226-5p	AAGTAGGGCCCCTTGCCGTTGCTG	24	0	2.44029	4.56714	2.33581	0	0	0	0
228	PC-228	gatgggtatataggtatatatacaggcatatatatatgcctatatacttgtaTATATCTGCCTGTATATATGCCtatatacctgta	86	13	-	136740183	136740268					PC-227-3p	TATATCTGCCTGTATATATGCC	22	1.25281	3.25372	0	1.50218	5.03703	7.34539	1.69191	4.69144
229	PC-229	cccgagcagcaggtggaacagcccgagtacctcgcctgagtttccttaagcgttgatctcttcttgagcTTAAGGGATTTGGGGCTAGGTactcggtttggcaagttcacttctcctctct	121	1	+	20488380	20488500					PC-228-3p	TTAAGGGATTTGGGGCTAGGT	21	1.25281	5.69401	4.56714	3.83799	0.719576	1.83635	0	0.851974
230	PC-230	tataaatagcattattTCTGACTGAATTATAAGCtttttatgcatttccaatattgttttaaaagcatataacatcagtatttgatttgaatagttattttat	103	14	+	92507361	92507463					PC-229-5p	TCTGACTGAATTATAAGC	18	0	0	0	0	0	0	3.38383	1.12794
231	PC-231	catccggctttcaCCTCCACCCGCCCTCCCTCCcgggcccacctccacccttcccgagagcagggcctggaggcgctggctg	82	3	-	42110878	42110959					PC-230-5p	CCTCCACCCGCCCTCCGTCC	20	25.0561	10.5746	12.788	16.1396	16.5503	17.4453	15.2272	16.4076
232	PC-232	tgggctcgctgctcctccgtggtcgctgagaaggatttgggtggaCCGGGGGAGAGGGGGTAAa	64	4	-	93113859	93113922					PC-231-3p	CCGGGGGAGAGGGTGTAA	18	1.25281	0.81343	3.65372	1.90665	4.31746	13.7726	5.07574	7.72193
233	PC-233	ccttggcaaccacaagtcTGTTCTCTGTATCTGTTAAGTctgtttttgtttcatagatatgtagagttgtgtcatactttaggttccacat	91	1	-	117614098	117614188					PC-232-5p	TGTTCTCTGTATCTGTTAACT	21	0	0	0	0	0	0	3.38383	1.12794
234	PC-234	gtggcacAATGGGCTTGGCGGAATCtctgcagcaccaggctgcaggttcgatcctaggcccagtgcagt	69	6	-	66156797	66156865					PC-233-5p	AAGGGGCTTGGCGGAATC	18	0	0	0.913429	0.304476	0	6.42721	0	2.1424
235	PC-235	gagagaatctaggtggtataccaaaaGCAGACTTTTGTGGATATgttctgtgtgctaggaaggaatctgtattccatcacagtgatacctacattgtaagcatttggtgtctaagactaggtct	124	7	+	66340718	66340841					PC-234-5p	GCAGACTTTTGTGGATGT	18	0	0	0	0	0	0	3.38383	1.12794
236	PC-236	agaatcactgtaatatacttcggcttaaaaggcTGCTCTAGATCATTACCAGTACTtgatactgttgtgtgcaagtatcaTATCAAGTATTGGTGAGGATCTggacctgtcttttaaggtgtgattagtatgttacaatgatggt	145	5	+	4775940	4776084					PC-235-3p	TATCAAGTATTGGTGAGGATCT	22	11.2752	12.2015	4.56714	9.34795	5.03703	5.50904	0	3.51536
237	PC-237	atcttgcttctgggtgtaAACACCAAAGAGCTGAACGCAGGgtcttgggtttggaacatgcTAGCATTCAGCTCTTTGGGGTTtatacccagaagtagaat	101	scaffold	+	53740	53840					PC-236-3p	TAGCATTCAGCTCTTTGGGGTT	22	0	0	0	0	0	0	3.38383	1.12794
238	PC-238	tacttctagaacgccgtggttgacccctggctctggaacttccatatgccgCAGGTGTGGCCACTTGTTTaagaaaaa	78	1	+	234581413	234581490					PC-237-3p	CAGGTGTGGCCACTTGTTT	19	0	0	0	0	2.8783	3.67269	0	2.18367
239	PC-239	gacatgagcccctgttccaAATGTAAGGTTTGCAGATAGCgtcttctgcgggttgtctttccattcagtggctcgtcag	79	10	+	21604981	21605059					PC-238-5p	AATGTAAGGTTTGCAGATAGC	21	0	0	0	0	0	0	3.38383	1.12794
240	PC-240	cttttgcttcaggaagtatggtgttgtcagtaagaaccccaaggtACAGTCAACGGTCGGTGGTTTtttcaaatcccaaactcaccgacagcgttgaatgttccttggagttctctgaagactgagtcctggccctggcagccc	144	1	-	299322152	299322295					PC-239-5p	ACAGTCAACGGTCGGTGGTTT	21	2.50561	0	4.56714	2.35759	3.59788	0	3.38383	2.32724
241	PC-241	agTCGTGAGTGCAGGCGCTGACCTcgatctttctgcgggTCGGTTCTTGGACTCATTCAGG	61	3	+	9681105	9681165					PC-240-5p	TCGTGAGTGCAGGCGCTGACCT	22	6.26403	4.88058	3.65372	4.93277	0	0	0	0
242	PC-242	TTGGCGAGGGAGAAATGCTAAACtcttcatacaagcatacgTTTGGTCTTTTCTCCTTGGCAGA	64	12	-	49756055	49756118					PC-241-3p	TTTGGTCTTTTCTCCTTGGCAGT	23	5.01122	12.2015	4.56714	7.25994	5.75661	8.26356	8.45957	7.49325
243	PC-243	ggaggctctgctggtcacaggattccctgacctggggtgggagcgggtgtgcgatgcctcaggtacacagccgtgtcCGTGAGCGGCCGGAGCCCgt	97	3	-	135355344	135355440					PC-242-3p	CGTGAGCGGCCGGGGCCC	18	0	0	0	0	0	3.67269	1.69191	1.7882
244	PC-244	cccTGTTGCCTGATGTCTTGGattttggactctgtttcctttcctagacactgcggtaacataa	64	16	-	12170646	12170709					PC-243-5p	TGTTGCCTGACGTCTTGG	18	0	0	0	0	5.03703	0	0	1.67901
245	PC-245	gctgccccatgcgggataactctggaaggtgggtacagatcctggctggggcatgaaagctccCGGGGTCCAGCCCCTCTCACCtattccgctggggtctt	101	1	+	179892082	179892182					PC-244-3p	CGCGGTCCAGCCCCTCTCACC	21	0	0	0	0	0	2.75452	3.38383	2.04612
246	PC-246	cccgcaacctcatggttcctagtcggattccacaaccactgtgcCATGACAGGAACTCCAAGGGGATGctta	72	16	-	59491404	59491475					PC-245-3p	CATGACAGGAACTCCAGGGGGATG	24	0	0	0	0	0	0	3.38383	1.12794
247	PC-247	gaggagtcaagaATGATTGCAAGGTTTGGGGACtgagggtctgggaggatgcagttgttagggactgtg	69	6	-	63567518	63567586					PC-246-5p	ATGATTGCAAGGTTTGGGGAC	21	0	0	0.913429	0.304476	0	0	3.38383	1.12794
248	PC-248	agacagaatgttaaatcaggaatTGTAAACAATTCCTAGGTAATGTgtataatgtttgtaagtcattcctagaaattgttcacaatgcctgtaacatata	100	X	+	69515818	69515917					PC-247-5p	TGGAAACAATTCCTAGGTAATGT	23	1.25281	0	1.82686	1.02655	19.4286	21.118	18.6111	19.7192
249	PC-249	aagtacctacaggaccagggacaggccgctgcacctcttgctcagttcagggaaggAGTTACAGCCGCCTGTCTCTGGtcctgggggtgacc	92	6	+	90797480	90797571					PC-248-3p	AGTTACAGCCGCCTGTCTCTGG	22	2.50561	4.88058	7.30743	4.89787	0	0	3.38383	1.12794
250	PC-250	taacagagagggacctaacaTTCTAAACCATCCTCTGCTACCAgacctgtccgtaatagggtgatgttttagaaatcttaatcatcaatcttctgatt	98	15	+	13628732	13628829					PC-249-5p	ATCTAAACCATCCTCTGCTACCA	23	0	0	0	0	1.43915	7.34539	3.38383	4.05612
251	PC-251	gaatctgagctgcagctgtgagtggcagtgctagatcctttaacccACTGCACTAGGCTGGAGCTCAGactt	72	13	-	55846061	55846132					PC-250-3p	ACTGCACTAGGCTGGAGCTCAT	22	2.50561	0.81343	0	1.10635	0	0.918173	3.38383	1.434
252	PC-252	agctttttagtttaattgagtcctttgtttactttcgcttttgtttcatttgctttaggaaataaataaaaaaaaAACAGTGCTCTGATTTATGTtaaagaggg	104	2	-	93421269	93421372					PC-251-3p	AACAGTGCTCTGATTTATGT	20	0	0	0	0	0	0	3.38383	1.12794
253	PC-253	acacaatctgacaGTTTGACTGACTTTGTTTttcacttcttttgcttcattttagttttgcttgaactttagctgtgtagagattaaatacagagtcaattatggggaatgc	112	15	-	54384937	54385048					PC-252-5p	GTTTGACTGACTGTGTTT	18	96.466	20.3358	48.4117	55.0712	429.587	1183.53	191.186	601.433
254	PC-254	cattctgtgtgcggtacctcattccaggaagtgccattcacgtggctaaaaataTGATTGGCACCTCTTGGAGTGAAGtaatgtgcaacaggtac	95	X	-	137237057	137237151					PC-253-3p	TGATTGGCACCTCTTGGAGTGAAT	24	8.76964	12.2015	7.30743	9.42617	0.719576	0	0	0.239859
255	PC-255	tataggactttagttagactTACGTGACTGTTCCTGGTAttgattgcatttgttagttgtacagtGCAACCATAGGCAGTCACACACAGCA	91	1	-	182119732	182119822					PC-254-5p	TACGTGACTGTTCCTGGTA	19	6.26403	2.44029	5.48057	4.7283	8.63491	3.67269	3.38383	5.23048
256	PC-256	aagcagctacagtcccttatgttaACCTAAGGATCCTGTCTCCTaggaactccctTTTCCTGGCTGCAGAGGATACTTGGgactgttagtgagatttactgtagctacagtctct	115	X	-	67177037	67177151					PC-255-3p	TTTCCTGGCTGCAGAGGATACTTGG	25	0	5.69401	0.913429	2.20248	0.719576	0.918173	0	0.545916
257	PC-257	cTTTGATGGCTGTTCCTCTCACTgcttgaagccttaggtagtgggattttagtccatcatatATCTAAACTGACTTATCTTCACtc	86	7	+	83591713	83591798					PC-256-5p	GTTGATGGCTGTTCCTCTCACT	22	16.2865	15.4552	12.788	14.8432	9.35449	12.8544	3.38383	8.53091
258	PC-258	ctctggagaaggggtgtccaggtatcatgtgtgtgtgtgtgtgtatagacgtgcacACACGTGCGTGCTGGTATCTGGgtgcctcctcatctaaca	96	12	-	21008854	21008949					PC-257-3p	ACACGTGCGTGCTGGTATCTGG	22	10.0224	1.62686	4.56714	5.40548	4.31746	2.75452	0	2.35733
259	PC-259	ctgacatgcttatgaaaatgtggCTTCCCAGGCCGCACTTCTAGATcctgatttaactgaTCAGAAGTGGGTCCAGGAATCTgcattttaatgctgtgat	100	4	+	132441503	132441602					PC-258-3p	TCAGAAGTGGGTCCAGGAATCT	22	3.75842	2.44029	3.65372	3.28414	0	0	0	0
260	PC-260	ggactctgcctgggagggatccgaggagtggccatcgtcatgcTGACCGTGGATTCCTCTCCAGGacacggggaac	76	4	-	104962501	104962576					PC-259-3p	TGACCGTGGATTCCTCTCCAGT	22	1.25281	0.81343	3.65372	1.90665	0	0	0	0
261	PC-261	gcaggtcggggtcgtgctgggAGGACTGGGGAGCTTGCAAGGGCctgcactcagagcCCGCAGCCTCCGCAGACCACGCcagctgcccgggccctt	96	7	-	41158316	41158411					PC-260-5p	AGGACTGGGGAGCTTGCAAGGGC	23	3.75842	4.88058	0	2.87967	1.43915	0.918173	0	0.785775
262	PC-262	aaaggctacacaggtgccagttactatataacatagcctcttaattaatctcTGAGTGTGTGTGTGTGTGTGTGAAtatctgtgtgtcaac	91	X	-	107926521	107926611					PC-261-3p	TGAGTGTGTGTGTGTGAGTGTGAA	24	26.3089	27.6566	30.1432	28.0362	2.8783	2.75452	1.69191	2.44158
263	PC-263	gcaggggtgggggagcaggtggggcacttctgcagggtggagtTCAGCTGCTTCCCCGCCTCAGG	65	13	+	25445818	25445882					PC-262-3p	TCAGCTGCTTCCCCGCCTCAGT	22	1.25281	1.62686	4.56714	2.48227	2.15873	1.83635	3.38383	2.45963
264	PC-264	gtggatgtcacaggagcaagtgaggagtacaggctttgggggaggatggggctgctgcagTTGTCCAGGTGAGACGTCAGG	81	3	-	42195945	42196025					PC-263-3p	TTGTCCAGGTGAGACGTCAGG	21	0	0	0	0	0	0	3.38383	1.12794
265	PC-265	aggccgggtcagcaccttgagctatgctgtgtgcggtgctccacttcaagaagtgccatccatgtggctagaaataTGATTGGCACCTCTTTGAGTGACgtaacacacaacaggtacaacatcagtgctgaccgtaggaga	141	X	-	137160678	137160818					PC-264-3p	TGATTGGCACCTCTTTGAGTGAC	23	27.5617	21.9626	25.576	25.0334	1.43915	0.918173	1.69191	1.34975
266	PC-266	accctttcagtgtgctcttacaaacttcacattgccagtatctgcagttttatgcctGAGGGCTTTTAAAATGTGAAcatggggatggttcattgaaggaga	102	3	-	144530039	144530140					PC-265-3p	GAGGGCTTTGAAAATGTGAA	20	0	0	0	0	0	0	3.38383	1.12794
267	PC-267	CACTGGGATGGTTCTGCCCcacatttgtctccctctcctgggacgggggctagctggggcatatttttctcatgg	75	3	+	45778994	45779068					PC-266-5p	GACTGGGATGGTTCTGCCC	19	0	0	0	0	0	0	3.38383	1.12794
268	PC-268	acggtgggtggggcgggcgggtggcgtcaaggaggggggccctggctgcagctccctgaCTGACCTGCCACCCCACCCACAGC	83	2	-	157557	157639					PC-267-3p	CTGACCTGCCACCCCACCCACAGT	24	0	2.44029	3.65372	2.03134	1.43915	0	0	0.479717
269	PC-269	actcctacagtggtcctttttttaaacatatgatctcCATATGAATCTTATGATGTGATTGttatttttagattcacaatttagaagatcgtttgaagaaatatgaaaagaacctatatgcaacagctgtggggac	136	13	+	24118608	24118743					PC-268-5p	CATATGAATCTTATGATGTGATTG	24	0	0	0	0	0	0	3.38383	1.12794
270	PC-270	caagatactaataggttagtgatagtaggagttagggcccaagaactgcttccatgaaaAGGACTTAACTCTTGCCAgctgggtatctct	90	scaffold	+	5254	5343					PC-269-3p	AGGACTTAACTCCTGCCA	18	0	0	0	0	3.59788	13.7726	3.38383	6.9181
271	PC-271	aaagagataaattgctgggtcccaccccagagttgatgacttagaagTTTTGGGGTCGGGCTCAGGAATttatcttcat	79	6	-	92937266	92937344					PC-270-3p	TTTTGGGGTCGGGCTCAGGAAT	22	0	0.81343	0	0.271143	0	0	3.38383	1.12794
272	PC-272	tttaTTGAACTTGAGCTGCAAACttggtttcttcaggtggcagcttaagtatcagttta	59	X	+	44587524	44587582					PC-271-5p	TTGAACTTGAGCGGCAAAC	19	0	0	0	0	0	0	3.38383	1.12794
273	PC-273	acagacaagaacgcaggctctGGAGTCGGATTGCTTGGGAttcgtcctgggccccaccacttactagctgggcagtcctaggccagtgacttAACTTCTCTGTGTTTCAGTGtcctc	117	3	-	39237774	39237890					PC-272-5p	GGAGTCGGGTTGCTTGGGA	19	92.7076	33.3506	50.2386	58.7656	27.3439	105.59	37.2221	56.7186
274	PC-274	tcatgtctaggaccttatgctactccagcctgcatcttatcttgatttactgacaaagaagaGAGTTGTAGTTGGCTGGACtgagggcagagaatgggaccaaggtgagc	110	5	-	12098387	12098496					PC-273-3p	GAGTTGTGGTTGGCTGGAC	19	0	0	0	0	2.15873	0	3.38383	1.84752
275	PC-275	gcagtgaggtgagagcatgggatccaggggactgggaaacaaagaatatataggtgcccagaatggggtcttagttgTCTCTCCCCCTCCGTCCCAGGCTctttctcttgcagg	114	13	+	34892809	34892922					PC-274-3p	TCTCTCCCCCTCCGTCCCAGGCT	23	3.75842	6.50744	5.48057	5.24881	2.8783	2.75452	15.2272	6.95335
276	PC-276	actggaaaaaatataactgatTAATTCACCTCTAGAGGCCtggaattctgggtttagaAAAGAGGGAGGTAACAGAAAAaatataatttcttct	94	13	+	52134502	52134595					PC-275-5p	TAATTCACCTCTAGAGGCC	19	0	0	0	0	0	0	3.38383	1.12794
277	PC-277	gcttctttGCATCCTGGACAGGCCTGGGGAcgcccgaggttgggggggggtgtgagggtat	61	2	-	15633140	15633200					PC-276-5p	GCATCCTGGACAGGCCTGGGGA	22	0	0	0	0	0	0	3.38383	1.12794
278	PC-278	aCCCACTTCTGACACATCTCTctccaggaaataaagaaagggaggtgtcggtgatagtgatt	62	1	-	260297189	260297250					PC-277-5p	CCCACTTCTGACACATCTTT	20	0	0	0	0	2.15873	6.42721	3.38383	3.98992
279	PC-279	gaactgtatactaatttcttcttcttttttttttccttagtttgtattttgggaaTTCACAAAAATGATTGAGGGACTaattgaaagggaaatttgcagaaa	102	9	-	21207061	21207162					PC-278-3p	TTCACAAAAATGATTGAGGGACT	23	0	0	0	0	0	0	3.38383	1.12794
280	PC-280	ctcgcactcttggggggacgtgggagcccgaggtcgcgggggccacggcatttccTTACCTCTCCTCCCACGTCCTGCcacgtgtgcatt	90	6	-	56637299	56637388					PC-279-3p	TTACCTCTCCTCCCACGTCCTGT	23	1.25281	6.50744	3.65372	3.80465	5.75661	0.918173	1.69191	2.7889
281	PC-281	gtgggcaggcgggtgctgggaggaggcagaggggcttctggggtctgctCTCTGCCACACCACCCGCCTGCctgg	75	3	+	2177103	2177177					PC-280-3p	CTCTGCCACACCACCCGCCTGC	22	10.0224	8.94773	10.9611	9.97711	2.8783	0.918173	1.69191	1.82946
282	PC-282	cctaagctcccagtcttgccctcacatttggtcagaggcaaacatcatagagacaaaggccaaactcacactcaaccTGAGGGCAGGTGCTGAGCTTATt	100	9	-	125249280	125249379					PC-281-3p	TGAGGGCAGGTGCTGAGCTTAG	22	3.75842	0	4.56714	2.77519	0	0	0	0
283	PC-283	taaggcagttccaagaTGTTGGAATAATGTAGGTtctcctataaaatttatccgacaggatgctatt	67	11	-	48699055	48699121					PC-282-5p	TGTTGGAACAATGTAGGT	18	176.646	35.7909	53.8923	88.7763	94.2645	324.574	99.8229	172.887
284	PC-284	aaggtttttccccctctctcatgaaacaggtccatcacaggttggtcatatctacaatttagactgcagaAGTGTGGAAAGATGGATGgatgggtggagggaaggacaat	110	13	+	34380047	34380156					PC-283-3p	AGTGTGGAAAGATGGACG	18	0	0	0	0	3.59788	0.918173	0	1.50535
285	PC-285	tgcgtgctcctctttccagataaagtaccctcttttcaaaCAGAGGGCCTTTTATCCTGgagaagcacttg	71	13	+	14111933	14112003					PC-284-3p	CAGAGGGCCTTTTATCCTG	19	0	0	0	0	0	0	3.38383	1.12794
286	PC-286	caacctcatcgttcctagtcagatttgtttctgctgcgccacaacgggaactccgtatttttttcaaaactgggaaAATGTGGAGTTCCCGCTCTGGCgcagtgggataggcagcgtcttgggag	125	scaffold	-	62503	62627					PC-285-3p	AATGTGGAGTTCCCGCTCTGGC	22	3.75842	3.25372	6.394	4.46871	0.719576	0	1.69191	0.80383
287	PC-287	acccgctccaagagaaggtagagagagactctcccagcggtTCATCCTCAGCGCTGCCTCGTGCtccagtgtggacacACAGGCAGCGATGAGGGTGGCCTActggttctcttcccgccgctccagcgtca	131	2	-	9662235	9662365					PC-286-5p	TCATCCTCAGCGCTGCCTCGTGC	23	0	3.25372	1.82686	1.69353	0	0	0	0
288	PC-288	tacctggagcccagctggaaatgttctagccaaaaaagtttgccaagaaccattgtgtcttttTTTTTTGCTGGAACATTTCTGGTtgtgctttggcct	99	7	+	39611515	39611613					PC-287-3p	TTTTTTGCTGGAACATTTCTGGT	23	0	3.25372	0.913429	1.38905	5.75661	0	1.69191	2.48284
289	PC-289	tgagagtACTGGGGGCTGTAGGCTTTttaaaaaaaggggggctcctgaggaattcttt	58	1	+	271202722	271202779					PC-288-5p	ACCGGGGGCTGTAGGCTTT	19	30.0673	3.25372	10.0477	14.4563	40.2963	73.4539	25.3787	46.3763
290	PC-290	cttgagaggctcacggtttagtggcagagacctcgttggacacagatcactacactgtcataacgcgaaagTGGGGGACTGTGAACAGCGGGgttcctccctgttcctcactgaagatgccttctctgg	129	2	+	49966965	49967093					PC-289-3p	TGGGGGACTGTGAACAGCGGG	21	1.25281	3.25372	3.65372	2.72008	0.719576	0.918173	0	0.545916
291	PC-291	acacttttctcattccacaattgcctagaacttagccttttttgttctccttttGTGAAATGAATTGAGAGG	72	7	-	86418361	86418432					PC-290-3p	GTGAAATGACTTGAGAGG	18	0	0	0	0	0.719576	0.918173	5.07574	2.23783
292	PC-292	ggggtgccttggggaagggggtggggagaagggcacacgcctcaggccggggtctgactctgtgcaccTTTCCCCTCGCCCATCCCCAGAgcacgca	97	scaffold	-	15129	15225					PC-291-3p	TTTCCCCTCGCCCATCCCCAGT	22	3.75842	12.2015	9.13429	8.36472	2.8783	2.75452	10.1515	5.26144
293	PC-293	catgtgatctgcactTGGGTTAGGACGAGCATGCGCTGGagcctgggctgcttacaccagggcttgcctttctaaccaaaagcgcacttcacttc	95	13	-	24996833	24996927					PC-292-5p	TGGGTTAGGACGAGCATGCGCTGT	24	2.50561	8.94773	3.65372	5.03569	1.43915	0.918173	8.45957	3.60563
294	PC-294	ctggggcgggcgggcgggcagcggaggttactgagtttcaCTGCTCTCCTGTCTCCGCTCAGG	63	15	+	35897047	35897109					PC-293-3p	CTGCTCTCCTGTCTCCGCTCAGT	23	6.26403	0.81343	0.913429	2.66363	0	0	0	0
295	PC-295	ctggctcagtgggttaaggatccagtgttgctgtgagttctgctgtaggtcacagacgtggctaggatcctgcattgctgTGGCTGTAGCGTGGGCCCGCAgctgtagctccgattcgacccctagcctag	131	7	-	82942097	82942227					PC-294-3p	TGGCTGTAGCCTGGGCCCGCA	21	0	0	0.913429	0.304476	1.43915	0.918173	3.38383	1.91372
296	PC-296	acgttTCTGTTCACATGACGTCAGGTtggaattcaggccggaattcaggccaagagtgatggggacagactc	72	X	+	6424076	6424147					PC-295-5p	TCTGTTCACATGACGTCAGGT	21	0	3.25372	0.913429	1.38905	0	0	0	0
297	PC-297	aagagagtgttgtattccaccgcacgctgctgcagctccacgtccatgcagctcccgtagatggaCACCACCTGGCGGATGCGGCTGGgccgcgtggcggtgtgcaagtgggaatggcgctctgcc	126	7	-	80861407	80861532					PC-296-3p	CACCACCTGGCGGATGCGGCTGG	23	0	0	0	0	0	0	5.07574	1.69191
298	PC-298	tcaggctccttcaatgtggtacagggagtaaaggccagttgtattcttgcacagggCTAACTCCCGTGTACTGCACTggtgggtcata	88	16	+	48458264	48458351					PC-297-3p	CTAACTCCCGTGTACTGCACT	21	2.50561	5.69401	8.22086	5.47349	9.35449	10.0999	5.07574	8.17671
299	PC-299	caactttttggattcctaagacctgacgcagtggtggaatctttgCATTGTCAGGTGAGGAGTTagaaaagagc	74	X	-	104635415	104635488					PC-298-3p	CATTGTCAGGTGGGGAGTT	19	1.25281	0	0	0.417602	5.03703	0.918173	6.76766	4.24095
300	PC-300	gacctcatacttgATGGTGGAACAATGAAGGTttaccccttagattggaattaagacaagggtgtgtgctctcctcattgttattccagagagtactgggagt	103	13	+	64259888	64259990					PC-299-5p	ATGGTGGAACAATGTAGGT	19	0	0	0	0	2.8783	9.18173	0	4.02001
301	PC-301	cgcgtgcTCATGCCGGCTCTTGGCTCAGGtgttcggcatgatcttcacgtgctgcctgtacaagagcctgaagctggagcactac	85	2	-	145467	145551					PC-300-5p	TCATGCCGGCTCTTGGCTCAGT	22	3.75842	4.06715	2.74029	3.52195	0	4.59087	1.69191	2.09426
302	PC-302	catgaagCAAAGGCAGAACTAGCAAtggatttctgggtgctctcagcctcccccagcctgctgctcctgtactttgcaaaccctctcc	88	4	-	44639735	44639822					PC-301-5p	CAAAGGCAGAACTAGCAA	18	0	0	0	0	0	0	3.38383	1.12794
303	PC-303	ggtTCAGCCCCAGAGACAAGGAATCTatggatgtattaacccaacagagtccttgggttggggctgggtt	70	scaffold	-	172160	172229					PC-302-5p	TCAGCCCCAGAGACAAGGAATCT	23	2.50561	4.06715	1.82686	2.79987	0	0	0	0
304	PC-304	AATGAAGGTGAGACTAGATGgagctaagagattaccaccaggaagACTGCCTGGATAGGAGAACTCCATGtggaatctacatttaccttaga	92	6	+	109808129	109808220					PC-303-5p	AATGAAGGTGAGACTAGATG	20	0	0	0	0	0	0	3.38383	1.12794
305	PC-305	gggtagggccgccacatggagccattcagcgtgcagtgcttTTCACAAGAAGGTGTCAATTCaggtggactaaaatatgAATGGCGCTTTTTTGTGAAGAgtaatggacaccatgtaaggcacaggtggtggccctgggg	140	X	-	137139935	137140074					PC-304-3p	AATGGCGCTTTTTTGTGAAGA	21	2.50561	2.44029	0	1.64863	0	3.67269	0	1.22423
306	PC-306	tcacacagggctcttggagacttgaaatgtgacttttcCAAAACAAGATGTCCTGTGggt	60	7	-	50080777	50080836					PC-305-3p	CAAGACAAGATGTCCTGTG	19	0	0	0	0	0	0	3.38383	1.12794
307	PC-307	tgtgggggctctcaggagttaccagttccagggctggctgattgaacagTTCCCTCCTGCTGGTACTCCCCagcgtcccctctgttccatcaccccgtcaccaccctgCAGGCACAGACAGGCAAGA	127	2	-	58934959	58935085					PC-306-5p	TTCCCTCCTGCTGGTACTCCCT	22	5.01122	8.1343	5.48057	6.2087	5.75661	0	11.8434	5.86667
308	PC-308	TAAGGCGAGCACAGGGAGGgcagtctttgcgcctcttgactggcagagaagcgcagctcaggctttcccactttccttctgcacctgcccct	92	14	+	146006544	146006635					PC-307-5p	TAAGGCGAGCTCAGGGAGG	19	22.5505	13.0149	21.0089	18.8581	20.1481	61.5176	15.2272	32.2977
309	PC-309	ctgTTGCGGGGCACGTAGCGTGTGTgtgttaggtacACACGAGCGTGTCCTGCAATCt	58	8	+	4005400	4005457					PC-308-5p	TTGCGGGGCACGTAGCGTGTGT	22	48.8594	55.3133	73.0743	59.0823	2.8783	1.83635	3.38383	2.69949
310	PC-310	ggcccagagcgccctgttctcacgaaggaggctggcttccctggaggcccctcttccAGAAGCTTCCGTCCTCCTTGGTGAgagcggagagccatggggg	100	12	-	4051328	4051427					PC-309-3p	AGAAGCTTCCGTCCTCCTTGGTGA	24	0	3.25372	0	1.08457	0	0	0	0
311	PC-311	tcccctggCCACGCCCGGGGCAGCCCCatgctcacggcatcccagcctgggcctgcgtgtgctgcctcctgtgcaggaaa	80	7	+	58719673	58719752					PC-310-5p	CCACGCCCGGGGCACCCCC	19	13.7809	4.88058	8.22086	8.96077	6.47619	12.8544	13.5353	10.9553
312	PC-312	ggtgggatatatttgcagtacttggccgaggagccatttgttcagaaATTGGCCGAGTAATCAGACAAATGcctct	76	3	+	122837583	122837658					PC-311-3p	ATTGGCCGAGTAATCAGACAAATG	24	0	0	0	0	0	0	3.38383	1.12794
313	PC-313	ttatctgcggtccctaagggcccgctagagggcctggcacattgtaagtcctagaggtgccccttgaattGGCCCATGGGGGCCCGGGCAg	91	2	-	18873456	18873546					PC-312-3p	GGCCCACGGGGGCCCGGGCA	20	1.25281	0	0	0.417602	0	0.918173	3.38383	1.434
314	PC-314	cacgggcgcttcctcAGTCTCCTGGCTGGCTCGCCAgttgctgggctgcgccctaccggcctgcaagccctgtactggctcagcctcaagaccaaagaaagagcccaga	109	9	+	7464734	7464842					PC-313-5p	CGTCTCCTGGCTGGCTCGCCA	21	98.9716	41.4849	38.364	59.6069	5.75661	44.9905	10.1515	20.2995
315	PC-315	atgttgagctccttctgtgcccaatattgtagtcacactccattcaTATTACTGGACACAGTAGGTAGTTCaaagtaggtatctagtgctttacctaaggcagaatgggtcgcctttAATTATGAGCATGTGTAGCT	137	4	+	21979551	21979687					PC-314-5p	TATTACTGGACACAGTAGGTAGTTC	25	0	0	0	0	0	0	3.38383	1.12794
316	PC-316	cacagcgCTCGCGCTGGCGACGGGAcattattacttttggtacgcgctgtgacacttcaaactcgtaccgtgagtaataatgcgctgtcggcagcccagcacc	103	1	+	313734652	313734754					PC-315-5p	CTCGCGCTGGCGACGGGA	18	21.2977	17.082	17.3552	18.5783	6.47619	2.75452	1.69191	3.64087
317	PC-317	caagtctctgagacactgactgtgggggtatgtgtgtgtccATCTGTCTGTGTCTCTGAGCAGG	64	3	+	29052262	29052325					PC-316-3p	ATCTGTCTGTGTCTCTGAGCAGT	23	3.75842	0	0.913429	1.55728	0	0	0	0
318	PC-318	acttccgccgcgagccacatctcgcgagacttcggcggcgcagcaatggcgagaccgtaagtgccgctgacgggagacggGAGAGTGGGTTGGGAAGGGCCtctgacgagatcgg	115	14	-	54042172	54042286					PC-317-3p	GAGAGCGGGTTGGGAAGGGCC	21	0	0.81343	5.48057	2.098	1.43915	1.83635	1.69191	1.6558
319	PC-319	ggcggtgagcccggcGCTGGCAGTGTTGGTGGCACTCGtgtggtggcagTGGCACCAGCACTGGCGGTGGCggtcgcaccagc	83	14	-	138325794	138325876					PC-318-3p	TGGCACCAGCACTGGCGGTGGC	22	10.0224	5.69401	10.9611	8.89253	9.35449	7.34539	3.38383	6.69457
320	PC-320	tggcgaaggccgtggcctcgTTCAAGTAACCCAGGATAGGCTGtgcaggtcccaaggggcctattcttggttacttgcacgcgg	84	13	-	24885274	24885357					PC-319-5p	TTCAAGTAACCCAGGATAGGCTT	23	337.005	397.767	353.497	362.756	264.084	275.452	197.954	245.83
321	PC-321	aaggcaagcctttctaAAACAGGAATAAAATAAACCAagagtgacttttattttattttatttctgttttagaaaggcaagcaat	85	1	+	282470361	282470445					PC-320-5p	AAACAGGAATAAAATAAACCA	21	0	0	0	0	0	0	3.38383	1.12794
322	PC-322	accctcctccagagcactgagcccagaggccagagagggggctgctggcccttcggggaaagaTGGCCAGCTGTTTCCTCTCTTTctctccaggatcagtgtctccccaaagaggagaga	120	4	-	95474210	95474329					PC-321-3p	TGGCCAGCTGTTTCCTCTCTTT	22	2.50561	3.25372	0.913429	2.22425	0	0.918173	0	0.306058
323	PC-323	cctgGGCCGCGCGCCGGCCCGGCGcctagcgccacgcccgccgcaggcagagggccagtcacccgcgggcaggcgccgccgcccgctcgccgccccgc	98	4	+	135016887	135016984					PC-322-5p	GGCCGCGCGCCGGCCGGGCG	20	2.50561	0	0.913429	1.13968	5.75661	6.42721	1.69191	4.62525
324	PC-324	ggcggcggaccgccttgcagaGCCGAGAATGGGAGAAGAGCggatggattaaggagcaccctcggcctcctcgcctctccgctccgattctcgctctcgcggcctgcccgc	111	9	-	135968419	135968529					PC-323-5p	GCCGAGAATGGGAGAAGAGC	20	1.25281	5.69401	3.65372	3.53351	0	0.918173	0	0.306058
325	PC-325	gtccaagtgacggcagcagattggacacactgctgctcttacaccgaagTGTGATCAGTCTGGTGCCGGTTtcttgaattctttcactgatggctgatgccagatgatagagctgttcatagaccgaatTCCGGTGCTGATGGGAAAG	148	8	+	142262322	142262469					PC-324-5p	TGTGATCAGTCTGGTGCCGGTT	22	0.626403	2.23693	3.42536	2.09623	1.97883	0.918173	0.845957	1.24765
326	PC-326	gggggcggcggccgggggcgccggagggtccactgagcttcctccccacCCTCCCCGCCTCCTCTCGCCGCCttt	75	7	+	69920240	69920314					PC-325-3p	CCACCCCGCCTCCTCTCGCCGCC	23	27.5617	22.776	24.6626	25.0001	7.19576	23.8725	21.9949	17.6877
327	PC-327	tcagattcttaacccatTGAGCCACAGAAACTCCAGGACTtagggattagcagagtgttggagttcccttgtggctcaataGGTTTAGGATCGGGCATCACTGC	104	8	+	121328872	121328975					PC-326-5p	TGAGCCACAGAAACTCCAGGACT	23	6.26403	15.4552	10.0477	10.589	6.47619	2.75452	5.07574	4.76882
328	PC-328	cctcaccgcgctccggcccctcccgcctcttccggccgaccgggTTCCCACCCGCCTCCTCGCGTGccttcctccccacgcgcggggcgcggccggagacccgagtggccgggttgcaacaaggctgggcggtgcac	137	2	+	53983662	53983798					PC-327-5p	TTCCCACCCGCCTCCTCGCGTG	22	5.01122	0	0.913429	1.97488	0.719576	0	1.69191	0.80383
329	PC-329	tccctggccTCGCTCAGCGGAGTAAGGATCctttgttgctgtgagctgtggtgtatgtaggtcacagacgcagctcagatcccacatccctgcgtaggctggcag	105	5	+	50905696	50905800					PC-328-5p	TCGCTCAGCGGAGTAAGGATC	21	0	0	0	0	0	0	3.38383	1.12794
330	PC-330	ttaggttgcttccagatcttggCTATTGTAAAGTGCTTCAGtggacacttgggtgcctaggtcttttcaagtcatggatttctctggatagatgcccag	99	1	+	104191	104289					PC-329-5p	CTATTGTAAAGTGCTTCAG	19	3.75842	0.81343	0	1.52395	0	0.918173	0	0.306058
331	PC-331	tcggggaggccggCGGGGGCGGGCAGGCCGGCGGCcggcaggcggggTCGCTGACCGCCCCCTCCCCCAGG	71	14	-	54543797	54543867					PC-330-3p	TCGCTGACCGCCCCCTCCCCCAGT	24	3.75842	0.81343	0.913429	1.82842	0	0	1.69191	0.563971
332	PC-332	aggtggggggcatagccggggaggggcgatgggggcgaggctgtggcccctgtgacctagctcctccccTCCCCCTGTCTGTGTCCCCCAGAg	93	6	-	50004609	50004701					PC-331-3p	TCCCCCTGTCTGTGTCCCCCAGT	23	1.25281	8.94773	4.56714	4.92256	2.15873	1.83635	3.38383	2.45963
333	PC-333	cccctggggaTCCCCAGCTTTCTCAGATCCCctagatctttctgggatcctgagtaaggctgggaactcctcagtct	77	14	+	94928342	94928418					PC-332-5p	TCCCCAGCTTTCTCAGATCCC	21	2.50561	3.25372	7.30743	4.35559	5.75661	3.67269	11.8434	7.0909
334	PC-334	AGAGGAGCAGCGTGGACCCACCTgttcccaggtgccagccagggggtctcggctgctcccca	62	12	+	14702253	14702314					PC-333-5p	AGAGGAGCAGCGTGGACCCACCT	23	2.50561	2.44029	0.913429	1.95311	1.43915	0	3.38383	1.60766
335	PC-335	ttttatttctgtgcagtgttccattgtaaccaggcttattcaaatttacttGCTGATAGGTTGATAGGTAtatcctgttttgcttgttagaggtaaaggtgcttagaacattcctctacaagtatttgtatggaaatatga	141	1	-	186778140	186778280					PC-334-5p	GCTGATAGGTTGATTGGTA	19	0	0	0	0	0	0	3.38383	1.12794
336	PC-336	acaactcacatgtCAGCAATTTATTTTCCAGTGATtgtggaatgaattaTCACTGGAAAGTTTATTGTTAacctgtgagtcat	83	8	-	8772842	8772924					PC-335-5p	CAGCAATTTATTTTCCAGTGAT	22	0	0	0	0	2.15873	1.83635	5.07574	3.02361
337	PC-337	aCCGTGGAGGCGTGGGTTCGattcccaccaagtgaggtaggttaaaggatccagtgttgccacagc	66	3	-	92196973	92197038					PC-336-5p	CCTTGGAGGCGTGGGTTCG	19	1.25281	0	0	0.417602	0	3.67269	3.38383	2.35217
338	PC-338	catgtgttaacatggtcttgggagtTCCCTGGTCTAGTGGTTAGGATTtggtgtgctcactgctgcagcctaggtttaagccctggtctgggaactgagatcccacatcaagctgctacatg	122	12	-	44808930	44809051					PC-337-5p	TCCCTGGTCTAGTGGTTAGGATT	23	27.5617	42.2984	11.8746	27.2449	206.518	402.16	57.5251	222.068
339	PC-339	ttaactgctaggccacgggggaactcccagaccagcttccactcccttcaagaAGCTGGTCTGGGAGTTCCCGGGTggcctagtagtgac	90	3	+	10664417	10664506					PC-338-3p	AGCTGGTCTGGGAGTTCCCGGGT	23	0	7.32087	10.0477	5.78953	15.8307	10.0999	10.1515	12.0274
340	PC-340	cctgtcttagctcatttggtgaaatggcagccatcttagCACTCCTCCCCTGTGTGCCAGGtcctgggctagaagctggcacaggggggtggggagcggggactggtagtgcatagcagccagcactgtgcctgggactcg	141	5	-	4411883	4412023					PC-339-5p	CACTCCTCCCCTGTGTGCCAGG	22	3.75842	4.06715	4.56714	4.1309	0.719576	0	1.69191	0.80383
341	PC-341	tattcaggaagggaagggaagaggaagaagggggcagcactttctattgtccttggTTCTGTCCTCTTCCTCTTTCCCatccatcctgatct	92	7	+	97241412	97241503					PC-340-3p	TTCTGTCCTCTTCCTCTTTCCC	22	6.26403	4.06715	0.913429	3.7482	0	0	1.69191	0.563971
342	PC-342	ttttagtgtgttggggacccagttgggcctggactcctcagcagctgaggtcttctctgtttctgtcctcctgctTCTGGGGATAAGGTCCAGGGCtctcacacactggtg	111	4	+	82120707	82120817					PC-341-3p	TCTGGGGATAAGGTCCAGGGC	21	0	0	0	0	0	0	3.38383	1.12794
343	PC-343	gcagTTCCCATATGGTCTAGCGGTTAGGATtcctggttttcacccaggcggcccgggttCGACTCCCGGTATGGGAACAcgattgctttt	90	scaffold	+	24140	24229					PC-342-3p	CGACTCCCGGTATGGGAACC	20	18.7921	9.76116	4.11043	10.8879	64.4021	118.903	33.8383	72.3813
344	PC-344	taattctggtCCTCGACCAGCTCCGGGAagcctgggatgtgctggttttagggcgacggaacca	64	7	+	680604	680667					PC-343-5p	CCTCGACCGGCTCCGGGA	18	2.50561	0	0.913429	1.13968	1.43915	0	5.07574	2.17163
345	PC-345	ccAGGCTGTGTCCTCTCCCTGCTCTgtaaccatgacacagAGAGGAGGAAAACAGAGCCAGGc	63	4	+	86976533	86976595					PC-344-5p	AGGCTGTGTCCTCTCCCTGCTCT	23	2.50561	1.62686	0.913429	1.68197	1.43915	3.67269	5.07574	3.39586
346	PC-346	ccggggctggcGTGGGGACTGATGAGCAGGGAAGCtgcctttccagacccaagCCTCCCTGCTCTTCGGCTCAGAgtctacccagccctca	91	3	+	19655852	19655942					PC-345-3p	CCTCCCTGCTCTTCGGCTCAGA	22	3.75842	0	0.913429	1.55728	0	0	1.69191	0.563971
347	PC-347	ctacatctttgaaggccttatttccaaatataatcacattctgaagtataTTGGGGGTTAGGACTTCAACATGaaa	76	8	+	65407098	65407173					PC-346-3p	TTGGGGGTTAGGACTTCAACATG	23	0	0	0	0	0	0	3.38383	1.12794
348	PC-348	gaaccagtaggCCACCCTCATCGCTGCCTGTGTGTccacactggagcACGAGGCAGCGCTGAGGATGAACcgctgggag	79	2	+	9662231	9662309					PC-347-3p	ACGAGGCAGCGCTGAGGATGAAC	23	8.76964	5.69401	10.9611	8.47493	0	0	0	0
349	PC-349	ggccacacctgccaatgATCACTTTTGTGACTATGCAACTggagtgagaatactagctgcagatcacaaaaatgacgctggcagctgtgaga	92	15	+	134369145	134369236					PC-348-5p	ATCATTTTTGTGACTATGCAACT	23	0	0	0	0	2.15873	3.67269	5.07574	3.63572
350	PC-350	ccatggcggggctgtactcactgggagtgagcgtcttctccgaccagggcgggaggaagtacatGGAGGACGTTACTCAGATcgtggtggagcccgagccgacaactgaagaaaagcc	118	12	-	38983293	38983410					PC-349-3p	GGAGGACGTTACTCAGAT	18	0	0	0	0	1.43915	0	5.07574	2.17163
351	PC-351	gctgtcagagcttgggtgccctttctagagtcatggtcagttacagcaTGCATCTGGAGGTCACTGACAGTctctgaccag	81	7	+	64448878	64448958					PC-350-3p	TGCATCTGGAGGTCACTGACAGT	23	2.50561	2.44029	4.56714	3.17102	0.719576	1.83635	0	0.851974
352	PC-352	gcagaagagggggcggcggggaggaaggggtgcacagggactccttccagaccccTTCACCGGCTGTCCTCCCTTCAGG	79	12	-	23059458	23059536					PC-351-3p	TTCACCGGCTGTCCTCCCTTCAGT	24	1.25281	4.88058	1.82686	2.65341	0.719576	3.67269	5.07574	3.156
353	PC-353	ttaaaAGTGAAAGTTGAAAAGAAGTTggtgacacagagtacccaggctccttttatttcactttgct	67	5	+	80209079	80209145					PC-352-5p	AGTGAAAGTTGAAAAGAACTT	21	0	0	0.913429	0.304476	10.7936	19.2816	8.45957	12.8449
354	PC-354	ccctgctgaggactcagacccggcgccaccCACGCACCCCAGGGCCCAGACACGacttaccagctcggctggccctcgggtgcgtccagtctggctgagatgtcggcacgg	111	9	+	10042368	10042478					PC-353-5p	CACGCACCCCAGGGCCCAGACACG	24	1.25281	3.25372	2.74029	2.4156	0	0	0	0
355	PC-355	taattgccagCCGGGTGCTGGATGCTTTtgcatccgtagtctcgaatggacaaatt	56	17	+	54994550	54994605					PC-354-5p	CCGGGTGCTGGAGGCTTT	18	0	0	0	0	0.719576	6.42721	1.69191	2.94623
356	PC-356	ttattaaaaatacagattcttgggccccacccccggaaactgtgaatcagtaagtagATCTGGGGTAGGGCCTGGGAATttgtatttttaaaca	94	16	-	18650604	18650697					PC-355-3p	ATCTGGGGTAGGGCCTGGGAAT	22	18.7921	49.6192	43.8446	37.4186	10.0741	13.7726	8.45957	10.7687
357	PC-357	cggagctgatgttcactgtccagccactgtctcaggttcCCAGGGCTGCAGGCATTGACATtcgtcagctgat	73	2	+	66115859	66115931					PC-356-3p	CCAGGGCTGCAGGCACTGACAT	22	45.7274	48.8058	60.743	51.7587	7.19576	9.64082	6.76766	7.86808
358	PC-358	ccccaggattttcccaggctcggggcttgtatttgcctcactgctttggcccattGTACATTCCCGTCACCCTGGCGtgttttgact	87	8	+	78002268	78002354					PC-357-3p	GTACATTCCCGTCACCCTGGCG	22	3.75842	0	0	1.25281	0	0	0	0
359	PC-359	tttcaaactttgtcttttttgttgttgctgattgtgtctttcatctcatgtgcAAGAAAGCATCGCCAAGGCaaaggctgtgc	83	17	+	69171396	69171478					PC-358-3p	AAGAAAGCATCGCGAAGGC	19	0	0	0	0	0.719576	4.59087	0	1.77015
360	PC-360	aatcTGTTTGGCTGTGGCCTCAGGATGtggaaattctcgggtcagaccagccacagcagtgg	62	7	-	129136927	129136988					PC-359-5p	TGTTTGGCTGTGGCCTCAGGATG	23	2.50561	3.25372	2.74029	2.83321	0	0	0	0
361	PC-361	gggcctgagcgtggaggtgtgcggccccgcgctgtcccagcagtggaagttctcgctcaacctGCAACAGTAGGGGGCCGTAGCGCccccggccgggaag	100	14	-	64775146	64775245					PC-360-3p	GCAACAGTAGGGGGCCGTAGCGC	23	0	4.06715	1.82686	1.96467	0	0	0	0
362	PC-362	gtccaagtGACGGCAGCAGATTGGACACACtgctgctcttacaccgaagTGTGATCAGTCTGGTGCCGGTTtcttgaat	79	8	-	142393169	142393247					PC-361-3p	TGTGATCAGTCTGGTGCCGGTT	22	0.626403	2.23693	3.42536	2.09623	1.97883	0.918173	0.845957	1.24765
363	PC-363	tatgggaagtgtgacttgggcgcaaatggcagtgctgggtttcAGAGCGCAGCAGTTGGGACCatcagtcagtttcactccctct	85	8	+	94730055	94730139					PC-362-3p	AGAGCGCAGCCGTTGGGACC	20	0	0	0	0	0.719576	2.75452	10.1515	4.54186
364	PC-364	ttttattgtcaTGACTCTTAGAGGTGGATCtgggaagacgctgctgtcgttcatgtcagagagggtttggcctatgttttcctctaagagttttgtagtatct	103	8	+	44131420	44131522					PC-363-5p	TGACTCTTAGCGGTGGATC	19	1.25281	0	0	0.417602	0	5.50904	1.69191	2.40032
365	PC-365	cTCCATTCCTTCGTCTGTGCACTagaaaaataacagtaccTAGGGCACAGGATGGGATGAGGAgta	66	5	+	109259469	109259534					PC-364-3p	TAGGGCACAGGATGGGATGAGGA	23	20.0449	26.8432	46.5849	31.1577	14.3915	5.50904	10.1515	10.0173
366	PC-366	cactgctgcaggaagggagggacaggtcttgtgcgccctagagcaggcggtcaggccaggccctctccccCTTGCCCCCCCTCTAGCCCagcattctggaattctccttccccagcatca	120	12	+	2237929	2238048					PC-365-3p	CTTGCCCCCCCTCTAGCCC	19	0	0	0	0	2.15873	0	3.38383	1.84752
367	PC-367	gcaagtaagagctcagagttcACCCTCATCCTGGTGTCCGGCAccactgtacaaacttgCTGCCCACCTGGGTGAGAAGGACtctgtgttccctctgtg	99	3	-	22233437	22233535					PC-366-5p	ACCCTCATCCTGGTGTCCAGCA	22	3.75842	4.88058	0	2.87967	0	0	0	0
368	PC-368	cacggaggcggagtcgtgcctcttagcctgttcctttaAGAGGCGTCGGCTCCTCCCTCTTTg	63	7	+	43713448	43713510					PC-367-3p	AGAGGCGTCGGCTCCTCCCTCTTT	24	0	0.81343	0	0.271143	0.719576	0	3.38383	1.3678
369	PC-369	aagagtatgttggattttgaggCATTGTGGTTCAGTGGTAGAATTCTCacctcccaagagtatgttggatttttcccttaaaaacaataccaaattcaattttactgga	109	10	-	56773618	56773726					PC-368-5p	CATTGTGGTTCAGTGGTAGAATTCTC	26	5.01122	8.94773	5.48057	6.47984	5.75661	7.34539	0	4.36733
370	PC-370	taagtgacttgaggaaggtagcttggctgaaatattgatgTAGCAAGGCTGAAACTTAAgattcaccct	69	1	-	126551663	126551731					PC-369-3p	TCGCAAGGCTGAAACTTAA	19	2.50561	4.06715	0.913429	2.4954	85.6296	73.4539	169.191	109.425
371	PC-371	aggggagatgggacacttggtaatgtctgcggCACCTGCCCTCTGCACGTGGGCTgtgaggatgggtagCCCAGGGCAGGGGTCAGGAACCctgggcttacttctagatccaca	114	18	-	18582952	18583065					PC-370-5p	CACCTGCCCTCTGAACGTGGGCT	23	2.50561	4.88058	2.74029	3.37549	4.31746	4.59087	3.38383	4.09738
372	PC-372	cagctcagagggtgaacttctgtttcacgggctttgcttgcagtgttttcaaagtccctcaagacTGAGCCAGCCTGTGGGGCCGAaaagttccctccctggcagccgtgatgacgcgcatagcagttaTTGCTGTTTGGAAGTCACTGAAGTtggaaagct	162	10	+	66162155	66162316					PC-371-5p	TGAGCCAGCCTGTGGGGCAGA	21	2.50561	9.76116	5.48057	5.91578	0.719576	0	0	0.239859
373	PC-373	tgggggagttgagctgggttgagagccaagtgggtTCTTAGCCAAGCTTTTGTgccttgg	60	3	-	16650904	16650963					PC-372-3p	TCTTAGCCAAGCTTTTGT	18	0	0	0	0	0.719576	3.67269	3.38383	2.59203
374	PC-374	ggTGGAGGCATGTAGTTCCTAAGTttataattggtaatttAGAAACTAAATGCCTCCATGGAAA	64	X	-	21570246	21570309					PC-373-5p	TGGAGGCATGTAGTTCCTAAGT	22	1.25281	3.25372	3.65372	2.72008	0	0.918173	1.69191	0.870029
375	PC-375	ctcggggtcaaatcaaagctgtagccgctggtctgCGCTACAGAAATGCCTGATTCTtaa	60	14	+	38334670	38334729					PC-374-3p	CGCTACAGAAATGCCTGATTCT	22	0	0	0	0	0	0	3.38383	1.12794
376	PC-376	ggaggctgagCCTGGGTTCTTAGGAAGCAgcatcatgtttcctcatcagtctctgccatg	60	14	-	70664739	70664798					PC-375-5p	CCTGGGTTCTTTGGAAGCA	19	0	0	0	0	0	0	3.38383	1.12794
377	PC-377	gggtgggtatagacttgaTCAGGGAGGACAGAAACCatgtaatatggtgctgtggcctgaaaatttaacctagaa	75	15	+	54469429	54469503					PC-376-5p	TCAGGGAGGACAGAAACC	18	77.6739	16.2686	45.6714	46.538	66.201	265.352	37.2221	122.925
378	PC-378	taaggATCCAGCGGTTGTGAGCTGTggtgtaggtcgcaaaagcatcttgggtcccgc	57	9	+	125963905	125963961					PC-377-5p	ATCCAGCGGTTGTCAGCTGT	20	0	0	0	0	1.43915	3.67269	0	1.70395
379	PC-379	cgggaggagcaggggctgaggctccagcagcggcagccacgtcccagcgtccCTGCTGGTGACTCTGCTCTGGCttctcttt	82	11	+	1041426	1041507					PC-378-3p	CTGCTGGTGACTCTGCTCTGGC	22	3.75842	4.06715	7.30743	5.04433	0.719576	0.918173	0	0.545916
380	PC-380	gggTGGGGAGGGCCGGACAGAGCAgccgaggcccgctgaccctgtccgccccttcccagga	61	scaffold	-	22101	22161					PC-379-5p	TGGGGAGGGCCGGACAGAGCA	21	2.50561	4.06715	5.48057	4.01778	1.43915	0.918173	1.69191	1.34975
381	PC-381	agagctccaagttattTCCTGATAGTTCTTCCAACTGAttagtattttcAGTTGGAAGAACTATCAGCTGCatttggtgcaga	83	16	-	5551451	5551533					PC-380-3p	AGTTGGAAGAACTATCAGCTGC	22	5.01122	2.44029	3.65372	3.70174	0.719576	4.59087	3.38383	2.89809
382	PC-382	tgttgctttagtcttttctgtttgattagttttggctccattctcttcagGCAGAACTATCTGAACACCttt	72	4	+	95500048	95500119					PC-381-3p	GCAGAACTATCTGAACACC	19	0	0	0.913429	0.304476	0	0.918173	3.38383	1.434
383	PC-383	tgaggcggggaggggtggcaagggggccgtgtgggcacagagggcaggccTCACCCACCCCCTTCCCTCCAGCa	74	12	-	49787287	49787360					PC-382-3p	TCACCCACCCCCTTCCCTCCAGT	23	11.2752	26.0298	14.6149	17.3066	2.15873	5.50904	21.9949	9.88755
384	PC-384	gTGGGTCAGAGAGGAAGGATGTGAtttgagcagatggttcTCATTCTCCTTCTTTGACCAGA	62	scaffold	-	123780	123841					PC-383-3p	TCATTCTCCTTCTTTGACCAGT	22	1.25281	0.81343	0	0.688745	11.5132	13.7726	6.76766	10.6845
385	PC-385	aaaggggatccctttacctccaagtcggttctcgggtgtgaggggtggtcgcgggGTATTCCCGGCCAACGCACCAaatgaaaaggccaggagaaggaaaatccccctc	109	12	+	23443372	23443480					PC-384-3p	CTATTCCCGGCCAACGCACCA	21	6.26403	2.44029	3.65372	4.11934	2.15873	2.75452	1.69191	2.20172
386	PC-386	ttagggggccagggccagggaggcctaggagaaaagtgaagggattatgaggtccctcagttcacgttcttcatgcTTCCTCTCCTCTGCCCCCCAGAt	99	10	-	2544665	2544763					PC-385-3p	TTCCTCTCCTCTGCCCCCCAGT	22	3.75842	0.81343	0	1.52395	2.15873	0.918173	6.76766	3.28152
387	PC-387	ccaagagagtgaGGGCCCTTCCCGTGGTTCGtccgaggcgggtgccgggcccggtgatttctcag	65	X	-	141912448	141912512					PC-386-5p	GGGCCCTTCCCGTGGATCG	19	12.5281	1.62686	3.65372	5.93621	8.63491	34.8906	38.914	27.4798
388	PC-388	gGTGGGAGGCGGCCCGTGGGGCGaagccctcggctgcagcggcggcggctcTGAACGCGGGTCCCTCCCCAGGt	74	6	+	59881383	59881456					PC-387-3p	TGAACGCGGGTCCCTCCCCAGT	22	55.1234	21.1492	38.364	38.2122	0.719576	0	3.38383	1.3678
389	PC-389	gttgaatgcatctaatcttccacttagccacacgtgggccttttactctgcaTGTGTGGCTAAGTGGTAGATTTagaagtattcttt	87	scaffold	+	32167	32253					PC-388-3p	TGTGTGGCTAAGTGGTAGATTT	22	2.50561	3.25372	2.74029	2.83321	0.719576	0	0	0.239859
390	PC-390	tgtggagAAGGGGTGGACGGGCACCGAGCtgcttgggcccacctgcccctcctcccca	58	12	-	50514700	50514757					PC-389-5p	AAGGGGTGGACGGGCACCGAGC	22	1.25281	2.44029	5.48057	3.05789	0	0	0	0
391	PC-391	tgaaaaggattcttaacaaAAATGAAAAGGATTGGTTTCTCttatgttcctaatgagaagtcaatccttttcgtttttgttaggaatgcttttat	95	5	-	77831991	77832085					PC-390-5p	AAATGAAAAGGATTGGTTTCTC	22	1.25281	0	0.913429	0.722078	5.75661	1.83635	0	2.53099
392	PC-392	accccgtttgagctcccagtaccacagtaaggccatgttaacaagagaTGGACTAACTGTGGTATTGGGAgctcaaaggagc	82	1	+	24218167	24218248					PC-391-3p	TGGACTAACTGTGGTATTGGGA	22	2.50561	6.50744	1.82686	3.6133	0	0	0	0
393	PC-393	CTCTCTCGCTCATTCTGTGTGTCTCacatgctttttttctttcaaaattgggatccttcatgttgagccagccatagaagatagCGAGAACTAAATCTCTGCAAA	105	2	+	73181269	73181373					PC-392-3p	CGAGAACTAAATCTCTGCAAA	21	0	0	0	0	0	0	3.38383	1.12794
394	PC-394	tgggttaaggatctggcattGCTAGGGGCTGTTGTGTAggttgcagacacggcttggatcctgcattgctgtggctgtggcataagacagcagctatagctgtgatttgacccttagc	118	2	+	90691552	90691669					PC-393-5p	GCTAGGGGCTGTTGTGTA	18	0	0	0	0	0	0	3.38383	1.12794
395	PC-395	gtccaggAACGGAGGCCTCTTACCAGCAaatacgtgagtgagtggtgctggaagccagtcctccagtcctggtc	74	4	-	129758612	129758685					PC-394-5p	AACGGAGGCCTCTTACCAGCA	21	6.26403	11.388	9.13429	8.92878	0	0	0	0
396	PC-396	tttgggtacTTGGAAGGGCTGGGCTGACCCTagatcccttgagggcttgccgcctcatcctctgCTCTTCCCTAGGTGACCCTGACC	87	7	-	80191971	80192057					PC-395-5p	TTGGAAGGGCTGGGCTGAGCCT	22	6.26403	1.62686	4.56714	4.15268	0.719576	0.918173	1.69191	1.10989
397	PC-397	gccaCATGGAAGATGAATCAGAccctaagggtcactgatacataattaccatgtcaa	57	15	-	131298170	131298226					PC-396-5p	CATGGAAGATGAATCAAA	18	0	0	0	0	0	0	3.38383	1.12794
398	PC-398	gaggcCCCTGCCAGGGAGAGGGGACAGCtggcttcccttTGCTGAGTCCCTCCCCTGGCAGGggcacc	68	3	-	40874855	40874922					PC-397-5p	CCCTGCCAGGGAGAGGGGACAGC	23	0	4.06715	1.82686	1.96467	0.719576	0.918173	0	0.545916
399	PC-399	gcacagctagttAAGCATCCAGCGTAGTCACTGCAgtggctcaggtcactgctgtggagcagttttgatccttggcctgaga	82	scaffold	+	9725	9806					PC-398-5p	AAGCATCCGGCGTAGTCACTGCA	23	0	0	0	0	0	0	5.07574	1.69191
400	PC-400	aagTTAGCTAGACTCTAGTCTgcactgagaagtgatcagatgcacttagagactagccat	60	3	-	11943844	11943903					PC-399-5p	TTAGCTTGACTCTAGTCT	18	0	0	0	0	1.43915	7.34539	0	2.92818
401	PC-401	acatgcaggagtgaggaagggtcgggagggaggtgggggggagcaggggctggcaccaccctgTCTGACCCGCGCCCCTTCCCGCagcactgaggtcttcatctgcacca	110	12	+	6125650	6125759					PC-400-3p	TCTGACCCGCGCCCCTTCCCGC	22	0	0	0	0	0	0	3.38383	1.12794
402	PC-402	gcagggagcctgcctctgtcaggtACAGCTGCCAACCTTGACACTgtcttagtggctcacAGGTTAGGGTGAGTGGCTGTTTcctgcttggtggcccttcc	101	4	+	87278053	87278153					PC-401-3p	AGGTTAGGGTGAGCGGCTGTTT	22	0	3.25372	0	1.08457	0	1.83635	3.38383	1.74006
403	PC-403	atgtCTGAGGCCATTATTAAGAGaaagaaatagtctttccagtaatcaagagctttagaaaa	62	8	-	87637021	87637082					PC-402-5p	CTGAGGCCATGATTAAGAG	19	120.269	23.5895	32.8834	58.9141	21.5873	49.5814	18.6111	29.9266
404	PC-404	acccggggggctctggatctccaggaaggctgggtgttggagAACCTTGCTGGAGATCTTGGAagtgaacccccgtga	78	10	-	52762842	52762919					PC-403-3p	AACCTTGCTGGAGATCTTGGA	21	5.01122	8.1343	8.22086	7.12213	2.15873	0.918173	5.07574	2.71755
405	PC-405	caagagagacccctgtgaaatgcctccatttatccctgggcactaggcgtgccATGGGATTGCTGGCCATTTgaaactacagttcctcttata	93	1	+	152710648	152710740					PC-404-3p	ATGGGATTGCTGGCCAGTT	19	0	0	0	0	0	0	3.38383	1.12794
406	PC-406	cgcgctgcgggcgcggggcgcggggctgggggggagccgcgggcccgctcacCGCCCCCTCCCTGTCCCGCAGGccaacgtctgcagcacc	91	2	-	158777	158867					PC-405-3p	CGCCCCCTCCCTGTCCCGCAGT	22	0	4.88058	5.48057	3.45372	0	0.918173	3.38383	1.434
407	PC-407	cctgggtgggggacagcagggcagcagaagaaggacccaccctgaggGCGCGTCTTTTGGTGCTCTGCAggcccccaccccca	83	1	+	304621102	304621184					PC-406-3p	GCGCGTCTTTTGGTGCTCTGCA	22	3.75842	8.1343	8.22086	6.70453	1.43915	0	0	0.479717
408	PC-408	acacaacagtgaTTCTACAGTCCAAGGATCaaggagtcatttcaatttttagatctttttattgaagaattacatttgaaa	81	3	+	90671753	90671833					PC-407-5p	TTCTACAGTCCAACGATC	18	1.25281	0.81343	0	0.688745	164.063	216.689	746.134	375.629
409	PC-409	tttgctacccaacttgagcctccacattctGGGAGAGGGTGTAAATCTTgcacagggactgtagcatgttcacaccaggtctccaagataa	91	8	-	117384024	117384114					PC-408-5p	GGGAGAGGGTGTAAATCTC	19	53.8706	26.0298	25.576	35.1588	54.6878	109.263	52.4493	72.1332
410	PC-410	gagggaggaagcccagtgttgcctggtggacactgcttcgggaCCTCGGGCCCACGGGAGCCccaagaggttcactcggggtcgatgtgcggccacgtggcatccaggagcgtgggcgggagggagcaagggccataatcta	142	1	-	311726848	311726989					PC-409-5p	CCTCGGGCCCACGGGGGCC	19	0	0	0	0	3.59788	9.18173	5.07574	5.95178
411	PC-411	gctggcagctgttggcgagagatgtaacgggcacagGGTCCAGGGCTTCCCATCCCAGCttggcctatttgtTGAGATGAGAGCCCTTGGCCACTgtgaacctcagtctcttcttcctaccctgctgat	129	2	+	76693945	76694073					PC-410-3p	TGAGATGAGAGCCCTTGGCCACT	23	96.466	113.067	185.426	131.653	89.2274	76.2084	47.3736	70.9365
412	PC-412	cCCCGGTGGGGTGGGCTGCAgcagctcccagggagatgccgcctgcccagcccttctggCGTCTCTCTGCTAGGGGTTCTGTgcccccctccccca	96	17	-	69271531	69271626					PC-411-3p	CGTCTCTCTGCTAGGGGTTCTGT	23	6.26403	4.06715	4.56714	4.96611	1.43915	3.67269	1.69191	2.26792
413	PC-413	ggaatgtcagcccCAGATCAGTCCTTGGAACATTGtaatgttacTCTAGCAACTGAAGGGGGACATAaa	69	16	-	41381713	41381781					PC-412-3p	TCTAGCAACTGAAGGGGGACATA	23	0	0	0	0	0	0	3.38383	1.12794
414	PC-414	agccagagcccgagctCCCCGCACTGCCCTCCTGGCCctccctgtgtgTGGCGGCCTGGCCAGGACGGCcgtgtgactcgggtgtctgccgtctctcccctcggccgcctcagat	115	6	+	40005999	40006113					PC-413-3p	TGGCGGCCTGGCCAGGACGGC	21	1.25281	4.06715	6.394	3.90465	1.43915	1.83635	0	1.09183
415	PC-415	tttcctttcaaatTTAGCCCAACCTCAGCGCTTGCcgcagcttcaaactgtagtgcaggaaagtgaggaggaaataggcaagataaagaatggtca	96	18	-	33305429	33305524					PC-414-5p	TTAGCCCAACCTCAGCGCTTGC	22	0	0	0	0	0	0	3.38383	1.12794
416	PC-416	cccaggagtcagaaccagcgccagTCCCTCGGTGTCCGCGGCAacccaggcccaagcttcagttttCCACCTGAACTTGATGCCCACTgatcgcaccgcaggggagcctg	110	3	-	39242088	39242197					PC-415-5p	TCCCTCGGTGTCCGCGGCA	19	0	0	0	0	0	1.83635	5.07574	2.30403
417	PC-417	catggttcctagtcggattcgtgtctgctgcaccaccaagggaactccaacgattgtctttaaaaatattacttgcggagTTCCCGTCGTGGCGCAGGGGACacgaatttggctaggaaccatgagg	127	2	+	31066887	31067013					PC-416-3p	TTCCCGTCGTGGCGCAGGGGAC	22	0	0.81343	3.65372	1.48905	0	0.918173	0	0.306058
418	PC-418	ggtgggggcagcggcagcgggagggggaggggaaggcagcaaagccacgcaaagCGGCTTCTCCCTCACCCCTCTCTccactccccctgcgccttccaagagaagggaccccggggac	118	12	+	4826563	4826680					PC-417-3p	CGGCTTCTCCCTCACCCCTCTCT	23	0	1.62686	2.74029	1.45572	1.43915	0.918173	3.38383	1.91372
419	PC-419	ccacagtcaaagacaatcacaaaaggtgaggagacgttTGGGGTTCAAAAGGACTCAAGAattatagtcacataaacttcTTAGTCCTTCGGAACCCCAAATctctcttctcctcttggttgtcttctttgtggaga	137	4	+	111321676	111321812					PC-418-3p	TTGGTCCTTCGGAACCCCAAAT	22	5.01122	4.88058	5.93729	5.27636	0.719576	0	0.845957	0.521844
420	PC-420	cttgcagcaaggtggggtgctccagaggcgctgcctccttcctgggTGCTCTGCAGTGCCCCACCTTGCtgcttg	75	2	+	149836662	149836736					PC-419-3p	TGCTCTGCAGTGCCCCACCTTGT	23	7.51683	8.1343	8.22086	7.95733	0	0.918173	1.69191	0.870029
421	PC-421	gtacattagacagggccaccaacttcagttgagtgtggtgcccTACTCCAAAGGGTGTCATTCATacagactaatacatgactgtcacctttttgagtagagtaatgcacatcatttgtgaaatacgtggtggctctggggtgag	145	X	-	137168914	137169058					PC-420-5p	TACTCCAAAGGGTGTCATTCAT	22	0	0	0	0	0	0	3.38383	1.12794
422	PC-422	ttggggtcccccctgctggccgcaggtgctctgacgaggttgcactactgtgctttgaggagcagtgcaatgatattgtcAAAGCATCTGGGACCAGCCTTGGggaccccctc	113	14	-	53695809	53695921					PC-421-3p	AAAGCATCTGGGACCAGCCTTGT	23	0	2.44029	3.65372	2.03134	0	0	0	0
423	PC-423	ttatgcggagggaggggagggaagggccaggtcaggagcagcccccgtcatccccCGTCACTCCCCACCTCCTGCAGGt	79	18	+	20878495	20878573					PC-422-3p	CGTCACTCCCCACCTCCTGCAGT	23	0	2.44029	4.56714	2.33581	0	0	0	0
424	PC-424	TCCCCGGGCGGAGGCGGGCGggggcggggggtgaagggtggtctctgcgcctgctccgcgcacccggctctctctcggccgcat	84	13	-	217426835	217426918					PC-423-5p	TCTCCGGGCGGAGGCGGGCG	20	3.75842	0	0	1.25281	0	0	0	0
425	PC-425	tgactgcatacttgtgggtttcacatctGTGGATTCACTCAACTTGGGTTtgcaaacaatacatgaaccagggttgactgaatcctgggatgtggaacccgtggatttggagggt	115	8	-	137797656	137797770					PC-424-5p	GTGGATTCACTCAACTTGGGTT	22	3.75842	8.1343	12.788	8.22691	17.2698	16.5271	16.9191	16.9054
426	PC-426	atcaaatccttcctgaatgtctgcttgttttgcctaccgtcgtgacatctccatggCTGTACCACCTTGTCGGGtagcttatcagactgatgttgactgttgaatctcatggcaacagcagtcgatgggctgtctgacattttggtatctt	151	12	+	37340328	37340478					PC-425-5p	CTGTACCACCTTGTCGGG	18	38.837	12.2015	25.576	25.5381	46.7724	53.254	33.8383	44.6216
427	PC-427	gtgtgcctgcccactgacCCTGTGAGCTCTCGGTGGCctgcaccagctctacagattaggtcatagaggagcagggtggagagagtgggatgcagag	97	1	+	107525291	107525387					PC-426-5p	CCTGTGAGCTCTCGCTGGC	19	0	0	0	0	35.2592	22.0362	6.76766	21.3543
428	PC-428	taaggatccCAAGTTTTCACTGCAGCAGCTTggatcactgcttttggcactcacACTGCTGCTGTGACAACTCAGGAtccctg	83	18	-	20497158	20497240					PC-427-5p	CAAGTTTTCACTGCAGCAGCTT	22	2.50561	0	1.82686	1.44416	1.43915	0.918173	3.38383	1.91372
429	PC-429	gtggcaggcagcagggaggtcgcctgctgagcccggctggTGGCGGCACCCCTGCTGCAGGcnnn	65	4	-	1006208	1006272					PC-428-3p	TGGCGGCACCCCTGCTGCAGT	21	1.25281	0	1.82686	1.02655	2.15873	7.34539	0	3.16804
430	PC-430	ccagacttgttctttgccCTGGACCGCAGGGGCCTCCTTgctctctgccacaaggggctcctgctgccaggccgctctagtcacc	85	5	+	79197639	79197723					PC-429-5p	CTGGACCGCAGGGGCCTCCTT	21	0	0	0	0	0	0	3.38383	1.12794
431	PC-431	ccagggtggccatgagctgcagtgtaggtcatagactcagcttggatctggtgttgcTGTGTCTGTGACATCTGCTGGCagctatagctcccatt	95	2	-	50496424	50496518					PC-430-3p	TGTGTCTGTGACATCTGCTGGC	22	2.50561	0.81343	5.48057	2.9332	0	0	0	0
432	PC-432	cactgtgCGTGCGCGCGCGCGCGCGCGCGTGtgtgtgtgtgtgtgtgtgtgtgtgtgtgtgtacacag	68	6	+	70287434	70287501					PC-431-5p	CGTCCGCGCGCGCGCGCGCGCGTG	24	0	0	0	0	2.8783	3.67269	0	2.18367
433	PC-433	acaGCGGGATAAGGATTGGCACTgtcactgcagttgcttgggtggctgttgtggtgcaggttcaatccctgg	72	scaffold	-	42933	43004					PC-432-5p	GCGGGATAAGGATTGGCTCT	20	0	0	0	0	3.59788	5.50904	0	3.03564
434	PC-434	ggaggtggtggagggcaggagggggcaggagggggcaggaggatgggtgcaaaccgagaccccctctCCCCGCCCGGCTCCCTCCAagatctccacctccaat	103	5	-	22964575	22964677					PC-433-3p	CCCCGCGCGGCTCCCTCCA	19	12.5281	3.25372	4.56714	6.78297	10.7936	24.7907	33.8383	23.1409
435	PC-435	ggggtaatctataaTCGTGATGGGGATAGATAAaagatctatccatttcacagcaagtaaattacacc	68	13	+	114803980	114804047					PC-434-5p	TCGTGATGGGGATAGATCA	19	0	0.81343	0.913429	0.57562	0	0.918173	3.38383	1.434
436	PC-436	aatgtattaataacgtcttttatatCTAAATGTATTCTGCACGaggagtacactggtcccaaggtgtaaagctttaagagtcatttatataaaatgtttaa	101	scaffold	+	8985	9085					PC-435-5p	CTAAATGTATTCTGCACG	18	0	0	0	0	0	3.67269	0	1.22423
437	PC-437	gcgggggacggggggcgggtggggctccccagggacggcggTGCTTCCTGCCTCCGTCCCCAGGt	65	7	-	129876140	129876204					PC-436-3p	TGCTTCCTGCCTCCGTCCCCAGT	23	2.50561	0.81343	3.65372	2.32425	0.719576	0	1.69191	0.80383
438	PC-438	gtCACCGGCCCGGGGCTGCCTCCAttttctcgggtggtgGAGGCGGCCCCGGCCCGGTATC	61	15	+	145171735	145171795					PC-437-5p	CACCGGCCCGGGGCTGCCTCCA	22	0	1.62686	5.48057	2.36914	0.719576	0	1.69191	0.80383
439	PC-439	gctattcaagtccgtagaggatcaggaactacgattcccagcagacttcgtagcaaacattcccctccgtccgttacttgTTCGCCGCGCAGCCTGCTGGGAggtgtagttccactctgactcgggctggaatttg	136	6	-	50436417	50436552					PC-438-3p	TTCGCCGCGCAGCCTGCTGGGA	22	1.25281	3.25372	5.48057	3.32903	1.43915	0	1.69191	1.04369
440	PC-440	gcaggtgttggagaccatagagcaagtgaagcttgtggtccctcccaggggacttAGGTGGACGCCTTGTCATGggtctccttcgctgtg	90	1	+	159713635	159713724					PC-439-3p	AGGTGGACCCCTTGTCATG	19	0	0	0	0	1.43915	5.50904	1.69191	2.88004
441	PC-441	tctcagatctgcagatCTTCCAGCAAGGAGTCTCAGAgtcccttttgcaggatcTGGTGTCTTCATTGCTGGATCTTctgcagattctgtct	92	7	+	26905673	26905764					PC-440-5p	CTTCCAGCAAGGAGTCTCAGA	21	7.51683	0	0.913429	2.81009	1.43915	0	0	0.479717
442	PC-442	aatgtcatctgagcggggaggttcattatcctgaattacattttcaaatgggagtgCAATTTAGGTTAATGACTGTCttgctcctgactca	91	1	-	132806550	132806640					PC-441-3p	CAATTTAGGTTAATGACTGTC	21	3.75842	0	0	1.25281	5.03703	0	0	1.67901
443	PC-443	cagctatgctgtgttcagtgcccTACTCAGGAAGGCATTATTCACatagttggaaataTGAATGGCGCCTTTCTGAGTAGAGcaatgcgtaacatggaca	100	X	-	137160454	137160553					PC-442-5p	TACTCAGGAAGGCATTATTCAC	22	2.50561	3.25372	0.913429	2.22425	1.43915	0.918173	1.69191	1.34975
444	PC-444	tccgaggtgggggactgggcagtgggtggggcttgggtccccagctctgacTTGGGCCTGGGTCTCTCCTAGGcttggctcccccgtctctgc	93	3	-	4599800	4599892					PC-443-3p	TTGGGCCTGGGTCTCTCCTAGT	22	1.25281	7.32087	8.22086	5.59818	0.719576	2.75452	1.69191	1.722
445	PC-445	caGAGGGGCACACACATGAGCAGTggttccactttgcactgccctcttgtctgtgtccctagc	63	7	-	44027834	44027896					PC-444-5p	GAGGGGCACACACATGAGCAGT	22	6.26403	7.32087	2.74029	5.44173	0	0.918173	0	0.306058
446	PC-446	atagctccagttatatggcTGTAGATTTTGGGCAAAAGtggaattcttttttttttaaactttattgcttaattggagtata	82	6	+	97310087	97310168					PC-445-5p	TGTAGATTTTGGGCAAAAG	19	0	0	0	0	0	0	3.38383	1.12794
447	PC-447	gtggcctagcagttAAGGATCTGGGCACTGTCactgctgtggctcgggtcactactgtggcatg	64	4	-	121471090	121471153					PC-446-5p	AACGATCTGGGCACTGTC	18	0	0	0	0	1.43915	2.75452	3.38383	2.52583
448	PC-448	cctgtgattgtaaaatctcctttaaatgGTTGCTGTGAAGACTAACTgaaataatttttaggaagtgcttagcacagcttttgaattgctttaggggataaatatccactga	112	13	+	200580823	200580934					PC-447-5p	GTTGCTGTGATGACTAACT	19	6.26403	2.44029	0.913429	3.20592	0.719576	0	0	0.239859
449	PC-449	aaagcctTGGGGCGAGGGGACTTGGATCcgtctcaacgTTCCATATCCCTGCCCGCCCCCAGcaga	66	scaffold	-	27793	27858					PC-448-5p	TGGGGCGAGGGGACTTGGATC	21	5.01122	1.62686	10.0477	5.56193	0	0	0	0
450	PC-450	gcagctggcccctggcccctccttcccagctgttcctagtttccacctcagcttggggttcagtatttaacaagcttataGAGCTGGGGGCCTGGATGGGGgcaggcaccaggccgagctgcctc	125	9	-	49990845	49990969					PC-449-3p	GAGCTGGGGGCCTGGATGGGG	21	0	0	0	0	0	0	3.38383	1.12794
451	PC-451	aatgttgatgtggagtctggaaacctgagtgtgactaagctcaaatcacttgagCTTTCTGAGCCTCGCTTGAcgca	77	13	+	134974953	134975029					PC-450-3p	CTTTCTGAGCGTCGCTTGA	19	0	0	0	0	1.43915	3.67269	3.38383	2.83189
452	PC-452	tggtgaggttgaatggacGGGTAGAGCTGCTTCACTGAagaagtggctaccttTTGTGAAGCTCCTCTCCTCTTTtttttccctcaact	89	X	-	130770773	130770861					PC-451-3p	TTGTGAAGCTCCTCTCCTCTTT	22	0	0	0	0	2.8783	0	3.38383	2.08738
453	PC-453	tcctgtgtaagctttaGAACAGGGCTGTGATACATACATAcataaatacaTATAGTAACTTGTTGATTTTAATTggtattgtgtgtagaatagctcaagttggaaagaacttacatctt	119	13	-	85245456	85245574					PC-452-5p	GAACAGGGCTGTGATACATACATA	24	0	0	0	0	0	0	3.38383	1.12794
454	PC-454	aaagcctgtcacttggggttccctggtggctccatgggttaaggacccggTATGGTCACTGCTGTGACACGGGTtggatcttcctatgccacagcagtgacaatgccaggtccttcaccaggaacttccacatgccaaaggtgtggccaa	150	17	+	66123609	66123758					PC-453-5p	TATGGTCACTGCTGTGACACGGGT	24	1.25281	1.62686	1.82686	1.56884	4.31746	0.918173	3.38383	2.87315
455	PC-455	cacgacgggaactccctcatttgtatcattttcaaaattagattgacgtaattatggtacataattttGAAAATGATACAGATGATAtcatatgtttttgtcttt	105	X	+	116360023	116360127					PC-454-3p	GAAAATGATACAGATGATA	19	0	0	0	0	0	0	3.38383	1.12794
456	PC-456	gtcagattcttaacctacTGTATCACAGCAGGAACTCCCTtaaaaactttatgaggagttctcactgtggctcaatgggttaaggaccttat	92	X	+	109475347	109475438					PC-455-5p	TGTATCACAGCAGGAACTCCCT	22	0	0	3.65372	1.21791	0.719576	0	0	0.239859
457	PC-457	ctttgccgcaCTCTTGAGAGCTGCAGGTAAGTGtgacagcattcacttgaatgagctctctggatattggcacca	75	10	+	52895347	52895421					PC-456-5p	CTCTTGAGAGCTGCAGTTAAGTG	23	0	0	0	0	0	0	8.45957	2.81986
458	PC-458	tgtgtgtgctacccTACTGCAGAGAGTGGCAATCATGTataattaaaaaTGATTGACACCTCTGTTAGTGGAGtaacatatgac	84	X	-	137225825	137225908					PC-457-5p	TACTGCAGAGAGTGGCAATCATGA	24	1.25281	4.06715	3.65372	2.99122	0	0	1.69191	0.563971
459	PC-459	ataccccacatttctacaggagctcaaggcccgctcctcggTCTGGCACATGTTCTAACCTGTCTtgttgtcatgcttacagaaggttagatgtgctggtggagggatgggaaaagctcacatgtgggtggaggctg	137	5	-	69087382	69087518					PC-458-5p	TCTGGCACATGTTCTAACCTGTCT	24	3.75842	1.62686	0	1.79509	0	0	0	0
460	PC-460	catcatttctactacagtggcggaGCCGTACAGGACCTGTTTCACTgcagggggatccaaaacaagccccgtggagcagcagccagagctacagcagccgcaagacactgtttc	114	7	-	13321774	13321887					PC-459-5p	GCCGTACAGGACCTGTTTCACT	22	0	3.25372	0.913429	1.38905	2.8783	5.50904	5.07574	4.4877
461	PC-461	tggaactgtccgaagtggcctgggaTGGGCTACGGGCTGTCCAGGGGAgtggctgcggcccccgacctcccgtagctcactttcagcaccacgga	95	17	-	69264172	69264266					PC-460-5p	TGGGCTACGGGCTGTCCAGGGGT	23	6.26403	20.3358	20.0954	15.5651	2.8783	6.42721	3.38383	4.22978
462	PC-462	agtgggttgaggatctggtgttgccatgagctgtggtgtaggttgcagacgcggcttggatctggtgtggcTGTGGCTGTGGCTGTGACCCGCagctgtagctccaattcgaccccta	118	11	+	77870719	77870836					PC-461-3p	TGTGGCTGTGGCTGTGACCCGC	22	13.7809	6.50744	8.22086	9.50305	4.31746	3.67269	5.07574	4.3553
463	PC-463	tttaggttcctttttcactctccgaggggccttcaagggcaagttcttgtcaccTTTGTTGGCTCCTCTGAAGTGAGaaggaaaccttcc	90	2	-	7444656	7444745					PC-462-3p	TTTGTTGGCTCCTCTGAAGTGAA	23	5.01122	4.88058	1.82686	3.90622	3.59788	0	1.69191	1.76326
464	PC-464	tgagcattgcatgtggggatgtagctcagtggtagagcgcatgctttgcatgtatgaggccccgggttcaaTCCCCGGCATCTCCAATAtagctgagctctagcattgtagtcacaattaactaattcatggaaagcaga	140	7	-	24295680	24295819					PC-463-3p	TCCCCGGCATCTCCACTA	18	1.25281	0.81343	0	0.688745	0.719576	0.918173	3.38383	1.67386
465	PC-465	gttggcgatctttgtagggagggatgaagttttattagcatctcggggagcTCCCTGTGGTCTAGTGGTTAGGactccgtgctttcactgctgtggcccag	101	13	+	209716751	209716851					PC-464-3p	TCCCTGTGGTCTAGTGGTTAGG	22	50.1122	54.4998	24.6626	43.0915	21.5873	60.5994	28.7625	36.9831
466	PC-466	GCATCCAGCTTGTCCTCGCTGTtgtcattaaacggagcggggcacaggcgggacct	56	12	-	62507654	62507709					PC-465-5p	GCATCCAGCTTGTCCTCGCTGT	22	13.7809	8.94773	12.788	11.8389	5.03703	0.918173	3.38383	3.11301
467	PC-467	tTCCCCTTTCTAAAAGCACTCagaggggctttcaataatgacccactgagctgtcaagaaagggcag	67	2	+	83796913	83796979					PC-466-5p	TCCCCTTTCTAAAAGCACTC	20	1.87921	2.44029	0	1.43983	5.03703	3.67269	3.38383	4.03118
468	PC-468	acaccgttTAAGACCTGAAGCTCAGAAAcatcccctggcaagactctctgagtcggagcccagaggagagcgtttcacgagcttgtggtctgggaccaacggagc	105	8	-	8582620	8582724					PC-467-5p	TAAGACCTGAAGCTCAGTAA	20	0	0	0	0	0	0	3.38383	1.12794
