# Supplementary material for: MicroRNA expression profiles differ between primary myofiber of lean and obese pig breeds
Source: PLoS One. 2017 Jul 31;12(7):e0181897. doi: 10.1371/journal.pone.0181897 (PMC5536276; doi:10.1371/journal.pone.0181897)
Supplement: S4 Table — (XLS) [file pone.0181897.s010.xls]

## Sheet: DE 
Table S4. The differentially expressed miRNAs
The list of unique miRNAs ranked by the total reads of the miRNAs in Large White and Meishan pig. Fold change=(mean reads of MS) /(mean reads of LW)
ID	miRNA name	Consensus miRNA sequence	Type	Length (nt)	Reads of most abundant sequences									up or down	log2(fold change )	p-value(t-test)	FDR
					LW1	LW2	LW3	LW(mean)	MS1	MS2	MS3	MS(mean)	Total
1	ssc-miR-127-3p	TCGGATCCGTCTGAGCTTGGCT	known	22	191151	154120	192627	179299	140072	135053	118733	131286	310585	down	-0.449652	0.0430397	0.212675
2	ssc-miR-125b-1-5p	TCCCTGAGACCCTAACTTGTGA	known	22	159020	151316	161548	157295	21392.3	19082.4	23199.5	21224.7	178519	down	-2.88965	0.000138533	0.0350258
3	ssc-let-7c-5p	TGAGGTAGTAGGTTGTATGGTT	known	22	105693	166047	172570	148103	31433	23552	26736.6	27240.5	175344	down	-2.44278	0.0283563	0.188669
4	ssc-miR-199a-1-5p,ssc-miR-199a-2-5p	CCCAGTGTTCAGACTACCTGTTC	known	23	154453	154413	171528	160132	13213.6	13420.6	9585.54	12073.2	172205	down	-3.72937	0.000951516	0.0473262
5	ssc-let-7i-5p	TGAGGTAGTAGTTTGTGCTGTT	known	22	85132.7	110538	117854	104508	67049.1	54725.6	44059.1	55277.9	159786	down	-0.918844	0.0194915	0.172916
6	ssc-let-7a-1-5p,ssc-let-7a-2-5p	TGAGGTAGTAGGTTGTATAGTT	known	22	82740.1	130537	118554	110611	38797.4	31251.8	33861.6	34636.9	145247	down	-1.67511	0.0311313	0.193947
7	ssc-miR-99b-5p	CACCCGTAGAACCGACCTTGCG	known	22	88810.1	96029.5	126982	103941	8052.06	6864.26	10188.7	8368.34	112309	down	-3.63467	0.0139626	0.147092
8	ssc-miR-148a-3p	TCAGTGCACTACAGAACTTTGT	known	22	22581.8	17507.1	19030.8	19706.6	76391.6	62046	48524.9	62320.9	82027.4	up	1.66104	0.0301254	0.192828
9	PN-49-3p	GAATGTTGCTCGGTGAACCCCT	conserved	22	41288.7	52877.8	49217.4	47794.6	27866.3	22450.3	23771.4	24696	72490.6	down	-0.952572	0.00994174	0.126736
10	ssc-miR-140-3p	ACCACAGGGTAGAACCACGGAC	known	22	69624.6	53944.2	70842.8	64803.9	10059	4201.56	6068.9	6776.47	71580.4	down	-3.25747	0.00465482	0.100877
11	ssc-miR-133a-1-3p,ssc-miR-133a-2-3p	TTGGTCCCCTTCAACCAGCTGT	known	22	12506.1	16388.6	13128.4	14007.7	65049.2	45418.1	49139.4	53202.2	67209.9	up	1.92527	0.019468	0.174236
12	ssc-miR-99a-5p	AACCCGTAGATCCGATCTTGT	known	21	65292.4	52333.3	68819.1	62148.3	1654.31	1324.46	1005	1327.92	63476.2	down	-5.54847	0.0066668	0.111138
13	ssc-miR-100-5p	AACCCGTAGATCCGAACTTGTG	known	22	60135.9	47487.6	57284.3	54969.3	3292.42	3636.43	3134.27	3354.37	58323.7	down	-4.03451	0.00531687	0.102097
14	ssc-miR-214-3p	ACAGCAGGCACAGACAGGCAGT	known	22	35360.4	38030.3	52090.1	41826.9	12411.2	10490.1	17655.1	13518.8	55345.8	down	-1.62946	0.0198712	0.173245
15	ssc-let-7g-5p	TGAGGTAGTAGTTTGTACAGTT	known	22	27420.7	39787.3	39750.5	35652.9	23810.2	19233.3	14490.6	19178	54830.9	down	-0.894564	0.0358738	0.200814
16	ssc-let-7e-5p	TGAGGTAGGAGGTTGTATAGTT	known	22	28720.8	42546.3	42709.9	37992.3	20915	15507.9	5352.51	13925.2	51917.5	down	-1.44801	0.0209922	0.17594
17	ssc-miR-125a-5p	TCCCTGAGACCCTTTAACCTGTG	known	23	23595.3	35345.2	26596.3	28512.3	10880	10268.8	17645	12931.3	41443.5	down	-1.14072	0.0265057	0.189666
18	ssc-miR-151-5p	TCGAGGAGCTCACAGTCTAGT	known	21	24164.1	20079.1	31074.9	25106	10349.7	9133.99	9566.93	9683.53	34789.6	down	-1.37443	0.0393858	0.20532
19	ssc-miR-103-1-3p,ssc-miR-103-2-3p	AGCAGCATTGTACAGGGCTATGA	known	23	17745.1	24292.7	26975.8	23004.6	12273.9	9884.75	12204.1	11454.2	34458.8	down	-1.00604	0.0434378	0.212223
20	ssc-miR-128-1-3p,ssc-miR-128-2-3p	TCACAGTGAACCGGTCTCTTT	known	21	7357.72	10462.3	9833.98	9218.01	17611.3	13689	16565.5	15955.3	25173.3	up	0.791506	0.0122372	0.137002
21	ssc-miR-152-3p	TCAGTGCATGACAGAACTTGG	known	21	20274.8	14147.2	23492.9	19305	4544.48	4493.54	5217.02	4751.68	24056.6	down	-2.02246	0.0330342	0.192003
22	ssc-miR-16-1-5p,ssc-miR-16-2-5p	TAGCAGCACGTAAATATTGGCG	known	22	4900.76	5280.25	4449.31	4876.77	16964.1	14798.2	17477.2	16413.2	21289.9	up	1.75085	0.00287043	0.0845523
23	ssc-miR-432-5p	TCTTGGAGTAGGTCATTGGGTGT	known	23	11529.6	20407.3	15344.7	15760.5	4959.32	4905.8	3385.52	4416.88	20177.4	down	-1.83522	0.0431457	0.212507
24	ssc-miR-20a-5p	TAAAGTGCTTATAGTGCAGGTAG	known	23	11502.2	15230.8	13594	13442.3	6740.87	6401.66	6832.51	6658.35	20100.7	down	-1.01355	0.0230183	0.17907
25	ssc-let-7d-5p	AGAGGTAGTAGGTTGCATAGTT	known	22	8450.48	13986.1	11069.5	11168.7	4811.81	3797.87	3153.16	3920.95	15089.7	down	-1.51019	0.0359789	0.199927
26	PN-59-3p	GTCATACACGGCTCTCCTCTCT	conserved	22	9246.95	12619.6	11480.9	11115.8	2252.27	1975.91	4109.66	2779.28	13895.1	down	-1.99983	0.00356389	0.0872004
27	ssc-miR-130a-3p	CAGTGCAATGTTAAAAGGGCAT	known	22	2614.6	2472.01	2289.51	2458.71	10768.5	9377.76	10170.1	10105.4	12564.1	up	2.03916	0.00173581	0.0598461
28	ssc-miR-186-5p	CAAAGAATTCTCCTTTTGGGCTT	known	23	876.964	1370.63	627.526	958.373	14216.7	11679.2	8733.66	11543.2	12501.5	up	3.59031	0.0202196	0.175275
29	ssc-miR-500-3p	ATGCACCTGGGCAAGGATTCTGA	known	23	6048.54	8384.84	7765.97	7399.78	5214.77	4318.17	3827.11	4453.35	11853.1	down	-0.732593	0.0316676	0.195284
30	ssc-miR-335-3p	TTTTTCATTATTGCTCCTGACC	known	22	2270.08	2619.25	2513.76	2467.69	10696.5	8715.3	7444.42	8952.07	11419.8	up	1.85906	0.0196386	0.172207
31	ssc-miR-455-3p	GCAGTCCATGGGCATATACACT	known	22	7267.52	8221.34	8697.67	8062.18	2356.61	1421.33	1884.79	1887.58	9949.76	down	-2.09463	0.000584088	0.0421934
32	ssc-miR-126-5p	CATTATTACTTTTGGTACGCG	known	21	2133.53	967.168	1162.8	1421.16	9827.97	8392.1	6593.39	8271.15	9692.32	up	2.54102	0.00987798	0.126991
33	ssc-miR-1271-5p	CTTGGCACCTAGTAAGCACTCA	known	22	9773.13	6622.14	11754	9383.09	80.5925	58.7631	54.1412	64.499	9447.59	down	-7.18464	0.0249445	0.189204
34	ssc-miR-30b-5p	TGTAAACATCCTACACTCAGCT	known	22	3922.53	2799.83	3316.66	3346.34	6552.46	5849.99	5890.12	6097.52	9443.86	up	0.865639	0.00339549	0.0888096
35	ssc-miR-17-5p,ssc-miR-106a-5p	CAAAGTGCTTACAGTGCAGGTAG	known	23	4562.61	6595.36	5807.96	5655.31	3534.62	2965.78	4646	3715.46	9370.77	down	-0.866914	0.0277631	0.188864
36	ssc-miR-7134-3p	ATGCGGAACCTGCGGATACGG	known	21	6122.46	6200.78	9382.74	7235.33	542.56	504.995	1142.04	729.866	7965.19	down	-3.30935	0.0228827	0.17986
37	ssc-miR-363-2-3p	AATTGCACGGTATCCATCTGTA	known	22	6722.55	5132.74	6586.74	6147.34	2034.24	1634.35	1631	1766.53	7913.88	down	-1.79904	0.00946647	0.12597
38	ssc-miR-23b-3p	ATCACATTGCCAGGGATTACCACT	known	24	4827.68	6178.82	6561.16	5855.89	1868.02	2008.04	1513.42	1796.49	7652.38	down	-1.7047	0.0121164	0.1382
39	ssc-miR-301-3p	CAGTGCAATAGTATTGTCAAAGC	known	23	820.587	1413.74	486.858	907.062	6702.85	5831.32	5816.8	6116.99	7024.05	up	2.75355	0.000216439	0.0328338
40	ssc-miR-744-5p	TGCGGGGCTAGGGCTAACAGC	known	21	5101.42	5405.24	7564.11	6023.59	805.206	745.557	1060.83	870.531	6894.12	down	-2.79066	0.0207392	0.175762
41	ssc-miR-206-3p	TGTAATGTAAGGAAGTGTGTGA	known	22	1988.2	2688.39	3256.37	2644.32	4635.51	3986.71	3705.29	4109.17	6753.49	up	0.63595	0.0366192	0.199825
42	ssc-miR-181a-2-3p	ACCACCGACCGTTGACTGTACC	known	22	3966.38	3743.41	5407.96	4372.58	2427.85	1978.97	2721.44	2376.09	6748.67	down	-0.879897	0.0469399	0.222524
43	ssc-miR-1-3p	TGTAATGTAAAGAAGTATGTAT	known	22	363.313	434.372	397.342	398.342	7918.22	6597.99	4216.25	6244.15	6642.49	up	3.97043	0.0327776	0.194995
44	ssc-miR-574-3p	CACGCTCATGCACACACCCACA	known	22	3978.91	3740.15	4753.48	4157.52	2020.57	1659.14	2840.72	2173.48	6330.99	down	-0.935716	0.0134795	0.142996
45	ssc-miR-24-1-3p,ssc-miR-24-2-3p	TGGCTCAGTTCAGCAGGAACAGT	known	23	3977.66	3314.32	4246.99	3846.32	2280.34	2386.33	2379.68	2348.78	6195.1	down	-0.711567	0.0308143	0.194367
46	ssc-miR-1307-3p	ACTCGGCGTGGCGTCGGTCGTGG	known	23	4406.12	5458.12	6035.94	5300.06	931.131	422.36	878.103	743.865	6043.92	down	-2.8329	0.00608978	0.108685
47	ssc-miR-374a-5p	TTATAATACAACCTGATAAGTG	known	22	2197.42	1569.92	1327.21	1698.18	4212.4	4117.09	3414.28	3914.59	5612.77	up	1.20487	0.00351108	0.0873164
48	ssc-miR-493-5p	TTGTACATGGTAGGCTTTCATT	known	22	2999.22	3327.74	4041.01	3455.99	2585.44	1840.02	1641.16	2022.2	5478.19	down	-0.77317	0.0269184	0.191715
49	ssc-miR-376c-3p	AACATAGAGGAAATTCCACGT	known	21	967.166	787.4	732.57	829.045	4917.94	4602.34	4297.46	4605.92	5434.96	up	2.47397	0.000687063	0.0473761
50	ssc-miR-15b-5p	TAGCAGCACATCATGGTTTACA	known	22	3709.56	3763.74	4714.21	4062.5	1141.25	1175.26	1717.29	1344.6	5407.1	down	-1.59519	0.00441074	0.0969724
51	ssc-miR-23a-3p	ATCACATTGCCAGGGATTTCC	known	21	3548.57	3706.8	4167.98	3807.78	1456.42	1553.55	1736.75	1582.24	5390.02	down	-1.26698	0.00229424	0.0725075
52	ssc-miR-504-5p	AGACCCTGGTCTGCACTCTATC	known	22	2981.68	4163.14	4203.6	3782.8	882.2	696.893	1884.79	1154.63	4937.43	down	-1.71203	0.00871259	0.120154
53	PN-59-5p	AGAGGCTGGCCGTGATGAATTC	conserved	22	2241.27	4238.78	3535.88	3338.65	663.449	571.104	1292.62	842.392	4181.04	down	-1.9867	0.0369823	0.201083
54	ssc-miR-130b-5p	ACTCTTTCCCTGTTGCACTACT	known	22	2508.12	2354.88	3363.25	2742.08	1353.52	989.791	1334.92	1226.08	3968.16	down	-1.16122	0.0277592	0.190546
55	ssc-miR-218-1-5p,ssc-miR-218b-5p	TTGTGCTTGATCTAACCATGT	known	21	860.051	765.438	675.024	766.838	3349.63	2826.14	2855.95	3010.57	3777.41	up	1.97304	0.00291408	0.0826291
56	ssc-miR-532-3p	CCTCCCACACCCAAGGCTTGCA	known	22	1925.56	2586.71	2511.93	2341.4	900.19	625.276	1718.98	1081.48	3422.88	down	-1.11436	0.0404046	0.205684
57	ssc-miR-214-5p	TGCCTGTCTACACTTGCTGTGC	known	22	1267.84	1118.47	1353.7	1246.67	2335.02	2015.39	2141.96	2164.13	3410.79	up	0.795706	0.00184736	0.0622766
58	ssc-miR-185-5p	TGGAGAGAAAGGCAGTTCCTGA	known	22	2325.21	3086.15	3716.74	3042.7	364.106	329.624	287.625	327.118	3369.82	down	-3.21747	0.0211944	0.176659
59	PN-151-3p	TAAGCAGGGTCGGGCCTGGTTAGT	conserved	24	2680.38	2086.45	1864.77	2210.53	649.058	1465.4	1361.14	1158.54	3369.07	down	-0.93209	0.0403993	0.206349
60	ssc-miR-18a-5p	TAAGGTGCATCTAGTGCAGATAG	known	23	918.306	928.531	725.263	857.366	2342.22	2575.78	2234.74	2384.25	3241.61	up	1.47555	0.000494374	0.0394719
61	PN-65-3p	ATCATACAAGGACAATTTCTTT	conserved	22	422.195	401.835	236.578	353.536	3780.65	2842.66	1937.24	2853.52	3207.06	up	3.01281	0.0411579	0.20743
62	ssc-miR-130b-3p	CAGTGCAATGATGAAAGGGCAT	known	22	731.638	724.766	711.104	722.503	2383.24	1967.19	2869.49	2406.64	3129.14	up	1.73594	0.0229024	0.179087
63	ssc-miR-874-3p	CTGCCCTGGCCCGAGGGACCGAC	known	23	2078.4	2741.26	3081	2633.55	332.444	368.187	504.19	401.607	3035.16	down	-2.71315	0.0148857	0.154669
64	ssc-miR-362-5p	AATCCTTGGAACCTAGGTGTGAGT	known	24	1872.94	3307.41	2414.19	2531.51	475.64	580.285	426.362	494.096	3025.61	down	-2.35714	0.0382158	0.203416
65	ssc-miR-361-5p	TTATCAGAATCTCCAGGGGTAC	known	22	1891.74	2459	1993.1	2114.61	818.158	813.502	1028.68	886.781	3001.39	down	-1.25374	0.0103805	0.125978
66	ssc-miR-615-3p	TCCGAGCCTGGGTCTCCCTCT	known	21	1906.77	2691.64	2610.58	2403	445.418	426.951	823.962	565.443	2968.44	down	-2.08738	0.00741801	0.110325
67	ssc-miR-1343-3p	CTCCTGGGGCCCGCACTCTCGC	known	22	1533.43	2785.18	2497.31	2271.98	408	404.914	1150.5	654.472	2926.45	down	-1.79555	0.0296515	0.190599
68	PN-50-5p	GGTTGATCAGAGAACATACATT	conserved	22	1036.07	890.706	1154.57	1027.12	1956.53	1952.04	1446.59	1785.05	2812.17	up	0.797364	0.0305212	0.193727
69	ssc-miR-331-3p	GCCCCTGGGCCTATCCTAGAA	known	21	1935.58	1944.1	2257.08	2045.59	887.957	717.093	544.796	716.616	2762.2	down	-1.51324	0.000823364	0.0462609
70	ssc-miR-15a-5p	TAGCAGCACATAATGGTTTGT	known	21	527.431	523.036	406.476	485.647	2250.11	1880.42	2426.2	2185.58	2671.23	up	2.17003	0.0064153	0.109348
71	ssc-miR-425-5p	AATGACACGATCACTCCCGTTG	known	22	691.548	993.198	692.379	792.375	1615.45	1478.26	1766.36	1620.02	2412.4	up	1.03176	0.003488	0.0881884
72	PC-92-5p	AGCCAGGGCTGCAGGCACTGACA	candidate	23	1554.1	1530.88	2015.02	1700	605.883	523.818	531.261	553.654	2253.66	down	-1.61848	0.0160167	0.159851
73	ssc-miR-505-3p	CGTCAACACTTGCTGGTTTCCTCT	known	24	1441.98	2163.72	1768.4	1791.37	343.957	330.542	478.812	384.437	2175.8	down	-2.22024	0.0177671	0.169513
74	ssc-miR-145-5p	GTCCAGTTTTCCCAGGAATCCCT	known	23	1275.36	1987.21	1681.62	1648.06	451.894	501.323	477.12	476.779	2124.84	down	-1.78938	0.0292703	0.191392
75	PN-45-3p	ATCATAGAGGAAAATCCATGT	conserved	21	216.735	205.798	131.99	184.841	2032.44	1963.05	1602.24	1865.91	2050.75	up	3.33552	0.00482107	0.098832
76	ssc-miR-2320-5p	TGGCACAGGGTCCAGCTGTCGGC	known	23	1383.1	2210.09	1645.09	1746.09	169.1	45.9087	113.358	109.456	1855.55	down	-3.99571	0.0195438	0.172372
77	ssc-miR-221-3p	AGCTACATTGTCTGCTGGGTTTC	known	23	554.993	750.796	779.155	694.981	976.465	1015.5	1114.97	1035.65	1730.63	up	0.575484	0.0215482	0.176695
78	PN-52-3p	CAGGTCGTCTTGCAGGGCTTCT	conserved	22	918.306	950.086	1173.76	1014.05	762.751	609.667	627.7	666.706	1680.76	down	-0.605006	0.0291753	0.191597
79	ssc-miR-190a-5p	TGATATGTTTGATATATTAGGTT	known	23	102.73	196.037	75.8146	124.86	1420.44	1381.85	1825.58	1542.62	1667.48	up	3.627	0.00670628	0.107089
80	ssc-miR-574-5p	TGAGTGTGTGTGTGTGAGTGTGT	known	23	1101.22	1228.28	1098.86	1142.78	448.296	410.423	592.17	483.63	1626.41	down	-1.24058	0.000942358	0.0492951
81	ssc-miR-1306-3p	TGGACGTTGGCTCTGGTGGTGA	known	22	1099.96	1135.55	1830.51	1355.34	176.296	168.026	356.994	233.772	1589.11	down	-2.53548	0.0346711	0.196989
82	PN-46-3p	ATCATAGAGGAAAATCCACAT	conserved	21	370.83	322.932	269.918	321.227	1294.16	1232.19	1094.67	1207	1528.23	up	1.90977	0.00100176	0.0474899
83	PN-33-3p	CAGTGCAATGATATTGTCAAAGC	conserved	23	90.202	125.268	73.0743	96.1815	1491.68	1339.61	1296.01	1375.77	1471.95	up	3.83833	0.00116239	0.0518631
84	ssc-miR-139-5p	TCTACAGTGCACGTGTCTCCAGT	known	23	859.424	1233.97	1077.85	1057.08	278.476	233.216	448.357	320.016	1377.1	down	-1.72387	0.00786638	0.111526
85	PN-39-3p	GCAAAGCACACGGCCTGCAGAGA	conserved	23	850.655	1590.26	1541.87	1327.59	35.9788	38.5633	59.217	44.5864	1372.18	down	-4.89607	0.0328712	0.193278
86	PN-70-3p	TAATTTTATGTATAAGCTAGT	conserved	21	33.8257	43.1118	28.3163	35.0846	1612.57	1255.14	785.048	1217.59	1252.67	up	5.11704	0.0383067	0.203186
87	PN-58-3p	TAGTGCAATATTGCTTATAGGGT	conserved	23	88.9492	157.805	96.8235	114.526	1105.27	1049.47	1042.22	1065.65	1180.18	up	3.21799	5.93359e-06	0.009102
